# Supplementary material for: DRUGPATH – a novel bioinformatic approach identifies DNA-damage pathway as a regulator of size maintenance in human ESCs and iPSCs
Source: Sci Rep. 2019 Feb 13;9:1897. doi: 10.1038/s41598-018-37491-w (PMC6374489; doi:10.1038/s41598-018-37491-w)
Supplement: Supplementary file 2 — Table S1 [file 41598_2018_37491_MOESM2_ESM.xlsx]

## Sheet: gatekeepers of pluripotency
#	name	catalog # (selleckchem)	main target (pathway)
1	TAE684 (NVP-TAE684)	S1108	ALK/TGFbeta
2	SB 525334	S1476	ALK/TGFbeta
3	LDN193189	S2618	ALK/TGFbeta
4	SB 216763	S1075	Wnt/GSK-3
5	TWS119	S1590	Wnt/GSK-3
6	ICG-001	S2662	Wnt/bcatenin
7	Semagacestat (LY450139)	S1594	NOTCH/gamma-secretase
8	YO-01027	S2711	NOTCH/gamma-secretase
9	MK-0752	S2660	NOTCH/gamma-secretase
10	Vismodegib (GDC-0449)	S1082	Hedgehog
11	LY2940680	S2157	Hedgehog
12	Dasatinib (BMS-354825)	S1021	Src
13	Saracatinib (AZD0530)	S1006	Src
14	Erlotinib HCl	S1023	EGFR/Her
15	Cyt387	S2219	JAK1,2
16	NSC 74859 (S3I-201)	S1155	STAT3
17	BIBF1120 (Vargatef)	S1010	VEGRF, PDGFR, FGFR
18	Enzastaurin (LY317615)	S1055	PKC
19	SP600125	S1460	JNK
20	LY2228820	S1494	p38
21	GDC-0941	S1065	PI3K
22	MK-2206 dihydrochloride	S1078	AKT1,2,3
23	Torin2	S2817	mTOR
24	Ku-0063794	S1226	mTOR
25	SGX-523	S1112	c-Met
26	PF-04217903	S1094	c-Met
27	YM155	S1130	survivin

## Sheet: FDA-app. and late st. in-trials
#	name	catalog # (selleckchem)	main target (pathway)
1	BEZ235 (NVP-BEZ235)	S1009	PI3K/mTOR
2	PI-103	S1038	PI3K/mTOR
3	Temsirolimus (Torisel)	S1044	mTOR
4	Rapamycin (Sirolimus)	S1039	mTOR
5	AZD6244 (Selumetinib)	S1008	MAPK (MEK)
6	CI-1040 (PD184352)	S1020	MAPK (MEK)
7	SB 202190	S1077	MAPK (p38)
8	VX-702	S6005	MAPK (p38)
9	Acadesine	S1802	AMPK
10	A-769662	S2697	AMPK
11	Gefitinib (Iressa)	S1025	EGFR
12	OSI-420 (Desmethyl Erlotinib)	S2205	EGFR
13	Vandetanib (Zactima)	S1046	VEGFR, EGFR
14	Sorafenib (Nexavar)	S1040	VEGFR, PDGFR, Raf
15	Sunitinib Malate (Sutent)	S1042	VEGFR, PDGFR, c-Kit, Flt
16	Imatinib Mesylate	S1026	PDGFR, c-Kit, Bcr-Abl
17	Masitinib (AB1010)	S1064	c-Kit, PDGFR, FGFR, FAK
18	Nilotinib (AMN-107)	S1033	Bcr-Abl
19	AT7519	S1524	CDK
20	SNS-032 (BMS-387032)	S1145	CDK
21	JNJ-7706621	S1249	CDK/Aurora
22	VX-680 (MK-0457, Tozasertib)	S1048	Aurora
23	ABT-263 (Navitoclax)	S1001	Bcl-2
24	ABT-737	S1002	Bcl-2
25	Camptothecin	S1288	Topoisomerase
26	Paclitaxel (Taxol)	S1150	Microtubule Associated
27	Bortezomib (Velcade)	S1013	Proteasome

## Sheet: reprog. and epig. modulators
#	name	catalog # (selleckchem)	main target (pathway)
1	PD0325901	S1036	MEK
2	PD318088	S1568	MEK1,2
3	CHIR-99021 (CT99021)	S1263	GSK-3
4	CHIR-98014	S2745	GSK-3
5	Thiazovivin	S1459	ROCK
6	GSK429286A	S1474	ROCK
7	SB 431542	S1067	ALK/TGFbeta
8	GW788388	S2750	ALK/TGFbeta
9	LY2157299	S2230	ALK/TGFbeta
10	BIX01294	S8006	Methyltransferase
11	RG108	S2821	Methyltransferase
12	Azacitidine(Vidaza)	S1782	Methyltransferase
13	Valproic acid sodium salt	S1168	HDAC
14	Trichostatin A (TSA)	S1045	HDAC
15	Vorinostat (SAHA)	S1047	HDAC
16	Entinostat (MS-275, SNDX-275)	S1053	HDAC
17	M344	S2779	HDAC
18	Sodium butyrate	S1999	HDAC
19	Pifithrin-a	S2929	p53
20	Tenovin-1	S8000	p53
21	NSC-207895 (XI-006)	S2678	p53
22	EX 527	S1541	sirtuins
23	Resveratrol	S1396	sirtuins
24	SRT1720	S1129	sirtuins
25	MLN8237 (Alisertib)	S1133	Aurora A
26	Aurora A Inhibitor I	S1451	Aurora A
27	AMG 900	S2719	Aurora A, B, C

## Sheet: hPSC-groups
hPSC-group	Cell line	tissue origin	clonal origin	sex	reprogramming factors	delivery
hAFSCs	A1	fetal	clonally-derived by single cell dilution	male	-	-
	H1	fetal	clonally-derived by single cell dilution	male	-	-
	Q1	fetal	clonally-derived by single cell dilution	male	-	-
hiPSCs	iPS-IMR-90-1	lung	clonally-derived by colony picking	female	Oct4, Sox2,Nanog, Lin28	lentiviral
	iPS-Foreskin-2	skin	clonally-derived by colony picking	male	Oct4, Sox2,Nanog, Lin28	lentiviral
	iPS-DYR0100	skin	clonally-derived by colony picking	male	Oct4, Sox2,Klf4, Myc	retroviral
hESCs	WA01 (H1)	embryo	derived from undefined primordial stages	male	-	-
	WA09 (H9)	embryo	derived from undefined primordial stages	female	-	-
	WA19	embryo	derived from undefined primordial stages	male	-	-
