# Supplementary material for: DRUGPATH – a novel bioinformatic approach identifies DNA-damage pathway as a regulator of size maintenance in human ESCs and iPSCs
Source: Sci Rep. 2019 Feb 13;9:1897. doi: 10.1038/s41598-018-37491-w (PMC6374489; doi:10.1038/s41598-018-37491-w)
Supplement: Supplementary file 3 — Table S2 [file 41598_2018_37491_MOESM3_ESM.xlsx]

## Sheet: apoptosis
significant inhibitors	hESCs (z-scores in triplicates)									hiPSCs (z-scores in triplicates)									hAFSCs (z-scores in triplicates)
different between groups (p<0.01)	WA01	WA01.1	WA01.2	WA09	WA09.1	WA09.2	WA19	WA19.1	WA19.2	iPS.IMR.90.1	iPS.IMR.90.1.1	iPS.IMR.90.1.2	iPS.DYR0100	iPS.DYR0100.1	iPS.DYR0100.2	iPS.Foreskin.2	iPS.Foreskin.2.1	iPS.Foreskin.2.2	A1	A1.1	A1.2	H1	H1.1	H1.2	Q1	Q1.1	Q1.2
Cyt387	2.492	3.96953	3.06062	0.436917	0.434074	0.362418	4.92392	3.00185	2.76765	-0.135871	0.101878	0.186078	-0.152314	-0.0489742	-0.0858588	0.0921891	0.0720945	0.304542	-0.285488	-0.300635	-0.35145	-0.222925	-0.285315	-0.23058	-0.386367	-0.397004	-0.327321
BIBF1120 (Vargatef)	-0.213243	-0.161759	-0.355931	-0.323153	-0.278934	-0.0498598	0.0420215	-0.190947	-0.462724	-0.360685	-0.178639	-0.360438	-0.153774	0.00406221	-0.14704	-0.21638	-0.190792	-0.305883	-0.430522	-0.411051	-0.393739	-0.392285	-0.259725	-0.416367	-0.424262	-0.421417	-0.427385
GDC-0941	1.15885	2.44501	0.586346	0.34889	0.490758	0.47516	0.432706	-0.462724	0.546767	-0.360253	-0.365394	-0.390868	-0.106752	-0.182374	-0.111286	-0.182605	-0.386858	-0.165472	-0.368313	-0.399646	-0.358861	-0.42009	-0.411691	-0.446435	-0.448771	-0.436379	-0.442657
SNS-032 (BMS-387032)	0.791193	0.899399	0.324505	1.65884	3.06087	4.30268	2.00196	1.78717	2.58038	0.850064	-0.462724	2.66976	0.29546	0.177192	0.11068	0.224922	0.372931	1.13407	-0.157595	-0.249768	-0.232177	-0.335064	-0.373395	-0.382811	-0.388979	-0.376917	-0.383349
ABT-737	-0.374702	-0.24908	-0.320212	-0.20089	-0.24794	-0.227175	-0.234905	-0.249877	-0.269612	-0.206624	-0.224785	-0.336787	-0.225448	-0.150978	-0.258319	-0.309499	-0.1891	-0.266869	-0.412641	-0.427674	-0.442042	-0.427415	-0.442956	-0.454459	-0.457071	-0.445787	-0.451877
Sunitinib Malate (Sutent)	-0.0116791	0.0251032	-0.180842	0.532778	2.65976	0.835975	1.10859	1.4666	1.76084	-0.394108	-0.166756	-0.139293	-0.293975	-0.190643	-0.140051	-0.168493	-0.0253671	0.025818	-0.409292	-0.423308	-0.418989	-0.40547	-0.434254	-0.425327	-0.42463	-0.426393	-0.409691
JNJ-7706621	0.814211	1.13323	1.23242	2.1416	3.31229	3.32911	1.8921	3.14428	2.18935	0.896866	1.1078	1.54435	0.283266	0.248334	0.268239	0.708451	0.971173	0.71518	1.05319	0.88876	1.0483	-0.323355	-0.117842	-0.0876706	-0.196537	-0.242258	-0.296021
PI-103	-0.330677	-0.390235	-0.415554	1.6177	1.88597	0.993297	0.441653	0.0529456	0.884718	-0.256449	-0.376576	-0.347769	-0.0467782	0.0781699	-0.0853247	0.172238	0.0692264	-0.462724	-0.322485	-0.361727	-0.333773	-0.425892	-0.428435	-0.435265	-0.409153	-0.399646	-0.388102
Camptothecin	0.982595	1.22787	1.57199	5.01374	4.90316	3.31736	3.10356	2.84972	3.24474	0.321619	3.46929	-0.462724	0.467341	0.0525806	0.190655	0.232354	-0.0589741	-0.10576	-0.352459	-0.329584	-0.283862	-0.337229	-0.378934	-0.299075	-0.394523	-0.365816	-0.403979
OSI-420 (Desmethyl Erlotinib)	-0.332393	-0.1453	-0.263036	0.460326	2.55918	0.365028	1.41162	1.03935	0.710144	-0.306563	-0.380419	-0.290176	-0.164571	0.0512814	0.148028	-0.134747	-0.115085	0.365293	-0.339647	-0.269818	-0.352597	-0.413602	-0.402582	-0.249124	-0.323151	-0.325584	-0.372375
Paclitaxel (Taxol)	-0.117549	-0.270158	1.79248	6.8604	7.03837	7.82025	3.61457	3.83155	2.95768	-0.462724	2.33913	2.33913	0.827962	0.774598	0.736065	1.03695	4.36551	1.27262	0.280084	0.262088	0.194074	-0.232371	-0.168879	0.0861006	-0.398347	-0.390755	-0.296008
AT7519	0.635297	0.884854	2.3536	3.76556	4.87555	2.09995	1.56701	1.76034	2.3136	-0.462724	0.762764	0.762764	0.126925	-0.0246887	0.039671	0.663049	0.588232	0.0139528	-0.345461	-0.193148	-0.231511	-0.331503	-0.31324	-0.288079	-0.372718	-0.355406	-0.337769
GSK429286A	0.00549519	-0.120086	-0.0982321	-0.126803	-0.269586	0.369895	1.99123	1.30393	1.11322	-0.182975	-0.271798	-0.0175206	0.0765594	-0.0705213	0.089817	-0.231389	-0.268018	-0.234699	-0.295894	-0.331519	-0.282667	-0.113255	-0.186497	-0.308825	-0.173984	-0.411814	-0.410552
M344	0.521633	0.849752	-0.462724	3.21578	3.27674	3.75829	5.84568	6.4198	5.56052	5.15044	3.20531	7.48899	2.45552	2.23025	2.6148	0.785889	0.680218	0.536716	-0.147179	0.00828627	-0.0825343	-0.252399	-0.303301	-0.318035	-0.363302	-0.314822	-0.355627
Entinostat (MS-275, SNDX-275)	0.521633	0.587373	-0.331476	2.76386	3.4174	3.3218	4.88964	5.89039	5.90773	2.88916	4.19988	1.80774	1.90311	2.06824	2.13784	0.479068	0.543104	0.750558	-0.319206	-0.253237	0.139554	-0.157359	-0.0250535	0.00462027	-0.278127	-0.200835	-0.212184
MLN8237 (Alisertib)	1.11364	0.41226	0.413815	1.63109	1.8861	2.34399	3.55681	3.24512	3.74597	3.50302	2.72069	-0.462724	1.41297	2.06331	0.410909	1.04052	1.07394	0.987967	0.342324	0.299936	0.377727	-0.136428	-0.0401097	0.0111871	0.0525532	0.0281772	0.0556342
Aurora A Inhibitor I	-0.362417	-0.236319	-0.256621	1.64079	2.09113	0.778065	-0.228845	-0.3034	-0.110367	0.633162	1.03706	0.994063	0.956714	1.33045	0.244218	0.131736	0.0201006	0.18582	-0.32388	-0.358262	-0.360954	-0.311811	-0.318084	-0.336915	-0.341662	-0.357734	-0.365973

## Sheet: G1-phase
significant inhibitors	hESCs (z-scores in triplicates)									hiPSCs (z-scores in triplicates)									hAFSCs (z-scores in triplicates)
different between groups (p<0.01)	WA01	WA01.1	WA01.2	WA09	WA09.1	WA09.2	WA19	WA19.1	WA19.2	iPS.IMR.90.1	iPS.IMR.90.1.1	iPS.IMR.90.1.2	iPS.DYR0100	iPS.DYR0100.1	iPS.DYR0100.2	iPS.Foreskin.2	iPS.Foreskin.2.1	iPS.Foreskin.2.2	A1	A1.1	A1.2	H1	H1.1	H1.2	Q1	Q1.1	Q1.2
Cyt387	-0.284074	-0.492851	-0.166637	-0.223066	-0.437653	-0.102361	2.71473	1.88592	2.50534	-0.0957291	-0.0263267	-0.373339	-0.334634	-0.100108	0.0603577	-0.0209793	-0.648104	-0.630355	-0.9734	-0.495451	-0.66298	-0.867068	-1.23961	-0.85672	-0.918229	-0.750527	-0.469221
TWS119	-0.538521	-0.068773	-0.290598	-0.484594	-0.0017732	-0.229772	-0.181741	0.263198	-0.19919	0.695458	0.431729	0.126359	-0.606191	-0.67408	-0.433382	0.180174	-0.322709	-0.334542	-0.51516	-0.254013	-0.525015	-1.36896	-1.09991	-1.28618	-1.70805	-1.09675	-1.53494
Saracatinib (AZD0530)	0.616276	0.283538	0.498839	0.702341	0.360343	0.581636	1.47588	1.88592	2.25234	0.653817	0.195761	0.508072	0.152934	0.165277	-0.624706	0.434573	0.819131	0.635727	-0.209667	0.578703	-0.170248	-1.04299	-1.21374	-1.26548	-1.05888	-0.49086	-0.918229
Dasatinib (BMS-354825)	0.237868	0.335732	-0.0883458	0.313402	0.413989	-0.0218907	1.1618	2.21744	1.88592	1.14657	0.868964	0.862024	0.152934	0.473865	-0.735798	0.671224	0.730387	0.683057	-0.840363	-0.741817	-0.810799	-0.939507	-1.23443	-0.753237	-1.3456	-0.566596	-1.41592
YO-01027	0.368354	0.237868	-0.447181	0.447519	0.313402	-0.390712	1.13563	-0.0247039	0.324268	0.424789	0.230462	1.38948	0.239338	0.782452	0.338086	-0.364123	0.0263508	0.18609	-0.106193	0.0169896	-0.0372109	-1.06886	-0.913636	-0.85672	-0.653152	-0.588235	-1.03183
LY2228820	-0.134016	0.0617126	-0.127491	-0.0688317	0.132344	-0.0621258	0.0450905	1.05711	0.114885	0.0916573	-0.331697	-0.00550602	0.510895	0.770109	0.122075	0.23342	0.268918	0.109179	0.248573	-0.746744	0.0761173	-1.02747	-0.763585	-0.944681	-0.117588	-0.517908	-0.106769
GDC-0941	0.0747611	0.727189	-0.0100545	0.145755	0.81634	0.0585794	4.06699	1.88592	3.34287	1.38254	1.31314	1.66015	0.875029	0.967605	0.547926	0.517401	0.00268573	-0.0209793	-0.007647	-0.33285	0.238719	-0.479007	-0.530748	-0.530748	-0.663971	-0.6802	-0.539547
SB 216763	-0.329744	0.0812854	-0.41456	-0.270007	0.152461	-0.357183	0.559824	-0.0247039	-0.670302	-0.248414	-0.519084	-0.789753	-0.229714	-0.402523	-0.340806	0.00268573	0.588396	0.694889	-0.322995	-0.899491	-0.25894	-1.3017	-1.40001	-1.59145	-1.18872	-1.28068	-1.0156
SNS-032 (BMS-387032)	0.349107	0.692962	-0.309947	0.68426	1.0689	-0.0529745	2.36758	2.24011	4.46591	0.0730853	1.99603	1.70164	-0.353093	-0.406172	-0.321246	-0.781535	-0.798711	-0.68993	-1.94692	-1.76584	-1.96085	-0.154657	-0.265711	-0.620029	-1.38042	-1.34721	-1.14797
Masitinib (AB1010)	0.0969474	0.142795	0.217296	0.402187	0.453473	0.536813	0.367302	0.210418	0.651656	0.555388	-0.0835066	0.392533	0.0237636	-0.236321	-0.18855	0.644071	0.747127	0.500938	-0.902234	-0.767585	-0.68401	-0.0859083	-0.138792	-0.530128	-0.4285	-0.51705	-0.268002
Sunitinib Malate (Sutent)	-0.223984	-0.418834	-0.596493	0.0431864	-0.174778	-0.373511	1.1125	1.20075	1.06348	0.0292396	-0.133616	0.104404	-1.09619	-0.225705	-0.645025	-0.455191	0.157418	0.00283471	-1.59405	-1.38047	-1.25511	-1.37626	-1.57722	-1.48203	-1.85638	-1.51878	-1.18671
JNJ-7706621	-1.2097	-0.407373	-0.648071	-1.05946	-0.161957	-0.431208	2.32836	3.55402	1.6616	-1.44272	-0.910312	-0.609655	-0.676872	-0.814876	-1.1705	-0.867415	-1.05635	-1.10788	-0.865089	-0.600435	-1.31547	-2.16634	-2.11504	-2.14042	-1.39702	-1.96707	-1.91726
AZD6244 (Selumetinib)	-0.0577872	-0.069249	0.268875	0.229098	0.216276	0.594509	-0.0739355	-0.328873	-0.260236	-0.578337	-0.584601	0.0292396	-0.183242	-0.331862	-0.172627	-0.300608	-0.157474	-0.0486932	-0.906877	-0.91152	-1.00438	-0.471956	-0.466668	-0.434938	-0.467241	-0.672014	-0.273536
VX-680 (MK-0457, Tozasertib)	-0.132289	-0.246907	0.687231	0.145758	0.0175435	1.06249	1.54394	3.82857	3.59324	-1.08569	-0.572073	-1.69327	-0.979419	-0.400864	-0.87857	0.615444	-0.70138	-0.724282	-1.39904	-1.56155	-1.29689	-1.07483	-0.984924	-1.30222	-0.32888	-1.61286	-0.301208
Bortezomib (Velcade)	0.159987	0.274606	0.131333	0.472705	0.60092	0.440652	3.55402	2.68135	1.73024	-0.910312	0.373742	-1.2235	-0.899801	-0.193858	-0.177935	-0.0372426	-0.386487	-1.00482	-0.4565	0.174956	-1.08331	-0.889734	-0.20754	-2.47623	0.0862003	0.041925	-0.633273
Camptothecin	0.211566	-0.0864417	0.962315	0.530402	0.197044	1.37021	3.72071	4.9954	2.42641	-1.17339	0.655607	-0.127352	0.113997	0.310387	-0.448635	-0.855964	-1.01055	-1.08498	-2.14332	-2.03653	-2.00264	-1.0431	-0.820985	-1.0431	-1.33061	-1.23099	-1.30294
Imatinib Mesylate	-0.160944	-0.2641	-0.441758	0.113704	-0.00168868	-0.200421	-0.789722	-0.338678	-1.18193	-0.734929	-0.94163	-0.703611	-0.400864	-0.241629	-0.172627	-0.243354	0.00856003	-0.209002	-1.47797	-1.14367	-1.46404	-0.746949	-0.953194	-0.953194	-0.688617	-0.577929	-0.561326
Gefitinib (Iressa)	-0.155213	-0.143751	-0.493336	0.120115	0.132937	-0.258118	-0.113157	0.210418	0.700682	-0.572073	-0.572073	-1.01679	-0.294707	0.321003	-0.517637	-0.00289062	-0.24908	-0.168925	-0.860446	-0.470429	-0.665438	-0.408496	-0.466668	-1.01665	-0.461706	-0.262467	-0.389759
Paclitaxel (Taxol)	0.606998	-1.24982	0.796118	0.972743	-1.10433	1.1843	2.42641	4.38747	7.32906	0.655607	-0.390427	0.392533	-0.438019	-1.10681	-0.618486	0.426509	-1.33117	0.386431	-1.69155	-2.08111	-2.01193	-1.46087	-2.00187	-0.572434	-0.0300223	-0.450637	-0.229261
AT7519	-0.711111	-0.246907	0.503842	-0.501726	0.0175435	0.857349	3.46577	4.0639	1.20075	-0.315263	0.135722	1.70164	-0.560099	-0.570715	-0.512329	-0.386487	-0.609775	-0.186101	-2.13914	-2.12986	-2.13125	-0.503686	-1.07483	-0.9955	-1.21992	-1.22545	-1.07049
GSK429286A	0.0509058	0.182613	0.956395	-0.0888239	0.0356012	0.766599	0.843164	0.853537	0.220777	0.456647	0.0584496	0.119711	0.119422	0.0987124	0.0227757	0.176674	0.169222	0.0947026	-0.821781	-0.115742	-0.405535	-0.167044	-0.167044	-1.05967	0.239233	-0.204595	-0.88704
EX 527	0.865846	0.98109	0.775297	0.681057	0.789929	0.595514	-0.526087	-0.401609	-0.121535	0.732322	0.387728	0.180972	0.450782	0.713109	0.740722	1.36154	0.593985	0.45985	-0.231659	-0.0367081	-0.0893976	0.00760037	-0.0118046	-0.220408	-0.280953	0.119924	-0.137782
PD318088	1.22804	1.17042	0.783529	1.02323	0.96879	0.603291	-0.847653	-0.526087	-0.598698	0.801241	0.364755	0.540881	0.678592	0.678592	0.768336	0.31081	0.467302	-0.575976	-0.900816	-0.258004	-0.800706	-0.715233	-0.496928	-0.826812	-0.839317	-0.829772	-0.944309
SB 431542	1.44207	1.17865	0.857614	1.22542	0.976566	0.67328	-0.328998	-0.0178044	-0.20452	0.785926	0.83953	0.678719	0.726916	0.602656	0.540526	1.5851	1.98751	1.08582	-0.668982	0.0159813	0.0897466	-0.128234	-0.108829	-0.54544	0.205826	0.33468	0.282184
M344	1.48322	2.32286	3.69756	1.2643	2.05751	3.3562	2.12943	4.44263	5.82226	-0.385694	-1.71047	-1.38119	0.644076	0.561236	1.86597	2.27068	1.08582	1.24976	-1.73858	-1.88084	-2.10003	-2.1837	-1.9717	-2.18807	-2.0052	-2.13644	-2.38078
BIX01294	-0.245436	0.207308	0.413101	-0.36878	0.0589309	0.253345	0.552717	-0.37049	0.0651805	-0.59245	0.0737649	-0.0870456	-0.356908	0.423169	-0.453554	0.616341	1.13053	0.407686	-1.95302	-2.42354	-2.39509	-1.31194	-1.71459	-2.0435	-2.11401	-1.90832	-2.02381
CHIR-99021 (CT99021)	0.635358	1.12103	0.0344424	0.463313	0.92213	-0.104377	-1.03437	-1.20034	-0.53646	0.150341	-0.110019	-0.00281152	1.18944	1.1135	0.595752	1.32428	1.42116	1.2274	-1.25384	-1.65954	-0.832319	0.0852201	0.041559	-0.23011	-0.290497	-0.285725	-0.0709695
Entinostat (MS-275, SNDX-275)	1.63963	3.73048	3.69756	1.41205	3.3873	3.3562	0.978014	4.93017	6.16457	0.0737649	0.0737649	-1.1974	0.222972	2.23875	2.12829	1.11562	0.862257	0.683409	-1.60685	-1.91245	-1.89138	-1.84072	-1.42836	-1.12759	-1.91787	-1.98468	-2.24382
Pifithrin-a	0.182613	0.0344424	-0.163119	0.0356012	-0.104377	-0.291015	-0.941011	-0.567579	-1.14847	0.249891	-0.194253	-0.155964	0.568139	0.112519	-0.529491	0.0276348	0.228838	0.00527882	-1.07469	-1.55943	-0.784899	-0.128234	-0.133085	-0.841365	-0.400261	-0.467074	-0.309587
Trichostatin A (TSA)	0.124991	3.94451	4.05975	-0.0188348	3.58949	3.69837	5.50069	4.12107	5.3036	3.267	-2.47623	-2.47623	-0.501878	1.91429	0.588849	1.70433	1.86827	1.07091	-1.94934	-2.15377	-1.58578	-1.04997	-2.19098	-0.0506144	-1.36427	-1.73175	-1.91309
SRT1720	0.232004	1.85365	0.660053	0.0822606	1.61425	0.486642	3.2601	2.92816	-0.111162	2.63142	-2.47623	-2.47623	0.367942	0.844272	0.485299	1.15288	0.646149	0.400234	-1.82288	-1.95355	-1.47513	-0.395052	-0.724936	-0.870473	-0.338221	-0.638878	-0.677057
Vorinostat (SAHA)	0.594199	2.58627	2.05121	0.42443	2.30636	1.80088	5.50069	5.50069	2.12943	0.808899	-2.47623	1.35259	2.45275	0.975436	1.83835	1.89063	2.04712	1.4137	-1.5647	-1.92299	-1.46986	-1.72914	-1.83102	-1.9945	-0.834545	-1.62675	-1.71266
MLN8237 (Alisertib)	0.849382	1.2692	0.972858	0.665503	1.06211	0.782152	2.71032	2.71032	2.71032	-0.492901	0.0737649	-0.178937	0.644076	1.22396	-0.812528	0.802641	0.959132	1.20505	-1.40137	-1.39083	-1.36448	-1.65637	-1.89893	-1.93774	-1.03976	-1.23542	-1.71743
PD0325901	0.915236	0.79176	1.63963	0.727716	0.611067	1.41205	-0.847653	-1.21071	-0.97213	-0.776234	-0.967675	-0.791549	0.975436	0.202262	-0.225744	1.26466	0.765381	0.884613	-2.31395	-2.34556	-2.30446	-2.29916	-2.23221	-2.28849	-1.83674	-1.93218	-1.68402
AMG 900	0.997553	2.14999	0.890541	0.805482	1.8942	0.704386	3.17711	3.50905	2.48211	-0.776234	0.242233	0.471963	0.222972	0.878789	0.492202	0.258646	0.847353	-0.344964	-0.521451	0.990737	0.753634	-0.928688	-1.11789	-0.593953	-0.88704	-1.05407	-1.09225

## Sheet: S-phase
significant inhibitors	hESCs (z-scores in triplicates)									hiPSCs (z-scores in triplicates)									hAFSCs (z-scores in triplicates)
different between groups (p<0.01)	WA01	WA01.1	WA01.2	WA09	WA09.1	WA09.2	WA19	WA19.1	WA19.2	iPS.IMR.90.1	iPS.IMR.90.1.1	iPS.IMR.90.1.2	iPS.DYR0100	iPS.DYR0100.1	iPS.DYR0100.2	iPS.Foreskin.2	iPS.Foreskin.2.1	iPS.Foreskin.2.2	A1	A1.1	A1.2	H1	H1.1	H1.2	Q1	Q1.1	Q1.2
Cyt387	-0.329674	-0.10748	-0.329674	0.12577	0.374072	0.12577	-1.40901	0.1102	-0.914113	-0.119824	0.028305	-0.132168	0.288238	0.132031	-0.468766	-0.470661	0.347622	0.0440651	1.70643	0.903738	0.872865	0.720285	1.13884	1.09054	0.857058	0.114956	-1.0889
TWS119	-0.601245	-0.551868	-0.416083	-0.177711	-0.122533	0.0292077	0.0986912	1.42224	1.29564	-0.25561	0.213467	-0.0704479	-0.612958	-0.408687	-0.276511	0.690772	0.281631	0.453206	0.811119	0.610446	0.656755	2.2657	1.63788	1.83105	2.47319	3.0174	2.55565
LDN193189	-0.823439	-0.465459	-0.662965	-0.426013	-0.0259706	-0.246684	0.501511	-0.0394184	0.559057	0.0159609	0.262843	-0.0951361	0.324286	0.0479192	0.396382	0.585187	-0.101114	0.321225	0.965484	0.950047	-0.593597	0.575403	1.75056	1.71837	1.76407	1.41776	0.444779
BIBF1120 (Vargatef)	-0.490148	-0.712342	-0.169201	-0.0535597	-0.301862	0.305099	-1.76579	1.69846	0.12171	-0.416083	-0.477804	-0.650621	-1.15368	-0.853277	-0.480782	0.466404	-0.0747179	-0.285888	0.965484	0.193662	0.116479	0.655893	0.800776	1.94374	1.48372	1.21986	0.807585
Saracatinib (AZD0530)	-0.342018	-0.366707	-0.774062	0.111975	0.084386	-0.370835	0.351892	0.144728	0.1102	-0.280298	-0.0951361	-0.218577	0.0238874	-0.0962721	-0.144336	0.136452	-0.299086	-0.299086	0.641318	-0.763398	0.656755	1.31591	0.977855	1.20323	1.5332	1.25285	1.54969
Dasatinib (BMS-354825)	-0.193889	-0.539524	0.238155	0.27751	-0.108738	0.76032	1.54884	-0.660912	0.835276	-0.687653	-0.243265	0.139402	-0.63699	-1.03352	-0.252479	0.123254	-0.12751	-0.444265	1.89167	1.90711	1.73731	3.16719	3.36037	2.42668	3.23178	2.22582	3.33073
YO-01027	-0.366707	-0.490148	-0.206233	0.084386	-0.0535597	0.263715	0.593584	0.77773	1.05395	-0.514836	-0.712342	-1.71221	-0.372639	-0.829245	-0.156352	0.558791	0.189244	0.0176689	0.224534	-0.00701219	0.131916	1.4447	1.02615	1.31591	0.939514	0.923023	1.45074
LY2228820	-0.650621	-0.453115	-0.379051	-0.232889	-0.012176	0.0705914	0.881312	0.996404	1.2381	-0.193889	-0.193889	-0.25561	0.0359033	-0.324575	-0.13232	0.228839	-0.114312	-0.153907	-0.161377	0.687628	0.101043	1.75056	1.18713	1.54129	0.857058	1.00548	0.675655
GDC-0941	0.534414	0.127058	-0.366707	1.09139	0.636169	0.084386	-1.32844	1.54884	-1.13279	-0.625933	0.0406491	-1.3172	-1.03352	-1.12964	-0.240463	-0.787416	-0.206699	0.189244	0.317153	-0.0841944	-0.00701219	1.15493	0.92956	0.832972	1.5167	1.56618	1.43425
SB 216763	-0.354362	-0.699998	-0.10748	0.0981806	-0.288067	0.374072	0.823767	0.466984	0.662639	-0.132168	-0.0704479	-0.132168	0.0599352	0.25219	-0.1924	0.189244	-0.233095	-0.431067	0.595009	0.903738	0.440645	1.57348	2.04033	1.4447	1.02197	1.3353	1.03846
BEZ235 (NVP-BEZ235)	0.0145247	0.129622	-0.0749957	-0.581628	-0.482789	-0.658502	0.489409	-0.250765	0.323698	-0.483402	-0.330951	-0.165797	0.134053	0.23926	0.607484	0.271676	-0.0143806	0.109992	-1.22332	-0.91301	-0.91301	-1.60869	-1.26783	-0.683493	-0.173315	-0.189774	-0.699998
Masitinib (AB1010)	0.756266	0.615591	0.884152	0.055335	-0.0654683	0.165156	0.312651	0.080656	0.478361	-0.229318	-0.0514596	-0.534218	-0.010606	-0.470886	0.0025448	-0.288	-0.362623	-0.399935	1.27639	1.03504	0.793686	0.744877	0.566331	0.404016	0.30399	0.649625	0.336908
ABT-737	0.0528906	0.142411	0.52607	-0.548681	-0.471806	-0.142343	-0.593234	-0.250765	-0.460665	0.100991	0.215328	-0.457993	-0.313075	-0.299925	-0.286774	0.271676	0.147303	-0.0392551	0.190309	0.242027	0.052394	0.485173	0.77734	1.03704	0.797755	0.188778	0.271073
Sunitinib Malate (Sutent)	0.180777	-0.59933	-0.484232	-0.43886	-1.10877	-1.00993	-0.781039	-2.8248	-0.52695	-0.305543	-0.521514	-0.305543	0.0419973	-0.773355	-0.405131	-0.288	-0.387497	-0.238251	1.00056	1.60394	1.19019	2.5628	3.06598	2.98482	0.896507	1.71945	1.60424
JNJ-7706621	-0.855103	0.104045	-0.12615	-1.32841	-0.504753	-0.702431	0.301603	0.0475138	0.456267	0.304257	0.380482	-0.635852	0.489126	0.0946007	0.883651	0.246801	0.0353683	0.371173	-1.2578	-3.02483	-3.37134	-1.94955	-2.3878	-1.88462	-1.98379	-0.272068	-0.782292
AZD6244 (Selumetinib)	-0.266825	-0.369134	-0.151728	-0.823234	-0.911091	-0.724395	-0.449618	-0.0298178	-0.206576	-0.127685	-0.000642873	-0.330951	-0.53664	-0.576092	-0.510338	-0.0641295	-0.138753	-0.337748	2.70725	1.37982	1.15571	-0.034234	0.404016	0.404016	0.122943	0.847131	-0.288527
VX-680 (MK-0457, Tozasertib)	0.0528906	0.52607	-0.893468	-0.548681	-0.142343	-1.36136	-0.239718	-0.261813	-2.62595	-0.318247	-1.9952	-0.242022	0.568031	-0.391981	-1.14158	0.022931	-0.350186	-2.17846	-1.41295	-3.35755	-2.83692	-2.61504	-2.95752	-0.602336	-0.173315	-1.88503	-4.20573
SB 202190	-0.190093	0.116834	-0.279614	-0.757341	-0.493771	-0.834216	-0.383334	-0.195528	-0.427523	0.100991	0.062878	-0.381768	1.14667	-0.0237569	-0.115813	0.246801	-0.300437	-0.126316	1.20743	1.32811	0.517856	0.468942	0.647488	0.809803	0.419202	0.336908	0.139402
ABT-263 (Navitoclax)	-0.100573	-0.254037	0.142411	-0.680467	-0.812252	-0.471806	-0.372286	-0.294955	-0.48276	-0.737485	0.0882864	-0.20391	-1.18103	-0.825958	0.39707	-0.200939	-0.238251	0.0851172	-1.63706	1.06952	1.27639	0.274164	0.77734	1.54022	1.32444	0.205237	0.58379
Vandetanib (Zactima)	-0.31798	-0.215671	-0.0877844	-0.867163	-0.779306	-0.669485	-0.206576	-0.48276	-1.05722	-0.165797	-0.191206	0.253441	-0.102662	-0.418282	-0.654997	0.0975544	-0.225813	0.172178	1.56946	1.03504	1.00056	0.598794	0.582562	0.793572	0.764837	0.567331	0.550872
Camptothecin	0.193566	-1.00857	-0.228459	-0.427878	-1.4602	-0.790288	-0.714755	-2.10672	-2.36081	-1.02968	-4.20573	0.558341	-0.839109	-0.102662	0.0551482	0.930848	-0.412372	-0.474558	0.43166	1.70737	1.5005	1.49153	0.923424	1.89731	2.1803	0.781296	0.633166
Rapamycin (Sirolimus)	-0.0749957	-0.0494185	0.372607	-0.658502	-0.636538	-0.274128	-0.0298178	0.0917033	-0.394381	-0.267431	-0.178501	-0.0768679	-0.273623	-0.549791	-0.260472	-0.312874	-0.586493	-0.275562	0.121351	0.0696333	0.741968	0.517636	0.809803	0.0956179	-0.535409	0.122943	1.09401
Imatinib Mesylate	0.0528906	-0.202882	-0.292403	-0.548681	-0.768324	-0.845198	-0.206576	-0.31705	-0.361239	0.062878	0.469412	0.316962	-0.22102	-0.510338	-0.405131	-0.0143806	-0.275562	-0.101441	2.15559	1.63841	1.67289	0.793572	1.06951	1.10197	1.11047	0.830672	0.221696
Nilotinib (AMN-107)	-0.445866	-0.100573	0.040102	-0.976984	-0.680467	-0.559663	-0.493807	-1.00199	-0.670565	-0.127685	-0.013347	0.469412	-0.102662	-0.352528	0.0156956	-0.176065	-0.225813	-0.176065	1.36258	0.94884	0.759207	0.679951	0.923424	1.79992	0.485037	0.238155	0.649625
Gefitinib (Iressa)	-0.637696	-0.420289	-0.4075	-1.14172	-0.955019	-0.944037	0.257414	0.124845	0.323698	0.0247655	-0.127685	0.418595	-0.23417	-0.773355	-0.260472	-0.101441	-0.449683	-0.561618	1.74185	1.27639	1.5005	0.793572	0.550099	0.988349	1.02818	1.12693	0.666084
GSK429286A	-0.360244	-0.112946	-0.0882159	0.244046	0.530205	0.558821	-0.780399	-0.480683	-0.373641	0.03298	-0.448972	-0.102955	-0.507591	-0.667882	-0.244256	0.536989	0.135682	0.488346	0.979688	0.497324	0.572694	-0.273654	0.529492	1.71748	0.368611	0.404209	2.77147
EX 527	-0.681731	-1.04031	-0.990853	-0.12796	-0.542891	-0.485659	-0.908849	-0.116742	-0.491387	0.354281	0.00826455	-0.0905974	-0.496142	-0.18701	-0.461794	-0.581805	0.0505566	-0.0953731	0.346585	0.180773	0.0903296	0.412367	0.462563	0.646618	0.884781	0.38641	0.528802
PD318088	-0.743555	-0.669366	-0.904299	-0.1995	-0.113652	-0.385503	-0.758991	-0.245192	-0.223783	0.280135	0.181273	0.156557	-0.553388	-0.232807	-0.244256	0.111361	0.0991998	0.524828	0.934467	0.225994	1.03998	0.880869	0.36217	0.747011	0.813585	1.29416	1.65014
Resveratrol	-0.446798	-0.632271	-0.891934	0.143891	-0.0707285	-0.371195	-0.245192	-0.502091	0.0438203	0.391355	0.440785	0.329566	-0.244256	-0.35875	-0.17556	-0.180499	-0.387232	-0.289946	1.2058	1.5525	0.828949	0.680082	0.546225	1.39957	0.244018	0.457606	-0.111961
SB 431542	-0.595177	-0.75592	-0.929029	-0.0278046	-0.213808	-0.414119	-0.362937	-0.39505	-0.330825	0.428428	-0.424256	-0.584907	-0.255706	0.00762884	-0.0725165	-0.521001	-0.922308	-0.569644	1.38668	0.48225	0.195847	0.680082	0.797208	0.529492	0.0838273	-0.12976	0.155023
Thiazovivin	-0.496257	0.183812	-0.0140266	0.086659	0.873596	0.644669	-1.08011	-0.170263	-0.630541	0.0206223	-0.0288087	-0.140028	-0.301503	-0.69078	-0.450344	0.25729	0.318094	0.232969	1.05506	0.798802	0.632989	0.462563	0.763743	1.03146	1.89932	1.70353	1.11617
RG108	-0.743555	-0.768285	-0.706461	-0.1995	-0.228116	-0.156576	-0.544908	-0.416458	-0.469979	0.329566	0.131842	-0.102955	-0.232807	-0.221358	-0.0610671	-0.387232	-0.253464	-0.338589	0.0149602	0.331512	-0.0302615	0.328706	0.194848	-0.440976	0.671193	0.813585	0.333013
Valproic acid sodium salt	-0.669366	-0.681731	-0.941394	-0.113652	-0.12796	-0.428427	-0.726878	-0.555612	-0.619837	0.243062	0.317208	0.119484	-0.393098	-0.381648	-0.290054	-0.289946	-0.168338	-0.326428	0.587767	1.25102	0.55762	-0.357315	0.780476	-0.54137	0.617796	0.350812	0.422008
GW788388	-0.793015	-0.854839	-0.941394	-0.256732	-0.328272	-0.428427	-0.726878	-0.362937	-0.716174	0.156557	0.156557	-0.0164509	-0.587736	-0.3473	-0.301503	-0.739896	-0.107534	-0.460197	0.813876	0.889245	0.723432	-0.725424	0.127919	-0.0561353	-0.183157	-0.30775	-0.343348
CHIR-99021 (CT99021)	-0.570447	-0.73119	-0.793015	0.000811283	-0.185192	-0.256732	-0.341529	-0.459275	-0.0953336	0.0453378	-0.251248	0.193631	-0.164111	0.0419768	0.32821	-0.49668	-0.630449	-0.484519	1.74846	1.67309	1.31131	0.579689	0.311973	0.713547	1.25856	1.50775	0.991575
Pifithrin-a	-0.718825	-0.508622	-0.817745	-0.170884	0.072351	-0.285348	-0.769695	-0.44857	-0.801807	0.218346	0.00826455	0.00826455	-0.0839658	-0.198459	-0.473243	-0.0467299	-0.0345691	-0.19266	1.41683	2.01979	0.889245	0.311973	0.613153	0.897601	1.09837	1.04497	1.22296
SRT1720	0.999895	-0.508622	-0.929029	1.81792	0.072351	-0.414119	-0.791103	-1.18716	-0.716174	-4.20573	-4.20573	-4.20573	-0.118314	-0.484692	-0.164111	-0.49668	-0.216981	-0.168338	1.08521	1.07013	1.19072	0.646618	0.864137	1.14858	0.849183	0.742389	0.866982
Azacitidine(Vidaza)	-0.632271	-0.941394	-0.929029	-0.0707285	-0.428427	-0.414119	-0.213079	-0.277304	-0.44857	0.0453378	-0.0040932	0.0576955	-0.0381685	-0.129763	-0.00382049	-0.545323	0.160004	-0.472358	0.783728	1.65801	1.08521	1.11512	0.462563	0.730279	0.582199	0.368611	1.00937
LY2157299	-0.916664	-0.768285	-1.1145	-0.399811	-0.228116	-0.628738	-0.566316	-0.566316	-0.609133	0.0453378	-0.164744	0.243062	-0.312952	-0.290054	-0.0610671	-1.01959	-0.897986	-0.776378	1.37161	1.32639	1.05506	-0.0561353	0.897601	1.16532	0.190621	0.261817	0.119425
NSC-207895 (XI-006)	-0.694096	-0.904299	-1.06504	-0.142268	-0.385503	-0.571507	-0.534204	-0.255896	0.022412	-0.0411664	-0.164744	0.00826455	-0.290054	-0.267155	-0.232807	-0.19266	-0.484519	-0.35075	1.71831	1.46205	1.40176	0.646618	0.646618	1.38284	1.08057	0.493204	1.13397
CHIR-98014	-1.00322	-1.17633	0.146717	-0.499967	-0.700278	0.830672	0.35424	-0.352233	0.35424	-0.115313	0.131842	-0.0288087	-0.415996	-0.198459	-0.484692	-0.0588907	-0.241303	0.026235	1.22087	1.5525	1.08521	0.562957	0.713547	1.09839	0.813585	1.20516	1.00937
Aurora A Inhibitor I	-2.20261	0.0725277	-0.0758511	-1.88784	0.744825	0.573129	-0.234487	-0.44857	-0.234487	-1.46231	-1.11629	-0.46133	-0.53049	1.10676	-0.988463	-0.0467299	0.220808	0.0627174	1.34146	1.37161	1.62786	0.897601	0.412367	0.378902	1.47215	0.955977	0.884781

## Sheet: G2_M-phase
significant inhibitors	hESCs (z-scores in triplicates)									hiPSCs (z-scores in triplicates)									hAFSCs (z-scores in triplicates)
different between groups (p<0.01)	WA01	WA01.1	WA01.2	WA09	WA09.1	WA09.2	WA19	WA19.1	WA19.2	iPS.IMR.90.1	iPS.IMR.90.1.1	iPS.IMR.90.1.2	iPS.DYR0100	iPS.DYR0100.1	iPS.DYR0100.2	iPS.Foreskin.2	iPS.Foreskin.2.1	iPS.Foreskin.2.2	A1	A1.1	A1.2	H1	H1.1	H1.2	Q1	Q1.1	Q1.2
Sorafenib (Nexavar)	1.82238	1.53691	2.09106	-0.298346	-0.423588	-0.18047	0.205632	0.124465	0.226991	-0.397104	-0.336211	-0.60414	-1.42142	-1.95596	-1.95596	-0.440195	-0.470359	-0.296913	0.100546	0.2556	-0.18508	-1.15524	-0.554694	-0.567206	-0.0107726	-0.444917	-0.670446
SNS-032 (BMS-387032)	0.0591532	-0.175944	2.57805	-1.0719	-1.17504	0.0331781	-1.09303	-1.0076	-1.60011	0.199646	-1.37626	-1.37626	0.320641	0.212231	0.128839	0.600483	0.5854	0.668353	2.54877	2.45084	2.20602	-0.0855195	0.221008	0.496257	1.17326	1.13379	0.772942
VX-702	2.37654	2.42692	2.30937	-0.0552282	-0.0331266	-0.0846969	0.167184	0.18	0.22272	0.0413247	-0.0500147	0.449307	-0.529959	-0.238086	-0.0212668	-0.877581	-0.772005	-0.432654	-0.0871515	-0.250366	-0.274849	-0.648529	-0.367024	-0.204377	-0.0502402	-0.580234	-0.388534
VX-680 (MK-0457, Tozasertib)	2.37654	2.09106	1.23464	-0.0552282	-0.18047	-0.556197	-0.969148	-1.95596	-0.939245	0.918183	1.22265	1.46622	1.00446	0.704245	1.93011	-1.05103	0.902128	2.04838	2.98945	4.19724	3.48726	2.0289	2.05392	1.52219	0.113269	2.00772	1.46644
ABT-263 (Navitoclax)	3.87108	3.63599	3.80391	0.600452	0.497311	0.570983	0.235535	0.218448	0.192816	-0.202247	0.290986	0.236182	-0.588333	-0.0462844	0.128839	-0.123467	0.0650617	0.208343	-1.54548	0.2556	0.0679028	-0.104286	0.0333382	-0.0292185	0.254224	-0.292684	-0.490023
GSK429286A	-0.194452	-0.356271	-0.80474	-0.402799	-0.545479	-0.940904	-0.43443	-0.556998	-0.341448	-0.652902	-0.220134	-0.386583	-0.148283	-0.0461878	-0.202333	-0.682421	-0.512615	-0.612501	0.409581	-0.307668	0.0440598	0.198161	-0.159617	0.682653	-0.695395	-0.0361326	0.0435585
EX 527	-0.527336	-0.457986	-0.360894	-0.696311	-0.635163	-0.549555	0.174183	-0.189294	-0.155482	-0.952511	-0.605345	-0.43414	-0.442556	-0.832919	-0.712808	-1.02203	-0.762329	-0.617495	-0.0800796	-0.259392	-0.149046	-0.383229	-0.368321	-0.129802	-0.115824	-0.521524	-0.18827
Tenovin-1	-0.323907	-0.291544	-0.231439	-0.516943	-0.488407	-0.435412	-1.11067	-1.42765	-1.46992	-0.662414	-0.210622	-0.443652	-1.06113	-0.0101543	-0.0822213	-0.113072	0.201568	0.051739	-0.00421663	0.161303	0.00957663	-0.0776264	-0.293784	0.0789017	-0.340408	-0.340408	0.101516
PD318088	-0.707649	-0.703025	-0.393258	-0.855296	-0.85122	-0.578091	0.246033	-0.0920852	-0.0667263	-0.962023	-0.652902	-0.757528	-0.610713	-0.778869	-0.850936	-0.607507	-0.702398	-0.177998	0.526824	0.00957663	0.347512	0.533579	0.414319	0.75719	0.760778	0.550684	0.579662
SB 431542	-0.883337	-0.675285	-0.430245	-1.0102	-0.82676	-0.610703	-0.121671	-0.240012	-0.185068	-1.00958	-0.719482	-0.548277	-0.808897	-0.844931	-0.742836	-1.19683	-1.29672	-0.842238	0.0164733	-0.466291	-0.431808	-0.286331	-0.368321	0.421773	-0.528768	-0.637438	-0.666417
M344	-1.33181	-1.18386	-1.03129	-1.40563	-1.27518	-1.14065	-1.01768	-1.25014	-1.53332	-0.224889	0.421885	1.4396	0.0799295	-1.23529	-0.929009	-1.24178	-0.872204	-0.0331639	2.94754	2.85099	2.85789	2.69516	2.83678	3.86539	2.09379	2.25318	2.8255
BIX01294	0.106068	-0.217569	-0.222193	-0.137824	-0.423182	-0.427259	-1.07686	0.0769741	-0.404845	-0.0822185	-1.95596	-0.0679515	0.158002	-0.556662	0.254091	-0.727369	-0.957107	-0.637472	2.34064	3.00272	3.08547	1.09261	1.63673	2.39701	1.66636	1.34035	1.50698
CHIR-99021 (CT99021)	-0.439492	-0.652168	-0.0233869	-0.618856	-0.806378	-0.251967	0.153051	0.271392	-0.142803	-0.462674	-0.1916	-0.429385	-1.25932	-1.30135	-1.00108	-1.03202	-1.04201	-0.977084	0.623377	1.182	0.264752	-0.569572	-0.383229	-0.14471	-0.253472	-0.362142	-0.478056
Entinostat (MS-275, SNDX-275)	-1.39653	-1.65267	-1.76317	-1.4627	-1.68854	-1.78597	-0.548545	-1.0515	-1.25014	-0.210622	-0.372316	-0.900199	-0.652752	-1.12119	-0.856942	-0.977084	-0.887187	-0.537587	1.86477	2.71306	3.46479	3.16474	3.01567	2.43428	2.89795	3.31089	3.54997
Pifithrin-a	-0.129725	-0.125101	0.0968212	-0.345728	-0.341651	-0.145977	0.288298	0.00935039	0.385507	-0.591078	-0.239157	-0.267691	-0.760852	-0.304428	0.398225	-0.347804	-0.487644	-0.27289	0.533721	0.892346	0.388891	-0.122349	-0.241608	0.712468	-0.0216433	0.101516	-0.210004
Trichostatin A (TSA)	-0.494973	-1.6425	-1.68411	-0.667775	-1.67957	-1.71626	-1.95596	-1.57178	-1.95596	-1.95596	-0.372316	-1.95596	-0.238366	-0.316439	0.043896	-0.837244	-1.26176	-1.24178	2.67168	2.96823	3.07168	-0.0552653	1.7709	-0.360868	0.854959	1.80401	0.173962
SRT1720	-0.86022	-1.14687	-0.323907	-0.989822	-1.24257	-0.516943	-1.41497	-1.12335	-0.0709528	-0.372316	-1.95596	2.79973	-0.568674	-0.79088	-0.646746	-0.912158	-0.687415	-0.542581	1.67167	1.84408	1.16821	0.138531	0.548486	0.645384	-0.0143987	0.485482	0.492727
Azacitidine(Vidaza)	-0.115855	0.0043534	-0.083491	-0.333498	-0.227508	-0.304962	0.216448	-0.0624998	0.355922	-0.519743	-0.50072	-0.12502	-0.862947	-0.42454	-0.0041487	-0.977084	-0.602512	-0.597518	0.319925	0.271649	0.140613	0.131078	0.071448	0.541032	-0.144802	-0.210004	-0.507035
Vorinostat (SAHA)	-1.14225	-1.24396	-1.03129	-1.23849	-1.32818	-1.14065	-1.30509	-1.63095	-0.0794057	0.0842309	0.421885	0.421885	-1.52716	-1.95596	-0.826914	-1.03202	-0.727369	-0.762329	2.71995	3.27858	2.54754	2.86659	3.44798	3.51507	0.847714	1.85472	2.07206
MLN8237 (Alisertib)	-0.901831	-1.25321	-0.763129	-1.02651	-1.33633	-0.904215	-0.688019	-1.35158	-1.53332	0.688205	0.421885	0.578823	-0.448562	-0.670769	-0.298422	-0.532592	-0.752341	-0.722375	2.4234	1.93374	2.06477	1.72617	2.83678	3.0753	0.920161	1.27515	2.39082
PD0325901	-0.490349	-0.365518	-0.84635	-0.663698	-0.553632	-0.977592	0.144598	0.398187	0.0685211	0.00338402	0.117521	0.050941	-0.688785	-0.280406	0.139985	-0.877198	-0.567552	-0.612501	3.47169	3.40272	3.27858	3.35108	3.36599	4.22317	1.22444	0.869448	1.55769
AMG 900	-0.943441	-0.605934	-0.675285	-1.0632	-0.765612	-0.82676	-1.18674	-0.654207	-0.852852	1.21609	0.0366739	-0.419873	-0.130266	-0.73683	-0.130266	-0.592524	-0.452684	-0.13305	1.69235	-0.445601	-0.6525	2.43428	2.29266	1.65909	1.10128	1.93441	2.18073

## Sheet: survival
significant inhibitors	hESCs (z-scores in triplicates)									hiPSCs (z-scores in triplicates)									hAFSCs (z-scores in triplicates)
different between groups (p<0.01)	WA01	WA01.1	WA01.2	WA09	WA09.1	WA09.2	WA19	WA19.1	WA19.2	iPS.IMR.90.1	iPS.IMR.90.1.1	iPS.IMR.90.1.2	iPS.DYR0100	iPS.DYR0100.1	iPS.DYR0100.2	iPS.Foreskin.2	iPS.Foreskin.2.1	iPS.Foreskin.2.2	A1	A1.1	A1.2	H1	H1.1	H1.2	Q1	Q1.1	Q1.2
Cyt387	-1.58778	-1.82259	-1.67094	-1.18859	-1.65743	-1.13487	-2.17454	-2.08226	-2.06388	0.787574	-0.00131317	-0.328674	-1.16682	-1.41592	-1.57012	-1.06608	-1.18751	-1.18245	-0.626619	-0.572046	-0.29463	-1.62494	-0.776395	-0.846458	0.0505989	-0.382473	-0.387395
Torin2	-2.10437	-2.06523	-2.03686	-1.15441	-1.66719	-1.79905	-2.16376	-2.25245	-2.26723	-1.35906	-0.323308	-1.68642	-1.68874	-1.75596	-1.57408	-1.08126	-1.72385	-1.69349	-0.494733	-0.0899784	0.260202	0.266769	1.13088	0.469174	1.01517	0.655916	0.385246
ICG-001	0.334773	-1.29915	-1.20131	0.217906	0.398602	0.0420932	-2.00835	-2.23008	-2.23008	1.07737	0.690975	-0.0764453	-0.925633	0.189376	0.628262	-0.170495	-0.170495	-0.195794	0.755913	0.96966	1.17886	1.67582	2.03392	1.72253	1.02993	0.921665	1.1382
MK-2206 dihydrochloride	-1.0839	-1.71986	-1.34807	-0.85162	-1.14464	-1.35464	-2.11901	-2.23008	-2.11901	0.82514	-0.607736	-0.446739	-1.00867	-1.40406	-0.423484	-0.808027	-0.883924	0.193809	0.646766	0.237463	0.323872	0.375756	0.811705	0.531452	-1.78012	0.778948	0.680522
Dasatinib (BMS-354825)	-0.188669	-1.58778	-0.643623	-0.392554	-0.221625	-0.968828	-2.34114	-2.34114	-2.23008	0.631943	-0.516505	-0.39844	-1.17078	-0.696305	-0.941449	1.17541	1.29684	1.18047	0.396637	0.137412	0.242011	1.17759	0.469174	0.656009	0.395088	0.24745	0.729735
YO-01027	0.0608223	-0.0614772	0.0608223	-1.14464	-1.11534	-1.25696	-0.0719135	-0.283655	-1.11863	0.782207	-0.425273	-0.301842	-1.11542	-1.12333	-0.965173	0.102733	-0.074359	-0.0591797	0.119221	0.260202	0.0600991	0.617085	0.671579	1.02189	0.547648	0.660837	0.641152
LY2228820	0.72124	0.711456	0.217366	0.535345	0.66232	0.501159	0.0639206	0.631227	0.0399499	1.25983	0.395814	0.165051	0.446381	0.37521	0.481967	0.836402	0.64919	0.897119	0.560358	0.787748	0.583097	1.38778	1.24765	1.20095	0.90198	0.911822	1.06438
GDC-0941	-1.71497	-2.00164	-2.15084	-1.52557	-1.61347	-1.87182	-2.18214	-2.23008	-1.89768	-0.500405	-0.484305	-0.881432	-1.70456	-1.8469	-1.74805	-1.43038	-1.51134	-0.96994	0.664957	0.592192	0.32842	0.757212	0.632655	0.757212	1.25139	0.892137	1.19726
SNS-032 (BMS-387032)	-1.71538	-1.88141	-2.07368	-1.04159	-1.62202	-1.90145	-1.60855	-1.52237	-1.87142	-0.61267	-1.8039	-1.5543	-1.54015	-1.55785	-1.57555	-1.44015	-1.59843	-1.69583	-0.146204	-0.635521	-0.411834	-0.264094	0.00487582	-0.159495	-0.227921	-0.563986	-0.632338
BEZ235 (NVP-BEZ235)	-0.125742	-0.584971	-0.0248131	0.0370962	0.319608	0.550754	-0.802706	-0.738066	-0.544146	1.24479	0.0387316	-0.61267	-0.570996	-0.783413	-1.20825	-0.0703915	-0.192148	-0.234762	1.48252	0.433986	0.713596	1.148	1.70088	1.05087	1.38975	1.07647	1.22456
Sunitinib Malate (Sutent)	-1.19559	-1.29148	-1.38736	-0.707708	-1.31896	-0.820713	-1.48789	-1.5827	-1.52237	2.02518	-0.161203	0.0967773	-0.911749	-1.73487	-1.42509	0.00266207	-1.03835	-0.922684	0.923303	0.82544	0.895342	0.318674	0.29626	0.102004	-0.119697	-0.262097	-0.421585
JNJ-7706621	-1.45801	-1.8264	-1.74061	-1.15459	-1.44738	-1.51929	-1.66027	-1.81971	-1.73783	0.902967	-0.690064	-0.670716	-1.81895	-2.01278	-1.69504	-1.18446	-1.43406	-1.05053	-0.691443	-0.747365	-0.488726	-0.413522	-0.435936	-0.353751	-1.09941	-0.626642	-0.746258
Temsirolimus (Torisel)	-0.52946	0.171999	-1.0442	0.540481	0.257969	0.109008	-0.139067	-0.0442619	-0.324369	1.67691	-0.0902588	0.0838782	-0.119609	0.0706815	0.645979	0.489686	0.787988	1.11064	1.16796	0.55282	0.503888	0.766958	1.26754	1.4618	1.00811	0.894193	1.00242
VX-680 (MK-0457, Tozasertib)	-1.51352	-1.78098	-2.0328	-1.70934	-1.94151	-2.02216	-1.91236	-1.95545	-1.92486	-1.33502	-1.42531	-0.986742	-2.01189	-1.93666	-1.81452	-1.87908	-2.0264	-1.86264	-0.992024	-1.25765	-0.950082	-1.03365	-1.31756	-1.3848	-1.12789	-1.09371	-1.2532
PI-103	-0.776737	-0.166114	-0.630389	-1.62716	-2.05555	-1.99237	-1.05265	-0.785469	-1.4922	-0.193451	-0.0515617	0.0645297	-1.61538	-1.92073	-1.74814	-1.36709	-1.72019	-1.54364	0.790489	0.692625	0.783498	0.931328	1.45433	1.03593	0.991025	0.751793	0.472688
SB 202190	0.22751	0.383951	-0.660668	0.119281	0.237423	0.299062	0.671089	0.511643	0.313413	1.39958	0.19997	0.148373	0.716784	-0.305474	0.672531	1.14717	0.708847	0.721023	1.10505	1.33573	0.83942	1.5141	1.83537	1.67847	1.1733	0.928369	0.911281
Vandetanib (Zactima)	0.217417	0.72711	1.02485	0.293925	0.468569	0.0987352	-0.0528806	0.847772	0.481478	0.832022	-0.161203	-0.567523	-1.26578	-0.0842062	-0.6241	0.0270133	0.100067	0.337491	-0.0203798	0.371074	0.587771	0.946271	1.48421	1.58881	0.888497	0.888497	0.865713
Camptothecin	-1.34194	-1.94651	-1.9788	-1.79666	-1.89272	-1.71961	-1.8154	-1.50944	-1.70767	-1.33502	-2.10251	-1.93805	-1.71274	-1.71716	-1.65964	-1.80602	-1.47059	-1.13576	0.350103	0.336123	0.440976	1.01351	1.17788	0.333617	0.825841	0.734705	0.3132
Rapamycin (Sirolimus)	-0.706086	0.0155586	-0.448716	0.550754	0.283652	0.530208	-0.725138	-0.25111	-0.242492	1.18675	0.715931	0.135474	0.199017	0.446837	0.446837	0.434896	0.635793	0.794076	0.406025	0.461947	0.399035	1.02099	1.54398	1.2003	0.660657	1.19608	0.353072
OSI-420 (Desmethyl Erlotinib)	-0.438623	-0.579924	-0.847387	-0.579294	-1.69907	-1.66311	-0.996626	-0.871655	-0.64757	1.09645	0.19352	-0.245047	-1.43837	-1.76584	-1.85435	-0.989649	-2.03736	-1.6654	0.440976	0.119425	0.420006	1.53651	1.58881	-0.0399525	0.42712	0.711921	0.654961
Paclitaxel (Taxol)	-0.716179	-1.02401	-1.93238	-1.77098	-1.96052	-1.77098	-1.7206	-1.57408	-1.96881	-1.67684	-1.91096	-1.5672	-1.81452	-1.83665	-1.75257	-1.65322	-1.96613	-1.98318	-0.516687	-0.761346	-0.160185	-0.734792	-0.107195	-0.428465	0.210672	-0.125393	-0.638034
AT7519	-1.92128	-1.78098	-2.01413	-1.99545	-1.94306	-1.97028	-1.87142	-1.8628	-1.8628	-1.29632	-1.89999	-1.76262	-1.68619	-1.59325	-1.71716	-1.96065	-1.86751	-1.61669	-0.432804	-0.495716	-0.083292	-0.204323	-0.010067	-0.271566	-0.410193	-1.01397	-0.72917
Tenovin-1	-0.259381	-1.65754	-1.7771	-1.20259	-1.50365	-1.80526	-1.51369	-2.03019	-1.8316	-0.0835648	-0.898088	-1.23159	-1.66509	-1.46446	-1.34669	0.188581	-0.30019	-1.00693	0.507199	0.721106	0.253888	0.221794	0.780732	0.344488	0.686285	0.71216	0.647471
PD318088	0.971389	1.80831	-0.589931	1.37557	1.53979	0.603767	0.524457	0.197831	0.498327	1.13501	0.371799	0.121669	0.563695	0.498271	0.402315	0.228211	-0.26056	0.0300607	-0.269621	-0.0275684	-0.410349	-0.241715	-0.173552	-0.0235934	0.336966	-0.676488	-1.15087
M344	-2.20611	-2.1182	-2.21103	-1.44891	-1.77187	-1.53649	-1.5224	-1.66176	-1.72273	-0.975051	-1.57151	-1.67413	-1.28999	-1.75232	-1.38595	-1.56175	-1.70111	-1.93757	-0.466641	-0.489157	-0.641144	-0.712041	-0.616613	-0.153103	-1.13362	-1.18106	-1.10775
Thiazovivin	-0.695426	-1.19477	-0.42114	-0.178987	0.324603	-0.496468	-1.23932	-1.44401	-0.712366	0.211459	1.51341	0.987501	-0.579048	-1.00649	-0.784044	-0.993717	-0.755937	-0.590811	0.394616	0.591636	0.557861	0.0786514	0.0241208	0.255876	0.388717	0.526719	0.224839
CHIR-99021 (CT99021)	1.25974	1.79425	0.915125	1.28799	0.871984	0.784403	0.803178	0.637687	0.663817	1.95595	0.807921	1.50059	1.11762	0.89954	0.903901	1.15291	1.48977	1.20575	0.619782	0.861834	1.03634	0.583059	0.249059	0.426284	0.703535	0.824287	0.854475
Entinostat (MS-275, SNDX-275)	-2.1182	-1.98316	-1.36356	-1.80963	-1.49817	-1.53102	-2.00624	-1.63563	-1.75757	-1.00712	-1.12256	-0.968637	-2.01446	-1.5386	-1.66945	-1.58817	-1.46267	-1.5023	0.327067	0.327067	-0.224588	-0.378042	-0.930163	-0.875633	-0.391858	-0.594549	-0.314232
SRT1720	-0.062458	0.0922673	0.289191	-1.09859	-1.21901	-0.841318	-1.36562	-1.10432	-0.860437	-1.8659	-2.34114	-1.62923	0.240936	0.214766	-2.07203	1.03402	0.816058	0.901923	0.985675	0.276405	1.03634	0.814814	0.842079	0.480814	0.69491	0.621596	0.604346
Vorinostat (SAHA)	-1.89947	-2.05701	-1.85305	-1.29564	-1.66786	-1.7445	-1.57466	-1.77063	-1.7445	-1.57151	-2.03586	-1.88321	-1.87445	-2.03844	-1.66509	-1.713	-1.85369	-1.77575	-0.444124	-0.584852	-0.444124	-0.439389	-0.146287	0.0173045	-0.452234	-0.633362	-0.607487
MLN8237 (Alisertib)	-2.04435	-1.95011	-2.2054	-1.89393	-1.91418	-1.99848	-2.12818	-1.96487	-2.06111	-1.10974	-1.00712	-0.949397	-1.79158	-1.857	-1.69126	-1.92238	-1.7282	-1.99438	-0.9226	-0.804388	-0.753726	-1.08694	-0.889266	-0.453021	-0.771365	-0.542798	-0.564361
PD0325901	1.08392	1.24567	0.901059	1.12378	1.14567	1.01978	0.729143	0.663817	0.620267	0.923366	0.294836	0.371799	0.428485	0.402315	0.166788	1.20575	1.22557	0.783033	-0.3428	-0.280879	-0.202071	-1.06649	-0.821102	-0.712041	-0.0899784	0.112713	0.0437114
Aurora A Inhibitor I	0.837762	-0.491469	0.0993003	-1.93553	-1.91528	-1.62407	0.441712	0.476552	0.563652	-1.09691	-0.936569	-0.410657	-1.85264	-1.76105	-1.43392	-1.50891	-1.38341	-1.38341	0.315809	0.450908	0.310179	0.814814	0.807997	0.807997	0.677659	0.556907	0.324029
AMG 900	-1.70395	-1.60268	-1.42685	-1.8277	-1.9744	-1.78829	-2.15954	-1.94135	-1.73579	-1.05843	-1.14822	-0.923742	-1.96735	-1.9137	-1.67818	-1.98249	-1.90587	-1.75924	-0.47227	-0.686177	-0.973262	-0.480287	-0.180369	-0.459838	-0.180542	-0.426359	-0.171917

## Sheet: size apoptotic cells
significant inhibitors	hESCs (z-scores in triplicates)									hiPSCs (z-scores in triplicates)									hAFSCs (z-scores in triplicates)
different between groups (p<0.01)	WA01	WA01.1	WA01.2	WA09	WA09.1	WA09.2	WA19	WA19.1	WA19.2	iPS.IMR.90.1	iPS.IMR.90.1.1	iPS.IMR.90.1.2	iPS.DYR0100	iPS.DYR0100.1	iPS.DYR0100.2	iPS.Foreskin.2	iPS.Foreskin.2.1	iPS.Foreskin.2.2	A1	A1.1	A1.2	H1	H1.1	H1.2	Q1	Q1.1	Q1.2
Erlotinib HCl	-0.437574	-0.575885	-0.415445	-0.950623	-0.215974	-1.16376	-0.875545	-1.2117	-1.63314	0.0281556	0.178124	0.367083	-0.98141	-0.794524	-1.36043	1.70765	-0.106193	-0.106193	-0.364168	0.654466	1.3817	0.406797	0.0334253	-0.238731	0.998903	-0.848396	1.05891
Dasatinib (BMS-354825)	-0.730792	-0.689299	-0.786116	-0.676263	-1.25219	-1.20231	-5.57165	-5.57165	-5.57165	0.151129	-0.106816	0.930963	-1.31738	-1.24809	-1.37408	0.390667	0.00455316	0.184141	-0.815307	-0.268225	0.732037	0.123394	-0.294962	-0.501891	0.0773964	-1.01127	1.32625
Bortezomib (Velcade)	-1.14926	0.195606	-1.19152	0.470244	0.266208	0.354522	0.60489	0.327632	0.149198	-5.57165	-5.57165	-5.57165	-0.547775	-1.00449	-0.943595	0.347755	-0.546032	-0.403769	-0.148016	-0.212789	0.430621	0.575355	2.01595	0.589779	-0.430696	0.462999	0.655453
Resveratrol	-0.199627	-0.320679	-0.0974047	0.538575	0.387439	-0.284578	-0.135624	0.557088	-0.0387619	0.72945	0.269739	0.162473	0.118736	0.384394	-0.120356	0.011799	-0.0225896	0.136848	0.86518	0.690942	1.41776	0.211378	0.421338	-0.0122752	0.942453	0.66615	0.179858
Valproic acid sodium salt	-0.137755	0.0828285	-0.573543	-0.28188	-0.341255	-0.546368	0.193121	0.45729	-0.106272	0.625249	0.72332	-0.0428644	0.272818	0.328606	0.134676	0.155606	0.0743237	0.0618187	0.683475	0.909983	0.830332	0.644991	0.0379326	0.854951	0.82088	0.261643	0.387637
CHIR-98014	-0.326059	-0.0947146	-0.304538	-0.478897	-0.635431	-0.754181	-0.0681141	-0.226616	-0.655158	1.06964	0.147149	0.13489	-0.208023	-0.184113	-0.508216	0.486986	0.0243039	0.186868	0.554041	0.688453	0.700898	-0.108127	-0.0282504	-0.0579187	0.208593	-0.107496	0.471633

## Sheet: size in G1
significant inhibitors	hESCs (z-scores in triplicates)									hiPSCs (z-scores in triplicates)									hAFSCs (z-scores in triplicates)
different between groups (p<0.01)	WA01	WA01.1	WA01.2	WA09	WA09.1	WA09.2	WA19	WA19.1	WA19.2	iPS.IMR.90.1	iPS.IMR.90.1.1	iPS.IMR.90.1.2	iPS.DYR0100	iPS.DYR0100.1	iPS.DYR0100.2	iPS.Foreskin.2	iPS.Foreskin.2.1	iPS.Foreskin.2.2	A1	A1.1	A1.2	H1	H1.1	H1.2	Q1	Q1.1	Q1.2
Cyt387	-0.750143	-1.00435	-1.18207	-0.387272	-0.228767	-0.462866	-7.01762	-2.04285	-2.04285	0.150327	0.508725	0.222007	-0.658315	-0.979177	-1.15298	-0.218644	-0.733946	-0.733946	1.49123	1.8694	1.74334	0.750643	0.750643	1.2076	0.655632	0.80041	1.66908
Torin2	-1.71748	-1.87946	-2.01444	-0.255591	-1.51143	-1.34317	0.608527	-2.25778	-2.12793	-1.26032	-1.43006	-1.6365	-2.07991	-1.56742	-1.58525	-0.166114	-1.69951	-2.09974	0.671857	0.923971	0.797914	0.228407	-0.0327113	0.0325682	0.728021	0.655632	0.510854
LY2940680	-0.378954	-0.262324	0.57489	0.176027	0.0866403	0.356478	-0.0950373	0.398633	0.328669	0.580404	0.938801	0.723763	0.363318	0.641844	0.641844	1.42482	0.292514	0.461753	0.5458	0.419743	0.5458	0.163127	0.228407	0.293686	0.366075	0.293686	0.366075
TWS119	-0.270971	-0.486936	-0.0807369	0.0979947	0.0350503	0.0187427	-0.157726	0.118775	-0.442062	-0.096465	0.437045	0.150327	-0.321856	-0.234956	-0.177022	0.955792	-0.127341	-0.0460435	0.5458	0.797914	0.734886	0.554804	0.750643	0.489525	1.08997	1.45191	1.59669
Vismodegib (GDC-0449)	-0.204256	-0.101897	-0.176487	0.128857	0.274407	0.112626	-0.924888	0.04881	0.258704	0.365366	1.01048	0.293686	0.293686	0.224055	0.502581	0.411724	0.584325	0.264138	0.5458	0.608829	0.482772	0.358966	0.228407	0.228407	0.583243	0.366075	0.655632
BIBF1120 (Vargatef)	-0.378954	-0.244749	-0.230478	-0.270222	-0.336063	-0.136104	0.538562	-0.206981	0.95835	-0.148648	-0.459808	-0.491921	-1.02931	-1.79916	-1.63873	0.600584	0.441742	-1.05663	0.860943	0.734886	0.419743	0.0325682	-0.22855	0.163127	1.08997	0.80041	0.583243
MK-0752	-0.0046009	-0.0156382	0.0124822	0.0727712	0.22617	0.280274	0.258704	0.118775	-0.121904	1.15384	0.437045	0.580404	0.432949	0.641844	0.572212	0.955792	0.563219	0.0848924	0.419743	0.5458	0.104601	0.228407	0.228407	0.0325682	0.366075	0.438465	0.438465
Erlotinib HCl	-0.293468	-0.46444	-0.725397	0.367452	0.000453757	-0.321431	-1.65777	-0.0592154	-0.323402	-0.0652844	0.150327	-0.24649	-1.03711	0.0847918	-0.827659	0.596832	-0.125465	-0.299551	0.987	0.860943	0.734886	-0.16327	0.0325682	0.293686	0.655632	0.583243	0.728021
Dasatinib (BMS-354825)	-1.18882	-1.90645	-0.345209	-0.414095	-0.460427	-0.52139	-7.01762	-1.55926	-1.55926	-0.455221	-0.441458	-0.728176	-0.261694	-0.647174	-0.856626	-0.528357	-0.863631	-0.795231	1.11306	1.17609	0.734886	0.685363	-0.0979908	-0.16327	1.16236	1.30713	0.872799
SB 525334	-0.557237	-0.601667	-0.52293	-0.33751	0.0110461	0.200413	-1.67568	-0.202503	-0.408479	-0.0951031	0.652084	0.580404	0.641844	0.502581	0.363318	0.574944	-0.149854	0.222473	0.608829	0.5458	0.482772	0.0325682	-0.0327113	-0.0327113	0.583243	0.221297	-0.239677
LY2228820	-0.444193	-0.304716	-0.556675	-0.0169969	0.0605786	-0.0515935	0.04881	-0.246511	-0.625649	0.107535	0.0815151	0.123949	0.432949	0.293686	0.154423	0.0177437	0.265779	-0.225054	0.671857	0.167629	0.608829	0.0978477	-0.0327113	-0.16327	0.293686	-0.00803173	-0.0242469
GDC-0941	-1.11458	-1.95595	-3.06276	-0.423849	-1.66262	-1.53094	-2.36525	-2.36525	-7.01762	-1.24197	-0.908235	-1.37731	-1.55405	-1.30895	-2.03758	-0.686418	-1.5144	-1.52691	0.0415723	-0.210542	0.230658	-0.22855	-0.16327	-0.293829	0.366075	0.221297	0.200449
SB 216763	-0.73777	-0.34071	-0.511682	-0.426898	-0.487251	-0.721349	-0.369299	-0.10847	-0.251758	0.0408011	0.150327	0.0918369	0.572212	0.572212	0.0151604	0.353721	0.281648	-0.33035	0.608829	0.230658	0.797914	-0.0979908	0.0325682	-0.16327	0.293686	0.162228	0.438465
SNS-032 (BMS-387032)	0.326483	-0.730188	-1.39957	0.15356	-0.753141	-1.15429	-1.15119	-1.02667	-0.960888	-0.144826	-0.186926	-2.28139	-0.214764	-0.784166	0.077429	-0.592467	-0.986313	-0.971939	0.678492	1.0633	1.0633	1.61104	1.4793	0.75476	1.14232	1.40344	1.66456
Acadesine	-0.275963	-0.0181452	-0.342901	0.189278	0.36332	0.134327	-0.603781	-0.350047	-0.486312	0.696759	1.12277	-0.0040547	0.720113	0.94277	0.864727	0.844118	0.543613	0.443894	0.0371493	0.165418	0.293686	0.75476	0.425421	0.359554	0.0978477	0.424245	0.424245
BEZ235 (NVP-BEZ235)	-0.997941	-0.668031	-0.408644	-0.758636	-0.688143	-0.713301	-1.12535	-1.19818	-1.40727	-0.209291	-0.106673	-0.739486	-0.297177	-0.631826	-0.706747	-0.78957	-0.352692	-0.693085	-0.475925	-0.755037	-0.673266	0.623024	0.0960834	0.0302158	0.0978477	0.228407	0.424245
Masitinib (AB1010)	0.07905	0.0945893	0.172286	0.231436	0.171848	0.577374	-0.49336	-0.207909	0.282747	1.10764	1.1208	0.286697	0.576046	0.464522	0.46304	0.763624	0.520795	0.433024	0.357821	0.229552	0.293686	1.01823	0.688892	0.425421	0.163127	0.0978477	0.424245
CI-1040 (PD184352)	0.123277	-0.0886696	0.0643325	0.0919969	-0.166104	0.0931131	-0.409589	0.209108	0.119831	1.61613	1.69836	0.394578	0.223135	0.277219	0.442514	1.07778	0.760121	1.12091	0.293686	0.293686	0.293686	0.75476	0.623024	-0.36499	0.0325682	0.489525	0.358966
Sunitinib Malate (Sutent)	0.156746	-0.945347	-0.452871	-0.632247	0.262089	-0.896015	-0.960888	-1.05486	-0.834021	0.696759	0.16566	-0.331644	-0.404565	-1.08885	-1.07386	-0.296364	-0.773579	-0.417105	0.229552	0.293686	0.293686	0.557157	0.491289	0.425421	0.163127	0.554804	0.163127
JNJ-7706621	-0.749313	-0.314213	-1.06966	-0.0332755	-0.813588	-0.104713	-0.549745	-0.519203	-0.636673	1.17079	2.02726	0.531402	-0.664292	-0.267209	-0.914029	0.491328	0.640817	0.347589	1.70464	1.57637	2.08945	1.4793	2.40145	2.46732	0.620084	2.31735	2.25207
Temsirolimus (Torisel)	-0.424183	-0.261619	-0.778001	-0.0096635	-0.0854795	-0.0222852	-0.728299	-0.553269	-0.758841	0.470884	0.920825	0.0840918	0.108022	0.332161	0.525084	0.229722	0.274102	-0.0793175	-0.283522	-0.347656	-0.155253	0.227819	0.227819	-0.101519	-0.0979908	0.0325682	0.0978477
AZD6244 (Selumetinib)	-0.280744	0.089808	0.351884	0.078259	0.145317	0.239679	-0.0869151	0.294861	-0.0211321	0.823469	1.00149	0.0801449	0.786684	0.474512	0.73299	1.48987	1.11588	0.911047	0.0371493	0.229552	0.486089	0.688892	0.359554	0.293686	0.228407	0.424245	0.293686
A-769662	-0.235322	-0.455262	-0.464825	0.0679556	0.34589	-0.0209114	-0.461643	-0.387637	-0.246674	0.782027	0.828732	0.147241	0.52485	0.303442	0.426594	0.71089	0.228734	0.358369	-0.026985	0.0371493	0.101284	0.227819	0.227819	-0.101519	-0.0327113	1.99095	-0.0327113
VX-680 (MK-0457, Tozasertib)	-0.823423	-0.77561	-0.383542	-0.324519	-0.0992174	-0.830073	0.138626	0.0493496	-0.620227	0.368265	0.512983	0.539296	-1.37604	-1.34358	-0.616842	-0.4861	-0.739081	-1.42328	1.19157	2.66665	1.51224	2.00624	0.293686	0.227819	1.27288	0.685363	1.66456
PI-103	-1.19158	-0.624999	-0.498294	-1.60489	-1.65435	-1.42355	-0.688359	-0.660166	-0.537998	-0.618449	-0.273757	-0.728961	-1.35856	-1.64826	-1.1288	-1.99105	-1.56127	-1.21055	-0.41179	-0.347656	-0.41179	0.0302158	-0.233255	-0.441396	0.0325682	-0.16327	0.163127
Camptothecin	-0.926222	-1.68645	-0.995551	-0.225606	-1.33563	-0.10746	-1.43781	-0.211433	-1.23577	0.686645	-0.913147	0.523508	-0.519444	-0.988951	-0.70425	-1.29679	-0.61834	-1.31404	0.550223	0.870894	0.870894	0.75476	0.75476	0.227819	0.554804	0.620084	0.750643
Rapamycin (Sirolimus)	-0.59392	-0.605873	-0.720625	-0.0162749	-0.0305279	-0.126693	-0.904503	-0.728299	-0.906852	-0.121145	0.412092	-0.334275	0.0849212	0.147356	0.174827	0.394394	-0.102136	0.427364	-0.41179	-0.540059	-0.0911192	-0.167387	0.161951	-0.36499	-0.0327113	0.0325682	0.163127
Nilotinib (AMN-107)	-0.091882	-0.187508	-0.517419	0.557454	0.220875	0.455793	-0.194987	-0.133903	-0.0328791	0.71748	0.299853	0.00778587	0.604376	0.435803	0.617253	0.45683	0.558436	0.405084	0.0371493	-0.0911192	-0.0911192	-0.0356518	-0.0356518	-0.233255	0.163127	0.228407	0.0978477
AT7519	-1.9303	-1.751	-1.93508	-2.02252	-0.725665	-1.41256	-1.64691	-0.859865	-2.0698	-0.847366	-1.23942	-1.91565	-1.49342	-0.99894	-1.0389	-1.21055	-1.16455	-1.26229	0.293686	0.614357	0.357821	0.623024	0.0960834	-0.0356518	0.685363	1.01176	0.554804
GSK429286A	-0.927732	-0.574495	-1.00343	-0.315229	-0.691052	-0.458458	-1.05072	-1.00244	-0.525833	0.580404	0.723763	0.652084	-1.31453	-1.43151	-1.26087	-0.915727	-0.849935	-1.22405	0.776508	1.12138	0.983432	1.31091	0.929452	0.420839	2.30597	1.97059	1.50106
Tenovin-1	-1.73742	-1.83147	-0.221259	-1.08524	-1.31294	-1.40597	-1.64989	-0.956638	-0.733808	-1.19151	-0.725882	-0.751113	-1.44976	-1.80821	-1.55708	-1.23824	-1.48334	-1.2176	0.638559	0.914457	0.983432	0.484416	0.547992	0.23011	0.696143	0.561991	0.494915
PD318088	0.508725	0.580404	0.508725	0.24667	-0.113698	0.0275417	0.419957	0.132753	0.348156	0.723763	0.437045	-0.104278	0.0253815	-0.108771	-0.242923	-0.0118114	-0.234102	0.112436	0.845483	1.25933	0.845483	0.611569	0.738722	0.166533	0.897372	0.360762	0.0924577
SB 431542	0.222007	0.508725	-0.0928094	0.0324385	0.0324385	-0.0961005	0.256548	0.603173	-0.0752214	1.08216	-0.0148221	-0.150153	-0.0416947	0.0253815	0.0253815	0.149202	0.0509168	-0.0810705	0.707534	0.845483	1.05241	0.738722	0.547992	0.03938	0.629067	0.696143	0.360762
Thiazovivin	-0.363471	-0.42999	0.222007	0.0104032	0.212393	-1.04362	-0.0207518	-1.78854	-0.273293	1.01048	0.293686	0.150327	-0.809046	-0.719969	-0.642697	-0.613857	-0.638368	-0.913147	0.707534	0.845483	0.776508	0.993028	0.166533	0.102957	1.03152	0.830296	0.964448
GW788388	0.365366	0.365366	0.0230246	0.0299901	-0.0524891	0.00267556	0.340728	0.246644	0.199602	0.437045	0.508725	0.365366	-0.108771	-0.0416947	-0.309999	0.0610758	0.0776045	-0.0643	0.776508	0.776508	0.914457	1.18376	-0.0241965	0.03938	0.360762	0.561991	0.494915
LY2157299	0.051338	0.0754223	0.222007	-0.014463	-0.160982	-0.103446	0.491757	0.0857115	-1.28346	0.437045	0.150327	0.293686	0.0253815	-0.309999	-0.486745	0.0879248	0.158232	0.0280992	0.914457	0.914457	0.638559	0.293686	0.166533	0.102957	0.360762	0.629067	0.494915
MLN8237 (Alisertib)	-1.22592	-0.331359	-1.01031	-0.269934	-0.323798	-1.47942	-1.23394	0.167416	-2.1104	0.222007	-2.35215	-0.471277	-1.47552	-2.15808	-1.84256	-1.55043	-1.3724	-1.70523	2.08703	0.983432	1.94908	0.102957	0.166533	1.31091	1.50106	1.70229	1.0986
Aurora A Inhibitor I	0.437045	0.437045	0.795442	-0.730226	-0.495183	-1.61164	-0.879886	-0.149498	-0.0653178	0.222007	-1.27179	-0.446046	-2.01212	-2.36843	-2.54444	-0.804783	-0.972488	-1.27952	0.638559	0.638559	0.362661	0.102957	0.03938	-0.0877731	0.293686	0.159534	0.0924577
AMG 900	-1.26491	-1.28326	-2.42325	-0.646982	-1.38149	-0.0202013	-1.03092	-0.352521	-1.28841	1.36888	-1.88881	-0.223553	-1.23941	-0.934613	-0.522497	-1.17631	-1.09375	-0.193304	1.81113	2.08703	1.25933	1.69237	1.94668	1.31091	0.696143	0.897372	0.964448

## Sheet: size in S
significant inhibitors	hESCs (z-scores in triplicates)									hiPSCs (z-scores in triplicates)									hAFSCs (z-scores in triplicates)
different between groups (p<0.01)	WA01	WA01.1	WA01.2	WA09	WA09.1	WA09.2	WA19	WA19.1	WA19.2	iPS.IMR.90.1	iPS.IMR.90.1.1	iPS.IMR.90.1.2	iPS.DYR0100	iPS.DYR0100.1	iPS.DYR0100.2	iPS.Foreskin.2	iPS.Foreskin.2.1	iPS.Foreskin.2.2	A1	A1.1	A1.2	H1	H1.1	H1.2	Q1	Q1.1	Q1.2
Cyt387	-0.000171844	-1.02152	-0.639026	-0.288306	0.0102	-0.369022	0.122996	0.122996	-0.427528	0.247891	0.498503	0.197769	-0.0495013	0.0624386	-0.553231	0.459316	-0.714465	-0.331508	1.58072	1.76992	1.76992	0.210387	0.257355	0.257355	0.347759	0.448757	0.90325
Torin2	-1.42951	-0.908592	-1.93586	0.308706	-1.54203	-1.75982	-1.2128	-1.75187	-6.31813	-0.8548	-1.05529	-0.453821	-1.41069	-1.9086	-1.96591	-0.630449	-1.69139	-1.89655	1.06044	1.01314	1.01314	0.445226	0.163419	0.116452	1.00425	0.751753	0.751753
TWS119	-0.114009	0.284421	0.284421	0.0699013	0.0699013	0.129603	0.453311	0.0128914	-0.042161	-0.0528428	0.348136	0.0474019	-0.105471	0.230348	0.174378	1.19201	0.154026	0.154026	0.918542	1.01314	1.06044	0.163419	0.492194	0.210387	0.650754	0.802252	1.05475
Vismodegib (GDC-0449)	-0.000171844	0.170584	0.170584	0.129603	0.129603	-0.0495013	-0.0972134	0.122996	0.178049	0.298014	0.64887	0.197769	0.398258	0.342288	0.566168	0.581433	0.703549	0.398258	0.587452	0.776647	0.492855	0.163419	-0.0244518	-0.0244518	0.448757	0.29726	0.347759
LDN193189	0.0567467	0.113665	0.170584	0.189304	-0.0495013	0.0699013	-0.042161	0.398258	0.178049	0.298014	0.398258	-0.102965	0.454228	0.398258	0.118409	0.520374	0.398258	0.215084	0.729348	1.06044	0.776647	0.539162	0.116452	-0.118387	0.499257	0.448757	1.15575
BIBF1120 (Vargatef)	-0.000171844	-0.0570904	-0.000171844	-0.168904	-0.447351	-0.353739	-0.372475	-0.152266	0.233101	-0.153087	-0.503944	-0.554066	-0.665171	-1.04532	-0.273381	0.825665	0.581433	-0.576901	0.823945	0.871244	0.587452	0.304323	0.0694838	0.0694838	0.751753	0.448757	0.448757
SGX-523	0.569014	0.284421	0.170584	0.0102	0.249005	0.249005	0.398258	0.178049	0.288153	0.398258	0.0975242	0.147647	0.678108	0.901988	0.454228	0.276142	0.0929677	0.154026	0.398258	0.114467	-0.500414	-0.0714196	-0.306258	-0.306258	-0.0562345	-0.106734	0.0447639
SB 525334	-0.170928	-0.227846	-0.170928	-0.168904	0.0102	0.129603	0.0128914	0.0679438	-0.48258	-0.102965	0.197769	0.247891	0.790048	0.678108	0.510198	1.0699	0.459316	0.398258	0.634751	0.634751	0.587452	-0.400194	-0.49413	-0.400194	0.29726	0.145762	0.196261
GDC-0941	-0.868522	-0.284765	-2.71177	-0.96508	-1.29368	-1.15994	-2.0126	-6.31813	-1.36078	-0.8548	-0.453821	-0.704433	-1.01129	-1.15099	-1.31218	-0.988005	-0.989959	-1.1365	0.35096	-0.0274286	0.871244	-0.165355	-0.165355	-0.400194	0.145762	-0.157233	-0.00573532
SNS-032 (BMS-387032)	-0.341683	-1.13262	-1.37487	-0.0449845	0.0269203	-0.635476	-0.968048	-0.726258	-0.430737	-0.470241	-1.49715	-0.919081	-0.26733	-1.11928	-0.431912	-1.19863	-1.50094	-1.17069	0.861458	0.444578	0.768818	0.836284	0.738945	0.349589	0.911316	0.72475	1.28445
Acadesine	-0.114009	0.113665	-0.284765	0.29275	0.459983	0.217237	-0.20142	-0.20142	-0.0814841	0.745658	0.861458	0.166658	0.761307	0.821815	0.821815	1.00273	0.666914	0.532586	-0.0186213	0.0740186	0.259298	1.17697	0.544267	0.300919	0.0251253	0.4449	0.584825
BEZ235 (NVP-BEZ235)	-0.646312	-0.398602	-0.0570904	-0.328246	-0.379451	-0.368216	-0.559307	-0.559967	-0.471035	0.0508586	-0.00704133	-0.180741	0.095718	-0.457083	-0.575195	-0.265859	0.301542	-0.244366	-0.157581	-0.296541	-0.157581	1.1283	0.641606	0.398258	0.0717669	0.351617	0.538183
CI-1040 (PD184352)	-0.114009	0.113665	0.0567467	0.426755	0.0290992	0.216488	-0.0814841	0.278323	0.398258	1.49836	1.03516	0.514058	0.216734	0.03521	0.33775	1.0699	0.801242	1.00273	0.120339	0.120339	0.0740186	1.17697	0.592936	-0.0884369	0.118409	0.304975	0.4449
Sunitinib Malate (Sutent)	-0.227846	-0.512439	-1.12534	-0.21712	-1.10177	-0.672517	-0.321355	-0.868262	-0.956534	0.398258	0.224558	-0.180741	-0.908231	-0.699116	-0.501617	-0.113262	-0.593619	-0.310993	-0.157581	-0.0649413	0.0276986	0.495597	0.20358	0.154911	-0.161441	0.258333	0.258333
VX-702	-0.114009	-0.227846	-0.114009	0.144583	0.142948	0.301466	0.218355	0.278323	0.0384515	0.629858	0.919358	0.456158	0.519274	0.33775	0.458766	0.801242	0.666914	0.109856	-0.0649413	-0.111261	-0.0186213	0.495597	0.349589	0.154911	0.0251253	0.211692	0.398258
JNJ-7706621	-0.227846	-0.981448	-0.114009	0.308003	0.209951	1.37622	-0.400033	-1.75866	-1.34417	1.20886	1.49836	1.15096	-0.389314	-0.447402	-0.0252981	1.54005	0.734078	1.0699	0.861458	1.46362	1.4173	1.1283	0.787614	0.982292	0.351617	1.05124	1.37773
Temsirolimus (Torisel)	-0.341683	-0.455521	-0.0570904	0.118435	0.00513094	0.249172	-0.20142	-0.0215163	0.0384515	0.456158	0.861458	0.166658	0.277242	0.458766	0.579782	0.59975	0.532586	0.269304	-0.111261	-0.203901	0.166658	0.738945	0.349589	0.154911	0.0251253	-0.0215163	0.398258
AZD6244 (Selumetinib)	-0.227846	-0.227846	0.34134	0.361387	0.184553	0.434381	0.0384515	0.518194	0.278323	0.745658	0.919358	0.166658	0.579782	0.277242	0.579782	1.20423	0.868406	0.93557	-0.389181	-0.0649413	0.212978	0.544267	0.349589	0.349589	-0.0215163	0.398258	0.538183
PI-103	-0.78838	-0.455521	-0.284765	-0.408866	-0.413224	-1.8121	-0.57274	0.398258	-0.20142	-0.180741	-0.296541	-0.470241	-0.879188	-1.3923	-1.17156	-1.39851	-1.52962	-0.979408	-0.342861	-0.296541	-0.203901	0.25225	0.106241	0.00890213	0.16505	0.118409	0.584825
Imatinib Mesylate	-0.0570904	-0.114009	-0.398602	0.559125	0.406055	0.491033	-0.141452	0.458226	0.518194	0.745658	1.09306	0.340358	0.458766	0.156226	0.519274	0.59975	0.398258	0.465422	-0.342861	-0.203901	-0.0186213	0.20358	-0.234445	-0.283115	-0.1148	-0.0215163	-0.0681579
Nilotinib (AMN-107)	-0.0570904	-0.398602	-0.227846	0.559125	0.376639	0.480138	-0.261387	-0.141452	-0.20142	0.456158	0.282458	0.166658	0.156226	0.156226	0.216734	0.465422	0.465422	0.340967	-0.296541	-0.389181	-0.296541	-0.0884369	-0.283115	-0.429123	-0.208083	-0.1148	0.0717669
AT7519	-1.79015	-1.69543	-1.12352	1.64859	-1.38939	-0.944884	-1.68574	-1.04673	0.518194	-0.959843	-1.18959	-1.77693	-0.970192	-1.43489	-1.54526	-2.05833	-1.45869	-1.57475	-0.0649413	-0.0186213	0.120339	0.398258	-0.0397674	-0.283115	0.118409	0.211692	0.16505
GSK429286A	-0.939735	0.0679438	-0.042161	-0.123106	-0.39446	-0.610366	-0.101543	-0.300247	-0.0873496	0.75991	0.811575	0.449923	-0.647737	-0.81818	-0.427528	-0.573971	-0.393516	-1.09101	0.757149	1.11604	1.16731	1.60624	1.36465	0.978091	1.71336	1.38458	1.05581
EX 527	0.398258	0.398258	0.398258	0.36759	0.183579	0.0609052	0.144809	0.524983	0.334896	1.17323	0.708246	0.449923	0.178049	0.288153	0.178049	0.398258	0.334896	0.0180851	0.757149	0.757149	0.654609	0.929771	1.02641	0.349939	0.914904	0.727033	0.398258
Tenovin-1	-1.05513	-1.08067	-2.06897	-0.53578	-0.995071	-0.488674	-1.62224	0.398258	-0.764565	-0.531704	-0.0150582	-0.738362	-1.53694	-0.757842	-0.427528	-1.47321	-1.08188	-1.3992	0.398258	0.705879	0.85969	1.02641	0.833133	0.398258	0.680065	0.586129	0.398258
Thiazovivin	-0.042161	0.0679438	0.122996	0.183579	0.244916	-1.12265	0.0814473	-0.821337	0.208172	0.966568	0.243265	0.398258	-0.152266	0.0128914	-0.042161	-0.269833	-0.00523223	-0.614523	0.500799	0.654609	0.705879	1.41297	0.543216	0.301619	0.914904	0.774001	0.727033
LY2157299	0.233101	0.343206	0.563415	0.244916	0.122242	0.122242	0.271534	0.144809	-0.689544	0.553252	0.243265	0.243265	0.288153	0.0128914	-0.0972134	0.271534	0.144809	0.208172	0.654609	0.654609	0.449528	0.736494	0.398258	0.204981	0.586129	0.586129	0.586129
MLN8237 (Alisertib)	-1.76596	-0.757842	-1.95094	-1.1992	-0.512227	-0.661398	1.1586	2.1724	-1.7155	0.604916	-1.22442	-0.893356	-1.03487	-0.70279	-1.81529	-1.56546	-0.969351	-1.11331	1.42366	0.603339	1.21858	0.108342	-0.133255	0.446578	0.445226	0.492194	0.539162
PD0325901	0.288153	0.453311	0.563415	0.36759	-0.000431747	-0.000431747	0.334896	0.334896	0.0814473	0.449923	0.243265	0.0882709	0.0679438	-0.042161	-0.0972134	0.715069	0.841794	0.968518	1.06477	0.603339	1.21858	0.688174	0.494897	0.349939	1.05581	1.05581	0.961872
Aurora A Inhibitor I	0.453311	0.343206	0.288153	-1.69971	-2.40827	-1.3366	0.144809	0.208172	0.651707	-0.94502	-0.480039	-0.583368	-1.65321	-0.95559	-1.24098	-0.413792	-0.947048	-1.08695	0.346988	0.295718	0.039367	0.301619	0.349939	0.156661	0.0694838	-0.0244518	-0.0714196
AMG 900	-2.0126	-1.69902	-1.2815	-0.400348	-0.885156	-1.15602	0.841794	-0.202922	-0.117763	-1.71875	-0.94502	-0.893356	-1.32026	-2.12006	-1.06129	-1.58777	-1.49247	-1.27552	1.78255	1.42366	1.62874	1.41297	1.36465	1.12305	0.163419	0.257355	0.961872

## Sheet: size in G2_M
significant inhibitors	hESCs (z-scores in triplicates)									hiPSCs (z-scores in triplicates)									hAFSCs (z-scores in triplicates)
different between groups (p<0.01)	WA01	WA01.1	WA01.2	WA09	WA09.1	WA09.2	WA19	WA19.1	WA19.2	iPS.IMR.90.1	iPS.IMR.90.1.1	iPS.IMR.90.1.2	iPS.DYR0100	iPS.DYR0100.1	iPS.DYR0100.2	iPS.Foreskin.2	iPS.Foreskin.2.1	iPS.Foreskin.2.2	A1	A1.1	A1.2	H1	H1.1	H1.2	Q1	Q1.1	Q1.2
Torin2	-2.24138	-1.86894	-2.1503	-0.334364	-1.69904	-2.0658	-6.45053	-2.63228	-2.63228	-1.16596	-0.952876	-0.952876	-1.73663	-1.46471	-1.30257	-0.875632	-1.72302	-2.28908	0.854857	0.733773	0.733773	0.693412	0.410883	0.491605	0.701973	0.57722	0.618804
LY2940680	-0.0465447	0.156756	0.512533	0.128203	0.0254102	0.0768065	0.264895	0.410883	0.16757	0.581353	0.368265	0.368265	0.674783	1.09702	0.991464	1.00054	0.518092	0.625302	0.289799	0.612689	0.733773	0.209077	0.0476315	0.0879928	0.452467	0.28613	0.161377
Vismodegib (GDC-0449)	0.00428054	0.0551058	0.156756	0.128203	0.128203	0.0254102	-0.0270797	0.0215828	0.264895	0.368265	0.581353	0.11256	0.516443	0.410883	0.622003	0.678907	0.518092	0.357278	0.451244	0.935579	0.410883	0.289799	0.0476315	0.00727026	0.369299	0.119793	0.28613
MK-0752	0.309232	0.156756	0.360058	0.0254102	0.179599	0.128203	0.36222	0.264895	0.264895	0.538735	0.240413	0.11256	0.780344	0.938684	1.09702	0.893326	0.571697	0.357278	0.249438	0.572328	0.168715	0.0879928	0.00727026	-0.154175	0.0782082	0.202961	0.410883
Semagacestat (LY450139)	-0.09737	0.0551058	0.00428054	0.179599	0.128203	0.0768065	0.216233	0.0215828	-0.0270797	0.155178	0.28303	0.11256	0.833124	0.780344	0.727563	0.732512	0.571697	0.732512	0.249438	0.410883	0.370522	-0.113814	-0.113814	0.00727026	0.202961	-0.129713	-0.503972
SGX-523	0.563359	0.360058	0.360058	-0.0259862	0.128203	0.128203	0.459545	0.313558	0.313558	0.496118	0.0273255	0.155178	0.991464	1.1498	0.885904	0.303673	-0.0179555	0.303673	0.209077	0.370522	-0.0734523	0.00727026	-0.355981	-0.194536	-0.0881291	-0.171298	-0.0465447
SB 525334	-0.09737	-0.09737	-0.148195	-0.231572	-0.0259862	0.0254102	-0.0757423	-0.173067	0.0702453	-0.185762	0.069943	0.11256	1.1498	0.833124	0.674783	1.16135	0.678907	0.625302	0.33016	0.491605	0.491605	-0.275259	-0.31562	-0.31562	0.28613	0.119793	-0.00496042
LY2228820	0.00428054	0.00428054	-0.351496	-0.128779	-0.180175	-0.180175	0.16757	-0.124405	-0.319055	0.069943	0.11256	-0.100527	0.569223	0.410883	0.463663	0.357278	0.357278	0.142859	0.289799	-0.275259	0.33016	-0.154175	-0.0734523	-0.355981	-0.254466	-0.379219	-0.337635
SB 216763	-0.300671	-0.0465447	-0.199021	-0.591346	-0.488553	-0.694139	0.16757	-0.0757423	-0.0757423	0.197795	0.28303	0.069943	0.780344	0.727563	0.0942022	0.571697	0.142859	-0.17877	0.33016	-0.0734523	0.410883	-0.396342	-0.355981	-0.557787	-0.00496042	-0.379219	0.119793
SNS-032 (BMS-387032)	0.823599	-0.775677	-3.01013	-0.52743	-1.35737	-2.09301	-0.816362	-1.0453	-2.15741	-0.990392	-0.700473	-0.168955	-0.20274	-0.979251	-0.20274	-1.03586	-1.47404	-1.12369	0.371221	0.252237	0.371221	0.575228	0.451969	1.97349e-05	0.767835	0.648851	0.886819
BEZ235 (NVP-BEZ235)	-0.41455	-0.105013	0.152935	-0.234207	-0.116918	-0.175563	-0.20274	-0.593226	-0.20274	-0.313914	-0.120635	-0.603833	-0.20274	-0.0911718	-0.20274	-0.42442	0.11256	-0.42442	-0.184037	-0.144376	-0.0650534	0.986091	0.739573	0.164365	0.133253	0.450544	0.688512
CI-1040 (PD184352)	-0.259782	0.617241	0.514062	0.410883	0.11766	0.410883	0.131964	0.410883	0.466667	1.32896	0.894081	0.410883	0.578234	0.355099	0.745586	1.36551	0.947863	1.18652	0.093592	0.212576	0.172915	1.06826	0.657401	-0.164326	0.133253	0.450544	0.688512
VX-702	0.204525	-0.156603	-0.0534234	0.234949	0.352238	0.410883	0.466667	0.578234	0.355099	0.555842	0.749122	0.459203	0.578234	0.578234	0.745586	0.76887	0.888199	0.172225	-0.144376	-0.0650534	-0.0650534	0.451969	0.205451	1.97349e-05	0.172915	0.291899	0.569528
Temsirolimus (Torisel)	-0.00183378	-0.0534234	-0.46614	0.234949	0.0590155	0.410883	-0.035388	0.0203959	-0.146956	0.265923	0.749122	-0.0239955	0.410883	0.578234	0.80137	0.470547	0.589876	0.291554	-0.0650534	-0.26336	-0.144376	0.616314	0.32871	0.164365	0.0142693	-0.26336	0.252237
AZD6244 (Selumetinib)	0.410883	0.256114	0.410883	0.352238	0.293594	0.528172	0.243531	0.745586	0.410883	0.797441	0.845761	0.169284	0.968721	0.80137	0.968721	1.7235	1.12686	1.18652	-0.104715	-0.025392	0.291899	0.616314	0.246538	-0.123239	0.133253	0.450544	0.450544
A-769662	0.152935	-0.0534234	-0.259782	0.293594	0.586817	0.293594	0.131964	0.187747	0.355099	0.555842	0.555842	0.265923	0.634018	0.410883	0.634018	0.947863	0.470547	0.589876	-0.104715	-0.223699	-0.144376	0.534142	0.246538	-0.123239	0.093592	0.648851	0.212576
VX-680 (MK-0457, Tozasertib)	0.204525	-1.4385	-0.827267	-0.0582737	-0.410141	-0.234207	-0.64901	-6.45053	0.243531	-0.652153	0.217604	-1.08703	-0.537443	-0.537443	0.299315	-0.305091	-1.64683	-0.57191	0.688512	1.12479	0.966142	0.903919	1.02718	1.2737	0.529867	0.728174	0.688512
PI-103	-0.41455	-0.311371	-0.00183378	-1.5075	-0.351496	0.0590155	-0.0911718	0.187747	-0.258523	-0.0723153	-0.362234	-0.700473	-0.146956	-1.13277	-0.898922	-2.35898	-1.95231	-2.02486	-0.104715	-0.223699	-0.184037	0.410883	0.205451	-0.164326	0.252237	0.212576	0.688512
SB 202190	0.152935	0.101345	0.0497558	0.586817	0.704106	0.586817	0.0203959	0.299315	0.634018	0.459203	0.555842	-0.217275	0.131964	0.299315	0.355099	0.649541	0.589876	0.291554	-0.54099	-0.303021	-0.184037	0.123279	-0.205412	-0.575189	-0.025392	0.33156	0.529867
Camptothecin	-1.49133	-1.78353	0.410883	-1.11341	-0.234207	-0.753094	-0.872146	-1.84145	-1.2488	0.169284	-1.23199	-0.893752	-0.370091	-0.314307	-1.05958	-1.20197	-0.669283	-1.47881	-0.104715	0.133253	0.093592	0.0821924	1.97349e-05	0.041106	-0.104715	0.172915	0.172915
Imatinib Mesylate	0.101345	-0.156603	-0.311371	0.469527	0.469527	0.410883	0.0761797	0.745586	0.689802	0.604162	0.845761	0.314243	0.689802	0.466667	0.745586	0.649541	0.589876	0.649541	-0.501328	-0.461667	-0.025392	-0.0410666	-0.369757	-0.369757	-0.0650534	0.0142693	-0.26336
Nilotinib (AMN-107)	-0.0534234	-0.259782	-0.0534234	0.469527	0.410883	0.469527	0.0203959	0.187747	0.0761797	0.314243	0.314243	0.0726441	0.578234	0.466667	0.522451	0.530212	0.649541	0.589876	-0.184037	-0.54099	-0.422006	-0.164326	-0.369757	-0.493016	-0.0650534	-0.104715	0.172915
OSI-420 (Desmethyl Erlotinib)	0.204525	-0.259782	-0.311371	0.586817	0.821395	2.28751	0.243531	-0.314307	0.745586	-0.217275	-0.217275	-0.507194	-0.425875	-0.934624	-1.09528	-0.577638	-1.96185	-1.61246	-0.501328	-0.144376	-0.144376	-0.328671	-0.410843	-0.410843	-0.0650534	0.133253	0.0142693
AT7519	-2.0097	-1.85782	-6.45053	-1.33485	-0.52743	0.0003709	-1.39518	-2.9839	-1.0935	-0.700473	-0.700473	-1.91388	-1.02031	-0.704794	-1.01138	-1.45208	-1.25734	-1.28025	-0.144376	0.0142693	-0.025392	1.97349e-05	-0.410843	-0.493016	-0.104715	0.728174	0.212576
GSK429286A	-0.40481	0.362901	0.506847	0.217992	-0.112679	-0.663796	0.122588	0.180247	0.410883	0.758296	0.628016	0.410883	-0.396342	-0.345891	0.00727026	-0.816362	-0.314307	-1.31306	0.809287	1.25196	1.25196	1.22288	1.06048	0.695083	1.16045	1.08357	0.737617
Tenovin-1	-0.836647	-1.2205	-1.07656	-0.388238	-1.121	-0.979917	-0.454001	-2.47991	-1.75294	-0.544504	-0.805064	-1.71702	-1.40537	-0.446794	-0.295439	-1.4755	-1.0453	-1.50942	0.410883	0.676486	0.76502	0.898084	0.695083	0.329683	0.660738	0.58386	0.314785
SB 431542	0.410883	0.554829	-0.0689363	0.328215	0.273103	0.217992	0.468542	0.526201	0.122588	0.932003	0.193749	-0.0233839	0.158625	0.158625	0.259528	0.410883	0.355099	0.243531	0.632219	0.676486	1.03062	1.06048	0.816884	0.126682	0.699178	0.699178	0.506981
Thiazovivin	0.170973	0.266937	0.170973	0.273103	0.328215	-0.884243	-0.223365	-0.911583	0.180247	0.932003	0.193749	0.324029	0.00727026	0.410883	0.259528	-0.0911718	0.187747	-0.425875	0.543684	0.543684	0.676486	1.22288	0.532683	0.167282	0.660738	0.660738	0.391663
Entinostat (MS-275, SNDX-275)	-0.836647	-0.1649	0.410883	-0.829132	1.6509	-0.278014	0.295565	0.872154	-1.02967	0.106896	0.193749	-0.501077	-1.20357	-1.63947	-2.58231	0.131964	-1.05601	-0.146956	0.676486	0.853555	1.25196	0.695083	0.248483	-0.116918	0.506981	0.468542	0.161027
NSC-207895 (XI-006)	0.362901	0.314919	0.458865	0.49355	0.217992	-0.112679	0.237906	0.468542	-0.223365	0.324029	0.324029	-0.0668105	0.259528	0.158625	0.360431	0.466667	0.466667	0.410883	0.0567453	0.0124782	0.101013	0.0454821	-0.279319	-0.604119	-0.184926	-0.184926	-0.723076
Aurora A Inhibitor I	0.506847	0.458865	0.60281	-0.608685	-0.0575671	-1.27973	0.0649292	0.122588	0.58386	-0.153664	-0.848491	-0.501077	-0.6486	-1.6314	-2.11089	-0.370091	-0.816362	-0.816362	0.543684	0.45515	0.278081	0.207882	0.248483	0.00488202	-0.0696083	-0.338683	-0.223365
AMG 900	-0.40481	-1.2205	-1.2205	-0.333126	-1.14922	-1.12453	-1.06288	0.0649292	-0.795342	-0.761637	-0.240517	-0.327371	-0.699052	-0.900858	-0.497245	-1.33091	-2.18775	-1.30235	0.676486	1.20769	0.809287	0.492083	0.735683	0.410883	0.199467	-0.261805	-0.338683

## Sheet: size all cells
significant inhibitors	hESCs (z-scores in triplicates)									hiPSCs (z-scores in triplicates)									hAFSCs (z-scores in triplicates)
different between groups (p<0.01)	WA01	WA01.1	WA01.2	WA09	WA09.1	WA09.2	WA19	WA19.1	WA19.2	iPS.IMR.90.1	iPS.IMR.90.1.1	iPS.IMR.90.1.2	iPS.DYR0100	iPS.DYR0100.1	iPS.DYR0100.2	iPS.Foreskin.2	iPS.Foreskin.2.1	iPS.Foreskin.2.2	A1	A1.1	A1.2	H1	H1.1	H1.2	Q1	Q1.1	Q1.2
Cyt387	-0.973051	-2.10048	-1.76104	-0.469039	0.189024	-0.228226	-1.9985	-1.32181	-2.21147	0.29709	0.395828	0.741413	-0.637176	-1.2122	-1.26634	0.339145	-0.452928	-0.199802	1.7227	1.7227	1.87252	0.527416	1.13137	0.779064	0.608855	0.608855	1.21995
Torin2	-2.4711	-2.20093	-2.74646	-0.698884	-1.62208	-1.78803	-1.83362	-2.31623	-2.38665	-1.8558	-2.20968	-2.07698	-2.09242	-2.1029	-2.31771	-0.954329	-1.29159	-1.68155	0.673936	0.673936	0.574053	-0.0262114	-0.37852	0.0744481	0.507006	0.252386	0.099613
ICG-001	-0.252169	-1.13758	-0.685131	0.427452	0.248631	0.367845	-2.21147	-1.00923	-1.77179	-0.887772	-0.245972	-0.34471	-0.582599	0.290632	0.181478	0.518794	0.518794	0.279262	0.574053	0.574053	0.574053	0.527416	0.376427	0.628075	0.201461	-0.0531596	-0.256856
TWS119	-0.089808	0.0725528	-0.143928	0.487059	0.248631	0.367845	0.287462	0.341133	0.394804	-0.542187	-0.097864	-0.0484948	-0.20056	0.0723245	-0.145983	0.518794	-0.0800363	-0.0201532	0.973582	0.923641	1.17335	0.980383	1.1817	1.03071	1.21995	1.01625	1.52549
LDN193189	-0.198048	-0.46865	-0.306289	0.546666	0.308238	0.546666	-0.249249	0.448475	0.502146	0.445198	0.148982	-0.295341	-0.0368295	-0.0368295	0.290632	0.399028	-0.0201532	0.159496	1.07346	1.47299	2.17217	0.779064	0.678405	0.678405	0.405158	0.456082	0.099613
BIBF1120 (Vargatef)	-0.360409	-0.089808	-0.57689	0.248631	-0.228226	-0.34744	0.0191063	-0.141907	0.126449	-0.443449	-0.838403	-0.838403	-1.24887	-2.01557	-1.52307	0.279262	0.279262	-0.573952	0.8737	0.673936	0.623994	0.477086	-0.27786	0.879724	1.37272	1.1181	0.863476
MK-2206 dihydrochloride	-0.52277	-1.03713	0.0725528	-0.740847	-0.677902	-0.954479	-1.38708	-2.18055	-2.13418	-0.591557	-0.838403	-0.739664	-1.56498	-1.50561	-0.999131	-0.500176	-0.575868	-0.61084	0.174525	-0.125122	0.224466	0.225437	0.225437	0.326097	-1.17349	0.099613	0.405158
Dasatinib (BMS-354825)	-1.06311	-1.48048	-0.46865	-0.452826	-0.287833	-0.603513	-6.36776	-0.624947	-0.893303	-0.937141	-0.838403	-0.937141	-1.44797	-0.691753	-0.364291	-0.676831	-1.01182	-0.934208	1.22329	1.37311	1.22329	0.628075	0.124778	0.175108	0.608855	0.507006	0.405158
YO-01027	-0.360409	-0.089808	0.0184326	-0.891534	-0.675995	-0.34744	0.341133	0.0191063	0.448475	-0.295341	-0.147233	-0.838403	-1.09344	-1.48465	-1.48929	0.578678	-0.139919	-0.259685	0.224466	0.274407	0.274407	0.527416	0.376427	0.225437	0.252386	-0.00223541	0.354234
GDC-0941	-1.13065	-1.42506	-2.13339	-0.93159	-1.64497	-1.53815	-2.44848	-0.302921	-1.00065	-1.50272	-1.3321	-1.77997	-1.91428	-1.91078	-2.27842	-1.06739	-1.20919	-1.51322	0.0746424	0.124584	0.174525	0.0744481	0.225437	0.0744481	0.252386	0.0486888	0.0486888
SB 216763	-0.739251	-0.198048	0.0184326	0.0102023	-0.109012	-0.109012	-0.624947	0.0191063	0.448475	0.29709	0.494567	0.445198	0.181478	0.236055	-0.20056	0.159496	-0.319569	-0.742882	0.623994	0.474171	0.623994	0.326097	0.477086	0.527416	0.761627	0.354234	0.608855
SNS-032 (BMS-387032)	-0.775181	-1.68693	-1.8853	-0.642952	-1.07646	-1.53901	-1.9097	-1.78785	-2.37199	-0.561496	-1.45233	-2.22496	-0.624485	-1.13841	-0.576955	-0.83402	-1.03581	-0.897627	1.94743	1.89611	1.84478	0.908034	1.00909	0.604876	1.91244	1.91244	1.91244
Acadesine	-0.0494048	-0.228226	-0.517023	0.0684999	0.308589	0.0316827	-0.48833	-0.544324	-0.600319	0.128357	0.473283	-0.446521	0.563778	0.687556	0.50189	0.353455	0.192863	-0.0558041	-0.208357	-0.0543721	0.099613	0.251192	0.301718	0.251192	0.491575	0.54057	0.393584
Masitinib (AB1010)	-0.109012	-0.168619	0.0102023	0.105641	0.049832	0.373408	-0.656314	-0.320346	0.0156211	0.473283	0.760722	0.0133813	0.378112	0.378112	0.378112	0.304311	0.0266509	0.00410087	0.407583	0.304926	0.407583	0.806982	0.402771	0.503824	0.54057	0.344589	0.54057
CI-1040 (PD184352)	-0.287833	-0.287833	-0.0494048	-0.14618	-0.209962	0.0825656	-0.544324	0.0156211	-0.0403734	0.81821	1.16314	0.415796	0.130557	0.192446	0.50189	0.829062	0.337759	0.760521	0.099613	-0.00304373	0.099613	0.503824	0.503824	-0.304598	0.834542	0.44258	0.491575
Sunitinib Malate (Sutent)	0.129417	-0.714143	-0.450918	-0.19285	0.24377	-0.219815	-1.33452	-1.67855	-0.796972	0.30082	0.128357	-0.389033	0.130557	-0.428422	-0.178886	0.274701	-0.725999	-0.247308	1.12618	0.869538	0.81821	0.958561	0.655403	0.503824	0.883537	1.12851	0.736551
JNJ-7706621	-0.109012	-0.893442	-0.542475	1.41051	0.697503	1.28087	-1.46891	-2.11038	-1.59792	2.88777	2.37038	2.14043	-1.05622	-0.604681	-0.178886	2.33697	1.44593	1.24031	2.87134	3.02533	2.974	2.92909	2.72698	2.17119	2.54937	2.54937	2.50038
AZD6244 (Selumetinib)	-0.0494048	0.0698094	0.248631	0.24377	0.114132	0.0588419	-0.152363	0.295594	-0.0403734	1.04816	1.16314	0.0133813	0.749445	0.563778	0.625667	1.24031	0.829062	0.760521	0.150941	0.715553	1.07485	0.806982	0.55435	0.200666	0.491575	0.883537	0.981527
A-769662	-0.34744	-0.407047	-0.228226	-0.00455103	0.438227	-0.0691755	-0.600319	-0.600319	-0.656314	0.30082	0.645747	0.0133813	0.563778	0.316223	0.378112	0.169765	-0.270064	0.0548213	-0.157029	-0.0543721	0.20227	0.099613	0.0490866	-0.00143972	-0.096368	0.0506177	0.44258
VX-680 (MK-0457, Tozasertib)	-0.653106	-0.964016	0.189024	-0.369157	-0.605617	-0.67614	-1.60329	-1.70543	-1.72514	0.875698	1.56555	3.29018	-0.668055	-1.43647	0.50189	-0.432643	-0.715581	0.440297	3.94924	3.84658	3.53861	3.63646	3.43435	2.92909	2.59837	3.03933	2.89234
PI-103	-0.54629	-0.0494048	0.0698094	-1.50167	-0.941638	-0.344267	-1.14638	-0.432335	-1.24314	-0.854454	-0.618984	-0.641979	-1.06414	-1.58698	-1.04038	-1.82321	-1.30997	-0.923946	-0.670312	-0.311014	-0.259685	0.099613	-0.00143972	-0.153019	0.54057	0.295594	0.834542
Camptothecin	-1.60682	-2.03408	-2.31257	-1.32122	-1.12002	-1.08683	-2.34332	-2.33346	-2.02437	0.588259	-0.812143	-0.922519	-1.29387	-1.02057	-0.73539	-0.658555	-0.656362	-0.621269	1.69079	1.84478	1.74212	1.4133	1.21119	0.503824	0.883537	1.2755	1.66746
Nilotinib (AMN-107)	0.427452	0.0102023	0.963916	0.697503	0.24377	0.308589	-0.264352	-0.096368	-0.0403734	0.30082	0.645747	0.588259	0.811333	0.378112	0.687556	0.453457	0.439406	0.434539	0.099613	-0.1057	0.099613	0.099613	0.0490866	-0.102492	0.0506177	0.295594	0.246599
OSI-420 (Desmethyl Erlotinib)	0.725488	0.427452	0.189024	0.373408	-1.41871	0.503046	-1.01378	-1.13921	-0.152363	-0.331545	-0.101594	-0.389033	-0.0551088	-1.44835	-1.29387	-0.237438	-0.959039	-1.2003	0.099613	0.612896	0.253598	0.200666	0.150139	0.402771	0.099613	0.099613	0.638561
Paclitaxel (Taxol)	-0.437566	-0.287833	-1.20626	-0.578652	0.308589	-2.00778	-2.06379	-2.37915	-1.8649	-0.68337	1.16314	-1.46704	-1.96722	-1.28595	-0.969082	-0.92614	-1.37577	-1.22443	3.07666	3.07666	2.974	2.17119	1.81751	1.66593	1.03052	2.40239	2.40239
AT7519	-2.15616	-2.22292	-2.31257	-1.58049	-1.56805	-1.65102	-2.31106	-1.79681	-1.87207	-0.687049	-0.668653	-1.11384	-0.958189	-1.08791	-1.43647	-1.25075	-1.02484	-1.29462	1.79345	1.69079	1.84478	0.604876	0.453297	0.503824	1.32449	1.91244	1.42248
GSK429286A	-1.51385	-0.757509	-0.445828	-0.19171	-0.55062	-1.02419	-0.546412	-0.667928	-0.256389	0.196867	0.440001	0.099613	-1.09166	-1.04482	-0.93836	-0.935604	-0.608986	-1.28084	1.11515	1.00825	1.1686	1.01644	1.01644	1.21468	1.43415	1.69079	1.63946
EX 527	0.281427	0.0216928	0.177533	-0.0751809	-0.19171	-0.19171	0.336948	0.514949	0.277614	0.29412	0.14824	0.0509861	-0.193149	-0.352837	-0.299608	-0.134087	0.130856	-0.0566037	0.687556	0.634106	0.580657	0.372184	0.372184	0.223509	0.920867	0.304926	0.407583
Tenovin-1	-0.705562	-1.70336	-1.06919	-0.366504	-0.591638	-0.308239	-2.20776	-1.77676	-1.78055	-1.06743	-0.289402	-1.45645	-1.73467	-1.33268	-0.831901	-1.05127	-0.30955	-0.551998	0.527208	0.847904	0.847904	0.570418	0.322626	0.372184	0.561568	0.458911	0.612896
PD318088	0.437267	0.281427	-0.0302539	-0.133445	-0.366504	-0.0169163	0.514949	0.277614	0.396281	0.196867	0.099613	-0.240775	-0.193149	-0.352837	-0.459296	0.0683696	-0.204072	0.568263	1.32895	1.32895	1.32895	0.917327	0.81821	0.719093	1.63946	1.07485	0.81821
SB 431542	-0.0822007	0.125586	-0.393881	-0.308239	-0.308239	-0.249975	0.336948	0.396281	-0.0783881	0.245494	-0.435282	-0.532536	-0.246378	-0.246378	-0.193149	-0.206072	-0.428649	-0.271558	0.741005	0.580657	0.687556	0.570418	0.273067	0.223509	0.407583	0.304926	0.099613
M344	-1.86626	-2.2835	1.00868	-1.12115	-1.62828	-1.21064	-1.52993	-1.8546	-1.79954	0.0509861	-1.45645	-1.6778	-2.02083	-1.77385	-2.08045	-0.91692	-0.740958	-0.910922	3.57382	3.36002	3.09278	1.6607	1.80938	2.05717	2.15275	2.30673	2.15275
Thiazovivin	-0.238041	-0.289988	0.0736396	0.216142	0.216142	-1.41107	-0.137722	-0.969817	0.21828	0.245494	-0.192148	-0.192148	-0.512525	-0.299608	-0.246378	-0.227067	-0.11909	-0.798133	0.687556	0.741005	0.847904	0.719093	0.273067	0.322626	1.28016	1.28016	0.81821
Entinostat (MS-275, SNDX-275)	-1.8114	-0.134147	-0.549722	-0.828426	-1.40641	-1.66184	-1.86979	-1.64005	-1.93245	-0.678417	-0.872924	-0.143521	-1.96803	-2.17754	-2.38705	-0.459018	-0.786948	-0.159082	2.23759	2.82553	3.46692	2.05717	1.6607	1.11556	2.40939	2.51205	2.40939
Trichostatin A (TSA)	-2.55113	-2.56775	-2.601	-1.57794	-1.34209	-1.51828	-1.5679	-1.41601	-1.67897	-1.60622	-2.37024	0.634508	-1.55412	-2.08726	-1.6461	-1.31684	-1.37682	-0.850934	2.61173	1.3824	2.07724	-0.272075	-0.519867	-0.866776	0.664225	0.972195	0.561568
LY2157299	-0.393881	-0.289988	-0.341934	-0.249975	-0.249975	-0.0169163	0.455615	0.336948	-0.256389	-0.0462676	-0.143521	0.099613	-0.299608	-0.459296	-0.246378	-0.414652	-0.247063	-0.1314	0.847904	0.954803	0.473758	0.223509	0.273067	0.520859	0.20227	0.099613	0.20227
Vorinostat (SAHA)	-1.50887	-1.82138	-1.83966	-1.38217	-1.60964	-1.40455	-1.54986	-1.5755	-2.34256	-0.0462676	-2.02791	-1.58132	-0.778672	-2.19798	-2.25589	-1.12088	-0.832938	-0.874929	3.36002	3.36002	3.19968	1.85894	1.85894	2.2554	1.58814	2.05009	2.10142
MLN8237 (Alisertib)	0.177533	-0.445828	-1.59032	-1.52014	-1.32624	-1.63574	-0.686914	-0.907161	-2.31978	0.780389	2.48233	1.75293	-1.37356	-2.35469	0.339145	-1.57078	-1.42081	-1.56678	3.36002	2.98588	3.19968	0.966885	1.36335	1.80938	2.35806	2.82002	2.71736
PD0325901	-1.54544	-0.0302539	-0.186094	-0.0169163	-0.133445	-0.572994	0.396281	0.574282	0.21828	0.585882	0.537255	0.29412	-0.352837	-0.193149	-0.139919	0.25583	0.63075	0.693236	3.03933	2.66518	2.87898	2.05717	2.00761	2.10673	2.35806	2.20408	2.10142
Aurora A Inhibitor I	0.645054	0.125586	0.0216928	-1.42506	-2.11677	-1.73362	0.514949	0.574282	0.930285	-0.289402	-1.11606	-0.581163	-1.85731	-1.91182	-1.98677	-0.844936	-0.802945	-1.16487	1.1686	0.794455	0.847904	0.421743	0.173951	0.471301	0.304926	0.150941	0.304926
AMG 900	-0.393881	0.748947	0.54116	-1.83337	-1.60964	-1.54252	-0.960324	-1.285	-1.80524	3.11448	2.48233	2.33645	-1.72786	-2.01913	-1.22367	-1.53279	-1.4588	-1.07889	3.03933	2.23759	3.19968	2.40408	2.60231	2.35452	1.94743	2.10142	2.76869
