# Supplementary material for: DRUGPATH – a novel bioinformatic approach identifies DNA-damage pathway as a regulator of size maintenance in human ESCs and iPSCs
Source: Sci Rep. 2019 Feb 13;9:1897. doi: 10.1038/s41598-018-37491-w (PMC6374489; doi:10.1038/s41598-018-37491-w)
Supplement: Supplementary file 4 — Table S3 [file 41598_2018_37491_MOESM4_ESM.xlsx]

## Sheet: Sheet1
	inhibitors with no significant effects between 3 groups		non-significant killers of all 3 groups
	survival	apoptosis	G1-phase	S-phase	G2/M-phase	size all cells	size in G1	size in S	size in G2/M
1	Ku-0063794	Ku-0063794	Cyt387	Cyt387	Ku-0063794	Ku-0063794	Ku-0063794	Cyt387	Cyt387
2	Enzastaurin (LY317615)	Enzastaurin (LY317615)	Ku-0063794	Ku-0063794	Enzastaurin (LY317615)	Enzastaurin (LY317615)	Enzastaurin (LY317615)	Ku-0063794	Ku-0063794
3	PF-04217903	Torin2	Enzastaurin (LY317615)	Enzastaurin (LY317615)	Torin2	PF-04217903	PF-04217903	Enzastaurin (LY317615)	Enzastaurin (LY317615)
4	LY2940680	PF-04217903	Torin2	Torin2	PF-04217903	LY2940680	LY2940680	PF-04217903	PF-04217903
5	TWS119	LY2940680	PF-04217903	PF-04217903	LY2940680	ICG-001	ICG-001	LY2940680	LY2940680
6	NSC 74859 (S3I-201)	ICG-001	LY2940680	LY2940680	ICG-001	NSC 74859 (S3I-201)	NSC 74859 (S3I-201)	ICG-001	ICG-001
7	Vismodegib (GDC-0449)	TWS119	ICG-001	ICG-001	TWS119	Vismodegib (GDC-0449)	Vismodegib (GDC-0449)	TWS119	TWS119
8	LDN193189	NSC 74859 (S3I-201)	TWS119	NSC 74859 (S3I-201)	NSC 74859 (S3I-201)	LDN193189	LDN193189	NSC 74859 (S3I-201)	NSC 74859 (S3I-201)
9	BIBF1120 (Vargatef)	Vismodegib (GDC-0449)	NSC 74859 (S3I-201)	Vismodegib (GDC-0449)	Vismodegib (GDC-0449)	SP600125	BIBF1120 (Vargatef)	Vismodegib (GDC-0449)	Vismodegib (GDC-0449)
10	SP600125	LDN193189	Vismodegib (GDC-0449)	LDN193189	LDN193189	MK-0752	SP600125	LDN193189	LDN193189
11	MK-0752	BIBF1120 (Vargatef)	LDN193189	BIBF1120 (Vargatef)	BIBF1120 (Vargatef)	YM155	MK-0752	BIBF1120 (Vargatef)	BIBF1120 (Vargatef)
12	YM155	SP600125	BIBF1120 (Vargatef)	SP600125	SP600125	Semagacestat (LY450139)	YM155	SP600125	SP600125
13	Semagacestat (LY450139)	MK-0752	SP600125	MK-0752	MK-0752	MK-2206 dihydrochloride	Semagacestat (LY450139)	MK-0752	MK-0752
14	TAE684 (NVP-TAE684)	YM155	MK-0752	YM155	YM155	TAE684 (NVP-TAE684)	MK-2206 dihydrochloride	YM155	YM155
15	Erlotinib HCl	Semagacestat (LY450139)	YM155	Semagacestat (LY450139)	Semagacestat (LY450139)	Erlotinib HCl	TAE684 (NVP-TAE684)	Semagacestat (LY450139)	Semagacestat (LY450139)
16	SGX-523	TAE684 (NVP-TAE684)	Semagacestat (LY450139)	MK-2206 dihydrochloride	MK-2206 dihydrochloride	SGX-523	Erlotinib HCl	MK-2206 dihydrochloride	MK-2206 dihydrochloride
17	Saracatinib (AZD0530)	Erlotinib HCl	MK-2206 dihydrochloride	TAE684 (NVP-TAE684)	TAE684 (NVP-TAE684)	YO-01027	SGX-523	TAE684 (NVP-TAE684)	TAE684 (NVP-TAE684)
18	Dasatinib (BMS-354825)	SGX-523	TAE684 (NVP-TAE684)	Erlotinib HCl	Erlotinib HCl	SB 525334	Saracatinib (AZD0530)	Erlotinib HCl	Erlotinib HCl
19	YO-01027	Saracatinib (AZD0530)	Erlotinib HCl	SGX-523	SGX-523	LY2228820	YO-01027	SGX-523	SGX-523
20	SB 525334	Dasatinib (BMS-354825)	SGX-523	YO-01027	Saracatinib (AZD0530)	SB 216763	SB 525334	Saracatinib (AZD0530)	Saracatinib (AZD0530)
21	LY2228820	YO-01027	YO-01027	SB 525334	Dasatinib (BMS-354825)	Sorafenib (Nexavar)	LY2228820	Dasatinib (BMS-354825)	Dasatinib (BMS-354825)
22	SB 216763	SB 525334	SB 525334	GDC-0941	YO-01027	Acadesine	Sorafenib (Nexavar)	YO-01027	YO-01027
23	Sorafenib (Nexavar)	LY2228820	LY2228820	Sorafenib (Nexavar)	SB 525334	BEZ235 (NVP-BEZ235)	BEZ235 (NVP-BEZ235)	SB 525334	SB 525334
24	Acadesine	SB 216763	GDC-0941	SNS-032 (BMS-387032)	LY2228820	ABT-737	Masitinib (AB1010)	LY2228820	LY2228820
25	Masitinib (AB1010)	Sorafenib (Nexavar)	SB 216763	Acadesine	GDC-0941	VX-702	CI-1040 (PD184352)	GDC-0941	GDC-0941
26	CI-1040 (PD184352)	Acadesine	Sorafenib (Nexavar)	BEZ235 (NVP-BEZ235)	SB 216763	Temsirolimus (Torisel)	ABT-737	SB 216763	SB 216763
27	ABT-737	BEZ235 (NVP-BEZ235)	SNS-032 (BMS-387032)	CI-1040 (PD184352)	Sorafenib (Nexavar)	A-769662	Sunitinib Malate (Sutent)	Sorafenib (Nexavar)	Sorafenib (Nexavar)
28	Sunitinib Malate (Sutent)	Masitinib (AB1010)	Acadesine	ABT-737	Acadesine	SB 202190	VX-702	Acadesine	Acadesine
29	VX-702	CI-1040 (PD184352)	BEZ235 (NVP-BEZ235)	VX-702	BEZ235 (NVP-BEZ235)	ABT-263 (Navitoclax)	A-769662	BEZ235 (NVP-BEZ235)	BEZ235 (NVP-BEZ235)
30	Temsirolimus (Torisel)	VX-702	CI-1040 (PD184352)	Temsirolimus (Torisel)	Masitinib (AB1010)	Vandetanib (Zactima)	PI-103	Masitinib (AB1010)	Masitinib (AB1010)
31	AZD6244 (Selumetinib)	Temsirolimus (Torisel)	ABT-737	AZD6244 (Selumetinib)	CI-1040 (PD184352)	Bortezomib (Velcade)	SB 202190	CI-1040 (PD184352)	CI-1040 (PD184352)
32	A-769662	AZD6244 (Selumetinib)	JNJ-7706621	A-769662	ABT-737	Rapamycin (Sirolimus)	ABT-263 (Navitoclax)	ABT-737	ABT-737
33	ABT-263 (Navitoclax)	A-769662	Temsirolimus (Torisel)	VX-680 (MK-0457, Tozasertib)	Sunitinib Malate (Sutent)	Imatinib Mesylate	Vandetanib (Zactima)	Sunitinib Malate (Sutent)	Sunitinib Malate (Sutent)
34	Vandetanib (Zactima)	VX-680 (MK-0457, Tozasertib)	A-769662	PI-103	VX-702	Nilotinib (AMN-107)	Bortezomib (Velcade)	VX-702	VX-702
35	Bortezomib (Velcade)	PI-103	VX-680 (MK-0457, Tozasertib)	SB 202190	Temsirolimus (Torisel)	OSI-420 (Desmethyl Erlotinib)	Rapamycin (Sirolimus)	JNJ-7706621	JNJ-7706621
36	Rapamycin (Sirolimus)	SB 202190	PI-103	ABT-263 (Navitoclax)	AZD6244 (Selumetinib)	Gefitinib (Iressa)	Imatinib Mesylate	Temsirolimus (Torisel)	Temsirolimus (Torisel)
37	Imatinib Mesylate	ABT-263 (Navitoclax)	SB 202190	Bortezomib (Velcade)	A-769662	Sodium butyrate	Nilotinib (AMN-107)	AZD6244 (Selumetinib)	A-769662
38	Nilotinib (AMN-107)	Vandetanib (Zactima)	ABT-263 (Navitoclax)	Rapamycin (Sirolimus)	PI-103	Resveratrol	OSI-420 (Desmethyl Erlotinib)	A-769662	PI-103
39	Gefitinib (Iressa)	Bortezomib (Velcade)	Vandetanib (Zactima)	OSI-420 (Desmethyl Erlotinib)	SB 202190	RG108	Gefitinib (Iressa)	PI-103	SB 202190
40	GSK429286A	Rapamycin (Sirolimus)	Rapamycin (Sirolimus)	Paclitaxel (Taxol)	ABT-263 (Navitoclax)	BIX01294	Paclitaxel (Taxol)	SB 202190	ABT-263 (Navitoclax)
41	Sodium butyrate	Imatinib Mesylate	Imatinib Mesylate	AT7519	Vandetanib (Zactima)	Valproic acid sodium salt	Sodium butyrate	ABT-263 (Navitoclax)	Vandetanib (Zactima)
42	EX 527	Nilotinib (AMN-107)	Nilotinib (AMN-107)	GSK429286A	Bortezomib (Velcade)	GW788388	EX 527	Vandetanib (Zactima)	Bortezomib (Velcade)
43	PD318088	OSI-420 (Desmethyl Erlotinib)	OSI-420 (Desmethyl Erlotinib)	Sodium butyrate	Rapamycin (Sirolimus)	CHIR-99021 (CT99021)	PD318088	Bortezomib (Velcade)	Camptothecin
44	Resveratrol	Gefitinib (Iressa)	Gefitinib (Iressa)	Tenovin-1	Imatinib Mesylate	Pifithrin-a	Resveratrol	Camptothecin	Rapamycin (Sirolimus)
45	SB 431542	Paclitaxel (Taxol)	Paclitaxel (Taxol)	Resveratrol	Nilotinib (AMN-107)	SRT1720	SB 431542	Rapamycin (Sirolimus)	OSI-420 (Desmethyl Erlotinib)
46	Thiazovivin	GSK429286A	GSK429286A	SB 431542	OSI-420 (Desmethyl Erlotinib)	Azacitidine(Vidaza)	M344	Imatinib Mesylate	Gefitinib (Iressa)
47	RG108	Sodium butyrate	Sodium butyrate	M344	Gefitinib (Iressa)	NSC-207895 (XI-006)	Thiazovivin	Nilotinib (AMN-107)	Paclitaxel (Taxol)
48	BIX01294	EX 527	EX 527	RG108	Paclitaxel (Taxol)	CHIR-98014	RG108	OSI-420 (Desmethyl Erlotinib)	AT7519
49	Valproic acid sodium salt	Tenovin-1	Tenovin-1	BIX01294	GSK429286A	Aurora A Inhibitor I	BIX01294	Gefitinib (Iressa)	Sodium butyrate
50	GW788388	PD318088	PD318088	Valproic acid sodium salt	Sodium butyrate		Valproic acid sodium salt	Paclitaxel (Taxol)	EX 527
51	CHIR-99021 (CT99021)	Resveratrol	Resveratrol	GW788388	EX 527		GW788388	AT7519	PD318088
52	Pifithrin-a	SB 431542	SB 431542	Entinostat (MS-275, SNDX-275)	Tenovin-1		CHIR-99021 (CT99021)	Sodium butyrate	Resveratrol
53	Trichostatin A (TSA)	M344	Thiazovivin	Trichostatin A (TSA)	Resveratrol		Pifithrin-a	EX 527	SB 431542
54	SRT1720	Thiazovivin	RG108	SRT1720	SB 431542		Trichostatin A (TSA)	PD318088	M344
55	Azacitidine(Vidaza)	RG108	Valproic acid sodium salt	LY2157299	Thiazovivin		SRT1720	Resveratrol	Thiazovivin
56	LY2157299	BIX01294	GW788388	Vorinostat (SAHA)	RG108		Azacitidine(Vidaza)	SB 431542	RG108
57	NSC-207895 (XI-006)	Valproic acid sodium salt	CHIR-99021 (CT99021)	MLN8237 (Alisertib)	Valproic acid sodium salt		LY2157299	M344	BIX01294
58	CHIR-98014	GW788388	Pifithrin-a	PD0325901	GW788388		PD0325901	Thiazovivin	Valproic acid sodium salt
59		CHIR-99021 (CT99021)	SRT1720	Aurora A Inhibitor I	CHIR-99021 (CT99021)		NSC-207895 (XI-006)	RG108	GW788388
60		Entinostat (MS-275, SNDX-275)	Azacitidine(Vidaza)	AMG 900	Pifithrin-a		CHIR-98014	BIX01294	CHIR-99021 (CT99021)
61		Pifithrin-a	LY2157299		SRT1720		Aurora A Inhibitor I	Valproic acid sodium salt	Entinostat (MS-275, SNDX-275)
62		Trichostatin A (TSA)	NSC-207895 (XI-006)		Azacitidine(Vidaza)			GW788388	Pifithrin-a
63		SRT1720	CHIR-98014		LY2157299			CHIR-99021 (CT99021)	Trichostatin A (TSA)
64		Azacitidine(Vidaza)	Aurora A Inhibitor I		NSC-207895 (XI-006)			Entinostat (MS-275, SNDX-275)	SRT1720
65		LY2157299	AMG 900		CHIR-98014			Pifithrin-a	Azacitidine(Vidaza)
66		Vorinostat (SAHA)			Aurora A Inhibitor I			Trichostatin A (TSA)	LY2157299
67		MLN8237 (Alisertib)						SRT1720	Vorinostat (SAHA)
68		PD0325901						Azacitidine(Vidaza)	MLN8237 (Alisertib)
69		NSC-207895 (XI-006)						LY2157299	PD0325901
70		CHIR-98014						Vorinostat (SAHA)	NSC-207895 (XI-006)
71		Aurora A Inhibitor I						MLN8237 (Alisertib)	CHIR-98014
72		AMG 900						PD0325901	Aurora A Inhibitor I
73								NSC-207895 (XI-006)
74								CHIR-98014
75								Aurora A Inhibitor I
76
77
78
79
80
81
	gatekeepers of pluripotency
	FDA-approved or late stage in-trials
	reprogrammers and epigenetic modulators
