# Supplementary material for: DRUGPATH – a novel bioinformatic approach identifies DNA-damage pathway as a regulator of size maintenance in human ESCs and iPSCs
Source: Sci Rep. 2019 Feb 13;9:1897. doi: 10.1038/s41598-018-37491-w (PMC6374489; doi:10.1038/s41598-018-37491-w)
Supplement: Supplementary file 5 — Table S4 [file 41598_2018_37491_MOESM5_ESM.xlsx]

## Sheet: inhibitors
compound	code	name	protein names of all previously validated targets (www.selleckchem.com)	description
1	S2219	Momelotinib (CYT387)	JAK1, JAK2 (potent), low selectivity to JAK3	CYT387 inhibits the proliferation of parental Ba/F3 cells (Ba/F3-wt) stimulated by IL-3 with IC50 of 1400 nM. Furthermore, CYT387 also causes the inhibition of cell proliferation in cell lines constitutively activated by JAK2 or MPL signaling, including Ba/F3-MPLW515L cells, CHRF-288-11 cells and Ba/F3-TEL-JAK2 cells with IC50 of 200 nM, 1 nM and 700 nM, respectively. In addition, CYT387 has been…
2	S1226	Ku-0063794	mTORC1 and mTORC2	Compared with the mTOR inhibitor PP242, KU-0063794 exhibits higher specificity for mTOR, as being inactive against PI3Ks or 76 other kinases. In HEK-293 cells, KU-0063794 at 30 nM is sufficient to rapidly ablate S6K1 activity by blocking the phosphorylation of the hydrophobic motif (Thr389) and subsequently the phosphorylation of the T-loop residue (Thr229). In case of IGF1 stimulation of serum-s…
3	S1055	Enzastaurin (LY317615)	PKCβ (potent), low selectivity to PKCα, PKCγ and PKCε	Enzastaurin application results in a marked dose-dependent inhibition of growth in all MM cell lines investigated, including MM.1S, MM.1R, RPMI 8226 (RPMI), RPMI-Dox40 (Dox40), NCI-H929, KMS-11, OPM-2, and U266, with IC50 from 0.6-1.6 μM. Enzastaurin direct impacts human tumor cells, inducing apoptosis and suppressing proliferation in cultured tumor cells. Enzastaurin also suppresses the phosphor…
4	S2817	Torin2	mTOR, ATM/ATR/DNA-PK	Torin 2 has the same binding mode as PI3Kγ, V882 serves as a hinge binding point and in the inner hydrophobic pocket Y867, D841 and D964 provide three more hydrogen bonds with aminopyridine side chain analogous to Y2225, D2195 and D2357 of mTOR. [1] Torin 2 inhibits mTORC1, thus activates TFEB by promoting its nuclear translocation with EC50 of 1.666 mM. [2] Torin 2(< 50 nM) causes a significant …
5	S1094	PF-04217903	c-Met	Being more selective than staurosporine or PF-02341066, PF-04217903 displays >1000-fold selectivity for c-Met over a panel of 208 kinases, although more susceptible to oncogenic mutations of c-Met that attenuate potency than PF-02341066. In addition to WT c-Met, PF-04217903 displays similar potency to inhibit the activity of c-Met-H1094R, c-Met-R988C, and c-Met-T1010I with IC50 of 3.1 nM, 6.4 nM,…
6	S2157	LY2940680	Smo (Smoothened Receptor)	LY2940680 inhibits cancer growth in cell lines containing a mutation in the gene encoding Smoothened that researchers had previously observed in patient with cancer who developed resistance to vismodegib. [1]
7	S2662	ICG-001	CBP (3µM)	ICG-001 has no effect on the related reporter construct, FOPFLASH, which contains mutated TCF sites. After treatment with 25μM of ICG-001 for 8 hours, SW480 cell reduces the steady-state levels of Survivin and Cyclin D1 RNA and protein, both of which can be up-regulated by β-catenin. ICG-001 selectively induces apoptosis in transformed cells but not in normal colon cells, reduces in vitro growth …
8	S1590	TWS119	GSK-3β	Treatment of a monolayer of P19 cells with 1 μM TWS119 causes 30–40% cells to differentiate specifically into neuronal lineages based on counting of TuJ1 positive cells with correct neuronal morphology (up to 60% neuronal differentiation occurred through the standard EB formation protocol with concomitant TWS119 treatment). TWS119 tightly binds to GSK-3β (K D = 126 nM) which is quantified by surf…
9	S1155	NSC 74859 (S3I-201)	STAT3 (86µM)	S3I-201 inhibits growth and induces apoptosis preferentially in tumor cells that contain persistently activated Stat3 by inhibiting Stat3·Stat3 complex formation and Stat3 DNA-binding and transcriptional activitie. Moreover, S3I-201 also inhibits the expression of the Stat3-regulated genes encoding cyclin D1, Bcl-xL, and survivin. [1] S3I-201 inhibits breast carcinoma MDA-MB-435, MDA-MB-453 and M…
10	S1082	Vismodegib (GDC-0449)	Hedgehog, P-gp (3µM)	GDC-0449 targets the Hedgehog signaling pathway, blocking the activities of the Hedgehog-ligand cell surface receptors PTCH and/or SMO and suppressing Hedgehog signaling. GDC-0449 prevents multiple ATP-binding cassette (ABC) transporters. GDC-0449 also blocks ABCG2, Pgp, and MRP1-important ABC transporters associated with MDR. GDC-0449 is a potent inhibitor of ABC transporters, ABCG2/BCRP and ABC…
11	S2618	LDN193189	ALK2, ALK3 (BMP-family members), low selectivity to TGF-β	LDN193189 potently inhibits BMP4-mediated Smad1, Smad5 and Smad8 activation with IC50 of 5 nM, and efficiently inhibits transcriptional activity of the BMP type I receptors ALK2 and ALK3 with IC50 of 5 nM and 30 nM, respectively. Furthermore, LDN193189 also shows the inhibitory effect on the transcriptional activity induced by either constitutively active ALK2R206H or ALK2Q207D mutant proteins. […
12	S1010	BIBF1120 (Vargatef)	VEGFR1/2/3, FGFR1/2/3, PDGFRα/β, Lck, FLT3 (potent), Src IC50 156 nM Lyn IC50 195 nM FGFR4 IC50 610 nM IGF-1R IC50 >1 μM Insulin Receptor IC50 >4 μM CDK1 IC50 >10 μM CDK2 IC50 >10 μM CDK4 IC50 >10 μM EGFR IC50 >50 μM HER2 IC50 >50 μM	BIBF1120 inhibits PDGFR kinase activity of PDGFR alpha and PDGFR beta types with IC50 values of 59 nM and 65 nM, respectively. In addition, BIBF1120 suppresses the FGFR subtypes with IC50 of 60 nM, 37 nM and 108 nM for FGFR1, FGFR2, and FGFR3, respectively. BIBF1120 binds to the ATP-binding site in the cleft between the amino and carboxy terminal lobes of the kinase domain. The indolinone scaffol…
13	S1460	SP600125	JNK1 IC50 40 nM JNK2 IC50 40 nM Aurora A IC50 60 nM TrkA IC50 70 nM JNK3 IC50 90 nM FLT3 IC50 90 nM MKK4 IC50 0.4 μM MKK6 IC50 1.0 μM PKB IC50 1.0 μM MKK3 IC50 1.5 μM PKCα IC50 1.5 μM p56LCK IC50 4.3 μM MKK7 IC50 5.1 μM MEKK1 IC50 >10 μM ERK2 IC50 >10 μM p38β IC50 >10 μM PKA IC50 >10 μM PKC IC50 >10 μM PKCθ IC50 >10 μM Chk1 IC50 >10 μM EGF IC50 >10 μM IKK1 IC50 >10 μM IKK2 IC50 >10 μM	SP600125 is originally characterized as a selective ATP-competitive inhibitor of c-Jun N-terminal kinase JNK. In Jurkat T cells, SP600125 inhibits the phosphorylation of c-Jun with IC50 of 5 μM to 10 μM. In CD4+ cells, such as Th0 cells isolated from either human cord or peripheral blood, SP600125 blocks cell activation and differentiation and inhibits the expression of inflammatory genes COX-2, …
14	S2660	MK-0752	γ secretase (Aβ40)	MK-0752 is identified as a moderately potent γ-secretase inhibitor, which reduces Aβ40 in a dose-dependent manner with an IC50 of 5 nM in human SH-SY5Y cells. [1] In vitro, MK-0752 blocks Notch-intracellular domain (ICD) cleavage and its subsequent nuclear translocation. [2]
15	S1130	YM155	survivin	YM155 is not sensitive to survivn gene promoter-driven luciferase reporter activity even at 30 μM. YM155 significantly inhibits endogenous survivin expression in PC-3 and PPC-1 human HRPC cells with deficient p53 through transcriptional inhibition of the survivin gene promoter. On the contrary YM155 shows no sufficient effect on protein expression of c-IAP2, XIAP, Bcl-2, Bcl-xL, Bad, α-actin, and…
16	S1594	Semagacestat (LY450139)	γ-secretase Aβ42, Aβ40 and Aβ38 with IC50 of 10.9 nM, 12.1 nM and 12.0 nM, also inhibits Notch signaling with IC50 of 14.1 nM.	Semagacestat reduces the secretion of Aβ42, Aβ40 and Aβ38 from H4 human glioma cells stably overexpressing human wild-type APP into the culture medium, with IC50 of 10.9 nM, 12.1 nM and 12.0 nM, respectively, without affecting cell viability. Semagacestat also increases β-CTF in cell lysates with ECmax of 16.0 nM, and the increase can be unexpectedly attenuated at high concentrations. Semagacesta…
17	S1078	MK-2206 dihydrochloride	AKT1,2,3	MK-2206 is an allosteric inhibitor and is activated by the pleckstrin homology domain. MK-2206 inhibits auto-phosphorylation of both Akt T308 and S473. MK-2206 also prevents Akt-mediated phosphorylation of downstream signaling molecules, including TSC2, PRAS40 and ribosomal S6 proteins. [1] MK-2206 inhibits Ras wild-type (WT) cell lines (A431, HCC827, and NCI-H292) more potently when compared to …
18	S1108	TAE684 (NVP-TAE684)	ALK	TAE684 does not exhibit significant cross-reactivity against other kinases. TAE684 potently inhibits the proliferation of Ba/F3 NPM-ALK cells with IC50 of 3 nM, without affecting the survival of Ba/F3 cells even at 1 μM. TAE684 also inhibits proliferation of NPM-ALK-expressing human ALCL cell lines including Karpas-299 and SU-DHL-1 with IC50 of 2–5 nM. Molecular modeling reveals that L258 may be …
19	S1023	Erlotinib HCl	HER1/EGFR	Erlotinib HCl potently inhibits EGFR activation in intact cells including HNS human head and neck tumor cells (IC50 20nM), DiFi humancolon cancer cells andMDA MB-468 human breast cancer cells. Erlotinib HCl (1 μM) induces apoptosis in DiFi humancolon cancer cells. [1] Erlotinib inhibits growth of a panel of NSCLC cell lines including A549, H322, H3255, H358 H661, H1650, H1975, H1299, H596 with IC…
20	S1112	SGX-523	c-Met	SGX-523 belongs to the class of c-Met/hepatocyte growth factor receptor (HGFR) tyrosine kinase inhibitors. SGX-523 stabilizes MET in a unique inactive conformation that is inaccessible to other protein kinases, suggesting an explanation for its selectivity. SGX523 potently inhibits the purified MET catalytic domain but not the closely related receptor tyrosine kinase RON. SGX523 indicates ATP-com…
21	S1006	Saracatinib (AZD0530)	c-Src IC50 2.7 nM LCK IC50 <4 nM c-YES IC50 4 nM EGFR (L861Q) IC50 4 nM Lyn IC50 5 nM EGFR (L858R) IC50 5 nM Fyn IC50 10 nM FGR IC50 10 nM BLK IC50 11 nM v-Abl IC50 30 nM EGFR IC50 66 nM c-Kit IC50 200 nM EphA2 IC50 236 nM CSK IC50 >1 μM PDGFRβ IC50 >5 μM PDGFRα IC50 10 μM CDK2 IC50 10 μM VEGFR3/FLT4 IC50 >10 μM FGFR1 IC50 >10 μM MEK IC50 14 μM VEGFR2/KDR IC50 21 μM VEGFR1/FLT1 IC50 >100 μM	Saracatinib also potently inhibits other Src tyrosine kinase family members including c-Yes, Fyn, Lyn, Blk, Fgr, and Lck with IC50 from 4-10 nM. Saracatinib sensitively inhibits Src Y530F NIH 3T3 with IC50 of 80 nM. Saracatinib signiﬁcantly impairs the invasion of HT1080 cells through a 3-dimensional collagen matrix and completely inhibits EGF-induced cell scattering in NBT-II bladder cancer cell…
22	S1021	Dasatinib (BMS-354825)	Abl, Src and c-Kit	Dasatinib is more effective than imatinib in inhibiting the proliferation of Ba/F3 cells expressing wild-type Bcr-Abl and Bcr-Abl mutants, with the exception of T315I. Dasatinib has a two-log (∼325-fold) increased potency relative to imatinib. Dasatinib potently inhibits wild-type Abl kinase and all mutants except T315I over a narrow range. Dasatinib directly targets wild-type and mutant Abl kina…
23	S2711	YO-01027	γ-secretase inhibitor with IC50 of 2.6 nM and 2.9 nM for APPL and Notch cleavage	YO-01027 interacts directly with theγ-secretase complex and targets the N-terminal Presenilin fragment. Increasing concentrations of YO-01027 administered to APPL- or Notch-expressing cells leads to the progressive accumulation of APPL CTF fragments and a decrease in NICD production in a strictly dose-dependent manner. [1] 10 μM of YO-01027 reduces breast cancer stem cells (BCSC) number and activ…
24	S1476	SB 525334	TGFβR1(ALK5)	SB 525334 shows no inhibition in the enzymes ALK2, 3, and 6, with IC50 values > 10 μM. SB 525334 blocks phosphorylation induced by TGF-β1 and nuclear translocation of Smad2/3 in renal proximal tubule cells. SB 525334 also inhibits the increased mRNA expression levels of plasminogen activator inhibitor-1 (PAI-1) and procollagen α1(I) induced by TGF-β1 in A498 renal epithelial carcinoma cells at 1 …
25	S1494	LY2228820	p38α	LY2228820 inhibits p38α, as well as the level of phosphoMAPKAPK-2 (pMK2) in RAW 264.7 cells, with IC50 values of 7 nM and 34.3 nM, respectively. Furthermore, LY2228820 inhibits lipopolysaccharide (LPS)-induced TNFα formation in murine peritoneal macrophages, with IC50 of 5.2 nM. [1] In multiple myeloma (MM) cells, including INA6, RPMI-8226, U266, and RPMI-Dox40, LY2228820 (200 nM–800 nM) signific…
26	S1065	GDC-0941	p110α IC50 3 nM p110δ IC50 3 nM p110β IC50 33 nM p110γ IC50 75 nM mTOR Ki app 0.58 μM C2β IC50 0.67 μM DNA-PK IC50 1.23 μM Vps34 IC50 >10 μM	GDC-0941 is equipotent against PI3Kα and PI3Kδ as well as PI3Kα mutants E545-K and H1047-R, displaying modest levels of selectivity against PI3Kβ (10-fold) and PI3Kγ (25-fold), and greater levels of selectivity against members of PI3K class II, III, and IV, including C2β, Vps34, DNA-PK, and mTOR. GDC-0941 potently inhibits the phosphorylation of Akt in U87MG, PC3, and MDA-MB-361 cells with IC50 o…
27	S1075	SB 216763	GSK-3α and GSK-3β	SB 216763 displays similar potency for GSK-3β with 96% inhibition at 10 μM while exhibiting minimal activity against 24 other protein kinases including PKBα and PDK1 with IC50 of >10 μM. SB 216763 stimulates glycogen synthesis in human liver cells with EC50 of 3.6 μM, and induces dose-dependent transcription of a β-catenin-LEF/TCF regulated reporter gene in HEK293 cells with a maximum 2.5-fold in…
28	S1009	BEZ235 (NVP-BEZ235)	p110α IC50 4 nM [1] p110γ IC50 5 nM [1] mTOR (p70S6K) IC50 6 nM [1] p110δ IC50 7 nM [1] ATR IC50 21 nM [8] p110β	Inhibitor of PI3K and mTOR.p110, IC50<6nM.
29	S1038	PI-103	p110α [3] p110β [3] p110δ [3] p110γ [3] DNA-PK [3] mTOR [3] IC50 2 nM 3 nM 3 nM 15 nM 23 nM 30 nM	PI-103 is a potent, cell-permeable, ATP-competitive PI3K family members inhibitor with IC50 of 2, 8, 20, 26, 48, 83, 88, 150 nM for DNA-PK, p110α, mTORC1, PI3-KC2β, p110δ, mTORC2, p110β, and p110γ, respectively.
30	S1044	Temsirolimus (Torisel)	mTOR [1] IC50 1.76 μM	mTOR inhibitor.
31	S1039	Rapamycin (Sirolimus)	mTOR [1] IC50 ~0.1 nM	Rapamycin also known as Sirolimus & Rapamune is a mTOR inhibitor. Rapamycin Sirolimus inhibits cell motility by suppression of mTOR-mediated pathways.
32	S1008	AZD6244 (Selumetinib)	MEK1 [1] IC50 14 nM	AZD6244 also known as Selumetinib, ARRY142886, AZD-6244 & ARRY-142886 is MEK 1/2 inhibitor with GI50 values ranging from 14 to 50 nm.
33	S1020	CI-1040 (PD184352)	MEK1 [1] MEK2 [1] IC50 17 nM 17 nM	MEK 1/2 inhibitor. Ki of 300nM
34	S1077	SB 202190	p38α [1] p38β [1] IC50 50 nM 100 nM	P38 MAP (mitogen activated protein) Kinase inhibitor.
35	S6005	VX-702	p38α [1] IC50 4 nM-20 nM	P38 MAPK inhibitor , IL-6, IL-1β and TNFα (IC50 = 59, 122 and 99 ng/ml, respectively)
36	S1802	Acadesine	AMPK [1] AMPKK [1]	Acadesine is an AMP-activated protein kinase activator which is used for the treatment of acute lymphoblastic leukemia and may have applications in treating other disorders such as diabetes.
37	S2697	A-769662	AMPK [1] Fatty acid synthesis [1] IC50 0.8 μM(EC50) 3.2 μM	A-769662 is a potent, reversible AMP-activated protein kinase (AMPK) activator with an EC50 of 0.8 μM.
38	S1025	Gefitinib (Iressa)	EGFR	Gefitinib also known as ZD-1839 & Iressa is a novel potent EGFR tyrosine kinase & Akt phosphorylations inhibitor with IC50 of 37, 26 and 57 nM.
39	S2205	OSI-420 (Desmethyl Erlotinib)	EGFR	OSI-420 (Desmethyl Erlotinib,CP-473420) is an active metabolite of erlotinib which is an orally active EGFR tyrosin kinase inhibitor with IC50 of 2 and 20 nM for the inhibition of human EGFR and EGFR autophosphorylation in tumor cells.
40	S1046	Vandetanib (Zactima)	VEGFR2 [1] IC50 40 nM	Vandetanib is a VEGFR and EGFR antagonist and a tyrosine kinase inhibitor with IC50 of 60, 90, 40 nM for HUVEC proliferation, PC-9 cells and tyrosine kinase activity, respectively.
41	S1040	Sorafenib (Nexavar)	Raf-1 IC50 6 nM [1] mVEGFR2(Flk1) IC50 15 nM [1] mVEGFR3 IC50 20 nM [1] B-Raf IC50 22 nM [1] B-Raf (V599E) IC50 38 nM [1] mPDGFRβ IC50 57 nM [1] FLT3 IC50 58 nM [1] c-Kit IC50 68 nM [1] VEGFR2 IC50 90 nM [1] FGFR1 IC50 580 nM [1]	Sorafenib Tosylate is a novel, small molecular inhibitor of several tyrosine protein kinases (VEGFR and PDGFR) and RAF/MEK/ERK cascade inhibitor with an IC50 of 6, 22, 38 nM for Raf-1, wt BRAF and V599E mutant BRAF.
42	S1042	Sunitinib Malate (Sutent)	Kit [1] FLT3 [1] PDGFRβ [1] VEGFR2 [1] FGFR1 [1] EGFR [1] IC50 2 nM 80 nM 2.9 μM >20 μM	Sunitinib Malate (Sutent) is a multitargeted FLT3, PDGFRs, VEGFRs, and Kit kinase inhibitor with Ki of 0.009 and 0.008 µM for Flk-1 and PDGFR.
43	S1026	Imatinib Mesylate	PDGFR [1] c-Kit [2] v-Abl [1] IC50 100 nM 100 nM 600 nM	Imatinib Mesylate is a multitargeted c-kit, PDGF-R and c-ABL inhibitor with IC50 of 3.9 and 2.9 μM for the inhibition of T-cell proliferation stimulated by DCs and PHA, respectively.
44	S1064	Masitinib (AB1010)	Kit IC50 200 nM [1] Lyn B IC50 510 nM [1] PDGFRα IC50 540 nM [1] PDGFRβ IC50 800 nM [1] Abl1 IC50 1.20 μM [1] c-Fms IC50 1.48 μM [1] Src IC50 1.87 μM [1] Hck IC50 2.0 μM [1]	Masitinib also known as Masivet, AB1010 is a tyrosine kinase, c-Kit, PDGFR, FGFR3, the FAK pathway inhibitor with IC50 of 150 ± 80, 200 ± 40 nM.
45	S1033	Nilotinib (AMN-107)	Bcr-Abl TGFß PDGFR	Inhibitor of BCR-ABL, IC50 < 30nM
46	S1524	AT7519	CDK9/CyclinT IC50 <10 nM [1] CDK5/p35 IC50 13 nM [1] CDK2/CyclinA IC50 47 nM [1] GSK-3β IC50 89 nM [1] CDK4/CyclinD1 IC50 100 nM [1] CDK6/CyclinD3 IC50 170 nM [1] CDK1/CyclinB IC50 210 nM [1] CDK3/CyclinE IC50 360 nM [1] PI3Kβ IC50 >1 μM [1] PLK3 IC50 >1 μM [1] RET IC50 >1 μM [1] SGK IC50 >1 μM [1] TrkB IC50 >1 μM [1] JAK2 IC50 >1 μM [1] CDK7/CyclinH/MAT1 IC50 2.4 μM [1]	AT7519 is a kinase inhibitor with IC50 of 0.19, 0.044, 0.51, 0.067, 0.66 and 0.018 μM for CDK1/cyclinB, CDK2/CyclinA, CDK2/Cyclin E, CDk4/CyclinD1, CDK6/Cyclin D3, CDk5/p35.
47	S1145	SNS-032 (BMS-387032)	CDK9/CyclinT IC50 4 nM [3] CDK2/CyclinA IC50 38 nM [3] CDK2/CyclinE IC50 48 nM [1] CDK7/CyclinH IC50 62 nM [3] GSK-3α IC50 230 nM [3] CDK5/p35 IC50 340 nM [3] CDK1/CyclinB IC50 480 nM [3] GSK-3β IC50 660 nM [3] CDK4/CyclinD IC50 925 nM [3] CDK6/CyclinD IC50 >1 μM [3]	SNS-032 (BMS-387032) is a potent and selective cyclin-dependent kinases (CDK) 9, 7 and 2 inhibitor with IC50 of 4, 62 and 38 nM for CDK9, CDK2/cyclin A and CDK7/Cyclin H.
48	S1249	JNJ-7706621	CDK2/CyclinE IC50 3 nM [1] CDK2/CyclinA IC50 4 nM [1] CDK1/CyclinB IC50 9 nM [1] Aurora A IC50 11 nM [1] Aurora B IC50 15 nM [1] CDK3/CyclinE IC50 58 nM [1] VEGFR2 IC50 154 nM [1] CDK6/CyclinD1 IC50 175 nM [1] FGFR2 IC50 226 nM [1] CDK4/CyclinD1 IC50 253 nM [1] GSK-3β IC50 254 nM [1] Tie-2 IC50 465 nM [1] FGFR1 IC50 575 nM [1] VEGFR3 IC50 735 nM [1] HER2 IC50 1.39 μM [1] RET IC50 3.05 μM [1]	A Dual Inhibitor of Cyclin-Dependent Kinases and Aurora Kinases. In vitro kinase IC50:CDK1/Cyclin B(0.009 umol/L), Aurora-A(0.011 umol/L).
49	S1048	VX-680 (MK-0457, Tozasertib)	Aurora A [1] Aurora C [1] Aurora B [1] FLT3 [4] Bcr-Abl [4] IC50 0.6 nM(Ki app) 4.6 nM(Ki app) 18 nM(Ki app) 30 nM(Ki) 30 nM(Ki)	VX-680 is the inhibitor of Aurora-A,-B,-C kinases with apparent inhibition constant values of 0.6,18,4.6 nM respectively.
50	S1001	ABT-263 (Navitoclax)	Bcl-xL [1] Bcl-2 [1] Bcl-w [1] A1 [1] Mcl-1 [1] IC50 <=0.5 nM(Ki) <=1 nM(Ki) <=1 nM(Ki) 354 nM(Ki) 550 nM(Ki)	ABT263, Navitoclax Bcl-2 Family Inhibitor. Ki's of <1 nmol/L for Bcl-2, Bcl-xL, and Bcl-w.
51	S1002	ABT-737	Bcl-2 [1] Bcl-xL [1] Bcl-w [1] Bcl-B [1] IC50 30.3 nM(EC50) 78.7 nM(EC50) 197.8 nM(EC50) 1.82 μM(EC50)	ABT-737 is a pan-Bcl-2 inhibitor. ABT737 single-agent LC90 values ranges from 100 nM for COG-LL-319.
52	S1288	Camptothecin	Topo I [2] IC50 0.68 μM	Camptothecin (CPT) is a cytotoxic quinoline alkaloid which inhibits the DNA enzyme topoisomerase I (topo I) with an IC50 and IC70 of 50 nM and 0. 225 μM .
53	S1150	Paclitaxel (Taxol)	Microtubule 0.1 pM	Paclitaxel also known as Taxol, Onxol, Nov-Onxol is a microtubule polymer stabilizer with an IC50 of 0.1 pM for human endothelial cells.
54	S1013	Bortezomib (Velcade)	20S proteasome [1] IC50 0.6 nM(Ki)	Bortezomib also known as Velcade, MG-341, PS-341 is proteasome Inhibitor, effectively inhibits proteasome activity (Ki-0.6 nM).
55	S1036	PD0325901	MEK	PD0325901 is selective and non ATP-competitive mitogen activated protein kinase kinase (MEK or MAPKK) MEK inhibitor with an IC50 of 0.33 nM for inhibiton of MEK activity in mouse colon 26 cells.
56	S1568	PD318088	MEK1,2	PD318088 is a non-ATP competitive allosteric MEK1/2 inhibitor.
57	S1263	CHIR-99021 (CT99021)	GSK-3a and GSK-3ß	GSK-3 inhibitor, IC50= 7 nM
58	S2745	CHIR-98014	GSK-3a and GSK-3ß	CHIR-98014 is a potent and selective human GSK-3 inhibitor for human GSK-3ɑ and human GSK-3β with IC50 of 0.65 and 0.58 nM, respectively.
59	S1459	Thiazovivin	ROCK	Thiazovivin is a drug which dramatically improves the survival of hESCs upon trypsinization., Thiazovivin (Tzv) is a novel ROCK inhibitor with IC50 of ~0.5 μM.
60	S1474	GSK429286A	ROCK1 [1] ROCK2 [2] IC50 14 nM 63 nM	GSK429286A is a cell-permeable, selective Rho-associated kinase (ROCK) inhibitor with an IC50 of 14 nM.
61	S1067	SB 431542	ALK4 [2] ALK7 [2] ALK5 [1] IC50 94 nM	SB-431542 is an inhibitor of activin receptor-like kinase (ALK)5 (the TGF-βtype I receptor) (IC50 = 94 nM).
62	S2750	GW788388	ALK5 [1] IC50 18 nM	GW788388 is a selective transforming growth factor-β type I receptor (ALK5) inhibitor with IC50 of 18 and 93 nM for ALK5 binding and for TGF-β cellular assay, respectively.
63	S2230	LY2157299	TβRI [1] IC50 56 nM	LY2157299 is a novel selective small molecule transforming growth factor beta receptor (TGF-βR) kinase inhibitor with IC50 of 86 nM and 2 nM for TβR1 and 2 nM, respectively.
64	S8006	BIX01294	G9a [1] IC50 2.7 μM	BIX01294 is an inhitor of G9a histone methyltransferase with IC50 of 2.7 µM.
65	S2821	RG108	DNA methyltransferase [1] IC50 115 nM	RG108 is an inhibitor of DNA methyltransferase with IC50 of 115 nM.
66	S1782	Azacitidine(Vidaza)	DNA methyltransferase [1]	Azacitidine(Vidaza)and its deoxy derivative, decitabine (5-aza-2′deoxycytidine), are used in the treatment of myelodysplastic syndrome.
67	S1168	Valproic acid sodium salt	HDAC [1] Autophagy [1] GABA receptor [1]	Valproic acid sodium salt (Sodium valproate) is a HDAC inhibitor with IC50 of 0.4 mM and also inhibits GABA-transaminase or succinic semialdehyde dehydrogenase.
68	S1045	Trichostatin A (TSA)	HDAC [1] IC50 ~1.8 nM	Inhibitor of HDAC, HDAC inhibitory activity of TSA was similar in all cell lines with mean ± SD IC50 of 2.4 ± 0.5 nm (range, 1.5–2.9 nm)
69	S1047	Vorinostat (SAHA)	HDAC [1] IC50 ~10 nM	Vorinostat also known as SAHA, Zolinza, MK-0683 is an HDAC inhibitor. Vorinostat CAS No 149647-78-9 with purity >99% & solubility DMSO is available.
70	S1053	Entinostat (MS-275, SNDX-275)	HDAC1 [2] HDAC3 [2] IC50 0.51 μM 1.7 μM	Inhibits HDAC1 (IC50=300 nM), HDAC3 (IC50=8 µM).
71	S2779	M344	HDAC [1] IC50 100 nM	M344 is a potent HDAC inhibitor with IC50 of 100 nM.
72	S1999	Sodium butyrate	HDAC	Sodium butyrate is a compound with formula Na(C3H7COO)
73	S2929	Pifithrin-a	p53	Pifithrin-a is an inhibitor of p53, inhibiting p53-dependent transactivation of p53-responsive genes.
74	S8000	Tenovin-1	p53 [1] Mdm2 [1]	Tenovin-1 is a p53 activator and acts through inhibition of protein-deacetylating activities of SirT1 and SirT2.
75	S2678	NSC-207895 (XI-006)	p53 [1] MDMX [1] IC50 2.5 μM	NSC-207895 suppresses MDMX with IC50 of 2.5 µM, leading to enhanced p53 stabilization/activation and DNA damage.
76	S1541	EX 527	SIRT1 [1] IC50 38 nM	EX 527 is a potent and selective SIRT1 class III histone deacetylase enzyme inhibitor with an IC50 of 38 nM.
77	S1396	Resveratrol	SIRT1 [2] SIRT2 [2] Quinone reductase 2 IC50 35 nM-50 nM [1] IKK β IC50 1 μM [1] DNA polymerase α IC50 3.3 μM [1] LOX IC50 3.7 μM [1] DNA polymerase δ IC50 5 μM [1]	Resveratrol is a phytoalexin produced naturally by several plants with anti-cancer, anti-inflammatory, blood-sugar-lowering and other beneficial cardiovascular effects .
78	S1129	SRT1720	SIRT1 [1] IC50 0.16 μM(EC50)	SRT1720 is a selective SIRT1 activator with EC1.5 of 0.16 μM.
79	S1133	MLN8237 (Alisertib)	Aurora A [1] Aurora B [1] IC50 1.2 nM 396.5 nM	MLN8237 (MLN-8237) is a selective Aurora kinase A inhibitor with a median IC50 of 61 nM.
80	S1451	Aurora A Inhibitor I	Aurora A [1] Aurora C [2] Aurora B [1] IC50 3.4 nM 432 nM 3.4 μM	Aurora A Inhibitor I is a selective Aurora A inhibitor (Aurora A: IC50 at 0.0034 μM; Aurora B: IC50 at 3.4 μM), (B / A ratio=1000).
81	S2719	AMG 900	Aurora C IC50 1 nM [1] Aurora B IC50 4 nM [1] Aurora A IC50 5 nM [1] p38α IC50 53 nM [1] TYK2 IC50 220 nM [1] JNK2 IC50 520 nM [1] Met IC50 550 nM [1] Tie-2 IC50 650 nM [1]	AMG 900 is a novel potent and highly selective Pan-aurora kinase inhibitor with an IC50 of median 3.5 nM.
