# Supplementary material for: DRUGPATH – a novel bioinformatic approach identifies DNA-damage pathway as a regulator of size maintenance in human ESCs and iPSCs
Source: Sci Rep. 2019 Feb 13;9:1897. doi: 10.1038/s41598-018-37491-w (PMC6374489; doi:10.1038/s41598-018-37491-w)
Supplement: Supplementary file 6 — Table S5 [file 41598_2018_37491_MOESM6_ESM.xlsx]

## Sheet: survival
survival							survival							survival
subcluster 1							subcluster 2							subcluster 3
REACTOME		STRING		DAVID (GO)			REACTOME		STRING		DAVID (GO)			REACTOME		STRING		DAVID (GO)
Pathway name	FDR<0.01	Term	FDR<0.01	Term	FDR<0.001		Pathway name	FDR<0.01	Term	FDR<0.01	Term	FDR<0.001		Pathway name	FDR<0.01	Term	FDR<0.01	Term	FDR<0.001
NGF signalling via TRKA from the plasma membrane	1.21e-06	Prolactin signaling pathway	1.14E-05	neurotrophin TRK receptor signaling pathway	2.91e-06		GAB1 signalosome	5.62e-14	Rap1 signaling pathway	5.99E-16	protein phosphorylation	1.47e-15		Cell Cycle	1.56e-12	Cell cycle	9.22E-19	protein phosphorylation	7.5e-29
Signalling by NGF	2.19e-06	T cell receptor signaling pathway	2.90E-05	neurotrophin signaling pathway	2.91e-06		PI3K/AKT Signaling in Cancer	1.05e-13	Ras signaling pathway	1.04E-15	phosphorylation	1.36e-13		Mitotic G1-G1/S phases	4.72e-11	PI3K-Akt signaling pathway	2.96E-16	phosphorylation	6.29e-22
Innate Immune System	9.85e-05	Neurotrophin signaling pathway	3.20E-05	immune response-regulating signaling pathway	2.11e-05		PI-3K cascade:FGFR1	1.05e-13	Focal adhesion	1.31E-15	protein autophosphorylation	1.36e-13		Cell Cycle, Mitotic	3.42e-10	Measles	1.22E-15	cellular protein modification process	2.89e-16
Constitutive Signaling by AKT1 E17K in Cancer	9.85e-05	Influenza A	5.37E-05	cellular response to growth factor stimulus	9e-05		PI3K events in ERBB2 signaling	1.05e-13	ErbB signaling pathway	2.97E-15	epidermal growth factor receptor signaling pathway	1.15e-09		Cyclin A/B1 associated events during G2/M transition	9.71e-09	Viral carcinogenesis	1.51E-15	macromolecule modification	8.37e-16
Signaling by SCF-KIT	9.85e-05	Proteoglycans in cancer	1.41E-04	response to growth factor	9e-05		PIP3 activates AKT signaling	1.05e-13	Prostate cancer	6.05E-15	ERBB signaling pathway	1.15e-09		G2/M Transition	9.71e-09	Chronic myeloid leukemia	3.36E-12	phosphate-containing compound metabolic process	4.83e-15
Signaling by ERBB4	9.85e-05	VEGF signaling pathway	3.00E-04	transmembrane receptor protein tyrosine kinase signaling pathway	9e-05		PI3K events in ERBB4 signaling	1.05e-13	Glioma	7.76E-15	phosphate-containing compound metabolic process	1.15e-09		Mitotic G2-G2/M phases	9.71e-09	Pathways in cancer	3.36E-12	phosphorus metabolic process	8.62e-15
Downstream signaling of activated FGFR3	9.85e-05	Fc epsilon RI signaling pathway	3.48E-04	regulation of immune response	9e-05		PI-3K cascade:FGFR4	1.05e-13	Acute myeloid leukemia	7.76E-15	phosphatidylinositol-mediated signaling	1.15e-09		G1 Phase	1.48e-07	Glioma	1.39E-11	cell cycle	1.23e-13
Downstream signaling of activated FGFR2	9.85e-05	Progesterone-mediated oocyte maturation	3.92E-04	regulation of glucan biosynthetic process	9.28e-05		PI-3K cascade:FGFR2	1.05e-13	Proteoglycans in cancer	9.64E-15	inositol lipid-mediated signaling	1.24e-09		Cyclin D associated events in G1	1.48e-07	p53 signaling pathway	1.54E-11	cellular protein metabolic process	4.08e-13
Downstream signaling of activated FGFR1	9.85e-05	ErbB signaling pathway	3.92E-04	regulation of glycogen biosynthetic process	9.28e-05		PI-3K cascade:FGFR3	1.05e-13	PI3K-Akt signaling pathway	5.07E-14	phosphorus metabolic process	1.34e-09		G beta:gamma signalling through PI3Kgamma	5.65e-07	Epstein-Barr virus infection	1.10E-10	cell division	1.53e-12
Downstream signaling of activated FGFR4	9.85e-05	Toll-like receptor signaling pathway	3.92E-04	vascular endothelial growth factor receptor signaling pathway	0.000144		PI3K/AKT activation	1.37e-13	Melanoma	6.79E-14	Fc receptor signaling pathway	1.6e-09		G-protein beta:gamma signalling	9.4e-07	Melanoma	1.17E-10	cell cycle process	1.53e-12
Signaling by FGFR3	9.85e-05	Prostate cancer	4.30E-04	regulation of transferase activity	0.000144		Signaling by VEGF	7.38e-12	Pathways in cancer	1.15E-13	negative regulation of programmed cell death	4.3e-09		Cellular Senescence	1.72e-06	Thyroid hormone signaling pathway	2.43E-10	protein autophosphorylation	5.13e-12
Signaling by FGFR4	9.85e-05	GnRH signaling pathway	4.32E-04	regulation of glycogen metabolic process	0.000144		Signaling by ERBB2	7.38e-12	VEGF signaling pathway	7.92E-13	negative regulation of cell death	1.02e-08		GPVI-mediated activation cascade	1.72e-06	Prostate cancer	3.80E-10	enzyme linked receptor protein signaling pathway	1.03e-11
Signaling by FGFR1	9.85e-05	Hepatitis C	5.14E-04	innate immune response	0.000144		Diseases of signal transduction	2.18e-11	Endometrial cancer	3.28E-12	cellular protein modification process	1.07e-08		Cellular responses to stress	1.76e-06	FoxO signaling pathway	6.92E-10	regulation of cell cycle	1.73e-11
Signaling by FGFR2	9.85e-05	TNF signaling pathway	5.18E-04	regulation of polysaccharide biosynthetic process	0.000196		Downstream signaling events of B Cell Receptor (BCR)	2.66e-11	Estrogen signaling pathway	1.44E-11	transmembrane receptor protein tyrosine kinase signaling pathway	1.15e-08		Signalling by NGF	2.48e-06	HTLV-I infection	6.92E-10	mitotic cell cycle	2.91e-11
Signaling by FGFR	9.85e-05	Thyroid hormone signaling pathway	6.80E-04	enzyme linked receptor protein signaling pathway	0.000196		VEGFA-VEGFR2 Pathway	8.62e-11	Non-small cell lung cancer	1.47E-11	macromolecule modification	1.87e-08		Hemostasis	3.24e-06	Hepatitis B	8.06E-10	transmembrane receptor protein tyrosine kinase signaling pathway	4.24e-11
VEGFA-VEGFR2 Pathway	9.85e-05	Dopaminergic synapse	6.80E-04	regulation of cytoplasmic transport	0.000196		Signaling by SCF-KIT	1.2e-09	mTOR signaling pathway	1.70E-11	peptidyl-amino acid modification	2.9e-08		G1/S Transition	3.44e-06	MicroRNAs in cancer	8.06E-10	regulation of protein phosphorylation	4.41e-11
Signaling by ERBB2	9.85e-05	Insulin signaling pathway	7.33E-04	regulation of muscle cell differentiation	0.000235		Downstream signaling of activated FGFR1	1.2e-09	Carbohydrate digestion and absorption	2.58E-11	vascular endothelial growth factor receptor signaling pathway	3.8e-08		G0 and Early G1	1e-05	Pancreatic cancer	1.05E-09	mitotic cell cycle process	4.59e-11
Downstream signal transduction	9.85e-05	FoxO signaling pathway	8.13E-04	regulation of polysaccharide metabolic process	0.000272		Downstream signaling of activated FGFR4	1.2e-09	HIF-1 signaling pathway	7.59E-11	negative regulation of apoptotic process	4.24e-08		NGF signalling via TRKA from the plasma membrane	1.48e-05	Small cell lung cancer	3.19E-09	negative regulation of cell cycle	6.32e-11
DAP12 signaling	9.85e-05	Osteoclast differentiation	8.19E-04	negative regulation of type B pancreatic cell development	0.000424		Downstream signaling of activated FGFR2	1.2e-09	Prolactin signaling pathway	7.59E-11	immune response-regulating cell surface receptor signaling pathway	7.32e-08		S Phase	1.48e-05	Non-small cell lung cancer	3.68E-09	peptidyl-serine phosphorylation	1.03e-10
Immune System	9.85e-05	Rap1 signaling pathway	1.89E-03	negative regulation of glycogen (starch) synthase activity	0.000424		Downstream signaling of activated FGFR3	1.2e-09	Pancreatic cancer	9.99E-11	regulation of programmed cell death	8.18e-08		MAPK3 (ERK1) activation	2e-05	Jak-STAT signaling pathway	1.42E-08	regulation of transferase activity	1.03e-10

## Sheet: apoptosis
apoptosis							apoptosis							apoptosis
subcluster 1							subcluster 2							subcluster 3
REACTOME		STRING		DAVID (GO)			REACTOME		STRING		DAVID (GO)			REACTOME		STRING		DAVID (GO)
Pathway name	FDR<0.01	Term	FDR<0.01	Term	FDR<0.001		Pathway name	FDR	Term	FDR<0.01	Term	FDR<0.001		Pathway name	FDR<0.01	Term	FDR<0.01	Term	FDR<0.001
NOTCH1 Intracellular Domain Regulates Transcription	0.000141	no pathways		histone modification	9.67e-05		Mitotic G1-G1/S phases	4.67e-13	Cell cycle	2.05E-10	protein phosphorylation	1.09e-19		Constitutive Signaling by Aberrant PI3K in Cancer	1.33e-15	Rap1 signaling pathway	1.37E-19	protein autophosphorylation	2.84e-20
Cell Cycle, Mitotic	0.000141			covalent chromatin modification	9.67e-05		Cell Cycle, Mitotic	1.11e-10	Measles	2.05E-10	phosphorylation	1.6e-15		Signaling by FGFR in disease	1.33e-15	PI3K-Akt signaling pathway	1.37E-19	protein phosphorylation	2.84e-20
Constitutive Signaling by NOTCH1 PEST Domain Mutants	0.000141			chromatin modification	0.000396		Cyclin A/B1 associated events during G2/M transition	1.11e-10	PI3K-Akt signaling pathway	1.76E-09	cell division	5.17e-15		Diseases of signal transduction	1.33e-15	Ras signaling pathway	2.71E-19	phosphatidylinositol-mediated signaling	9.23e-19
Signaling by NOTCH1 HD+PEST Domain Mutants in Cancer	0.000141			chromatin organization	0.000413		Cell Cycle	9.92e-10	Viral carcinogenesis	4.34E-08	mitotic cell cycle phase transition	5.45e-12		Signaling by VEGF	1.33e-15	Focal adhesion	6.81E-16	inositol lipid-mediated signaling	9.79e-19
Signaling by NOTCH1 PEST Domain Mutants in Cancer	0.000141			histone H3 deacetylation	0.000413		Cyclin D associated events in G1	1.55e-09	p53 signaling pathway	1.76E-06	cell cycle phase transition	5.45e-12		VEGFA-VEGFR2 Pathway	1.33e-15	Prostate cancer	1.48E-15	phosphorylation	3.71e-16
Constitutive Signaling by NOTCH1 HD+PEST Domain Mutants	0.000141			spindle assembly	0.000639		G1 Phase	1.55e-09	Hepatitis B	5.91E-06	G1/S transition of mitotic cell cycle	1.37e-11		Signaling by SCF-KIT	1.33e-15	Pathways in cancer	1.23E-14	peptidyl-tyrosine phosphorylation	5.21e-15
Signaling by NOTCH1 in Cancer	0.000141			protein deacetylation	0.000639		G2/M Transition	5.4e-09	Pancreatic cancer	9.35E-05	cell cycle G1/S phase transition	1.37e-11		GAB1 signalosome	1.33e-15	Regulation of actin cytoskeleton	1.34E-13	peptidyl-tyrosine modification	5.62e-15
p75NTR negatively regulates cell cycle via SC1	0.000141			histone deacetylation	0.000639		Mitotic G2-G2/M phases	5.4e-09	Jak-STAT signaling pathway	9.35E-05	phosphate-containing compound metabolic process	3.78e-11		PI3K events in ERBB2 signaling	1.33e-15	Glioma	7.51E-12	Fc receptor signaling pathway	2.02e-14
Signaling by NOTCH1	0.000232			macromolecule deacylation	0.000729		G1/S Transition	2.71e-08	Pathways in cancer	9.35E-05	phosphorus metabolic process	5.55e-11		Signaling by ERBB2	1.33e-15	Melanoma	6.23E-11	Fc-epsilon receptor signaling pathway	6.31e-14
Cell Cycle	0.000232			protein deacylation	0.000738		S Phase	1.31e-07	HTLV-I infection	9.35E-05	cellular protein modification process	1.32e-09		PI-3K cascade:FGFR1	1.33e-15	Endocytosis	1.55E-10	epidermal growth factor receptor signaling pathway	2.37e-13
Regulation of PLK1 Activity at G2/M Transition	0.000267			chromosome organization	0.00079		Cyclin E associated events during G1/S transition	1.2e-06	Small cell lung cancer	0.000112	macromolecule modification	2.65e-09		PI-3K cascade:FGFR2	1.33e-15	Proteoglycans in cancer	2.80E-10	ERBB signaling pathway	2.39e-13
Signaling by NOTCH	0.000623			spindle stabilization	0.00145		Cyclin A:Cdk2-associated events at S phase entry	1.2e-06	Non-small cell lung cancer	0.000552	G2/M transition of mitotic cell cycle	5.01e-09		PI-3K cascade:FGFR4	1.33e-15	HIF-1 signaling pathway	1.07E-09	innate immune response	4.54e-13
Resolution of Sister Chromatid Cohesion	0.000623			histone H4 deacetylation	0.012		Formation of RNA Pol II elongation complex	3.43e-06	Glioma	0.000809	cell cycle G2/M phase transition	5.01e-09		PI-3K cascade:FGFR3	1.33e-15	MicroRNAs in cancer	6.23E-09	peptidyl-amino acid modification	2.37e-12
Microtubule-dependent trafficking of connexons from Golgi to the plasma membrane	0.000623			Notch signaling pathway	0.012		Formation of HIV elongation complex in the absence of HIV Tat	3.43e-06	FoxO signaling pathway	0.000886	regulation of cell cycle	1.05e-08		Role of LAT2/NTAL/LAB on calcium mobilization	1.33e-15	Acute myeloid leukemia	1.77E-08	transmembrane receptor protein tyrosine kinase signaling pathway	5.38e-12
Mitotic Prometaphase	0.000623			histone-serine phosphorylation	0.0154		APC/C-mediated degradation of cell cycle proteins	3.43e-06	Prolactin signaling pathway	1.06E-03	regulation of gene expression	7.12e-08		PI3K/AKT Signaling in Cancer	1.33e-15	ErbB signaling pathway	1.28E-07	immune response-regulating cell surface receptor signaling pathway	5.66e-12
G2/M Transition	0.000623			negative regulation of microtubule depolymerization	0.0154		Regulation of mitotic cell cycle	3.43e-06	Chronic myeloid leukemia	1.44E-03	regulation of cyclin-dependent protein serine/threonine kinase activity	7.12e-08		PI3K events in ERBB4 signaling	1.33e-15	VEGF signaling pathway	9.63E-07	neurotrophin TRK receptor signaling pathway	1.4e-11
Mitotic G2-G2/M phases	0.000623			regulation of spindle organization	0.0154		Formation of HIV-1 elongation complex containing HIV-1 Tat	3.43e-06	Melanoma	1.51E-03	mitotic cell cycle process	7.17e-08		PI3K/AKT activation	1.33e-15	Platelet activation	1.19E-06	neurotrophin signaling pathway	1.41e-11
Transport of connexons to the plasma membrane	0.000623			negative regulation of microtubule polymerization or depolymerization	0.0177		RNA Polymerase II Transcription Elongation	3.43e-06	Focal adhesion	1.51E-03	regulation of molecular function	9.13e-08		Interleukin-2 signaling	1.33e-15	Pancreatic cancer	1.58E-06	phosphate-containing compound metabolic process	1.49e-11
RHO GTPases Activate Formins	0.000657			regulation of microtubule depolymerization	0.0202		Tat-mediated elongation of the HIV-1 transcript	3.49e-06	Prostate cancer	2.31E-03	mitotic cell cycle	2.53e-07		PIP3 activates AKT signaling	1.33e-15	Chemokine signaling pathway	1.85E-06	cellular response to organonitrogen compound	1.78e-11
Post-chaperonin tubulin folding pathway	0.000707			negative regulation of protein depolymerization	0.0304		HIV Transcription Elongation	3.49e-06	Epstein-Barr virus infection	3.03E-03	cellular protein metabolic process	2.61e-07		Downstream signaling events of B Cell Receptor (BCR)	1.33e-15	Cytokine-cytokine receptor interaction	2.04E-06	phosphorus metabolic process	2.24e-11

## Sheet: G1-phase
G1-phase							G1-phase							G1-phase
subcluster 1							subcluster 2							subcluster 3
REACTOME		STRING		DAVID (GO)			REACTOME		STRING		DAVID (GO)			REACTOME		STRING		DAVID (GO)
Pathway name	FDR<0.01	Term	FDR<0.01	Term	FDR<0.001		Pathway name	FDR<0.01	Term	FDR<0.01	Term	FDR<0.001		Pathway name	FDR<0.01	Term	FDR<0.01	Term	FDR<0.001
NOTCH1 Intracellular Domain Regulates Transcription	7.47e-10	Alcoholism	2.53E-05	histone H3 deacetylation	1.73e-12		Signaling by ERBB2	5.03e-11	PI3K-Akt signaling pathway	4.53E-16	protein phosphorylation	1.67e-38		Developmental Biology	1.57e-10	Rap1 signaling pathway	1.47E-09	protein autophosphorylation	1.02e-15
Signaling by NOTCH1 HD+PEST Domain Mutants in Cancer	7.47e-10	Viral carcinogenesis	1.60E-04	protein deacetylation	4.19e-12		Axon guidance	7.92e-11	Measles	1.36E-14	phosphorylation	3.01e-30		Axon guidance	1.87e-10	Pathways in cancer	5.93E-09	enzyme linked receptor protein signaling pathway	3.33e-14
Signaling by NOTCH1 PEST Domain Mutants in Cancer	7.47e-10	MicroRNAs in cancer	5.35E-03	histone deacetylation	4.19e-12		Signaling by SCF-KIT	7.92e-11	Viral carcinogenesis	1.18E-11	protein autophosphorylation	4.41e-22		VEGFA-VEGFR2 Pathway	1.29e-09	Ras signaling pathway	3.24E-08	positive regulation of protein phosphorylation	1.75e-12
Constitutive Signaling by NOTCH1 PEST Domain Mutants	7.47e-10	Amphetamine addiction	5.46E-02	macromolecule deacylation	5.38e-12		Mitotic G1-G1/S phases	1.84e-10	Cell cycle	1.22E-10	phosphate-containing compound metabolic process	2.34e-21		Signaling by ERBB2	1.29e-09	PI3K-Akt signaling pathway	3.24E-08	peptidyl-tyrosine phosphorylation	6.7e-12
Constitutive Signaling by NOTCH1 HD+PEST Domain Mutants	7.47e-10	Thyroid hormone signaling pathway	1.29E-01	protein deacylation	5.53e-12		GPVI-mediated activation cascade	5.41e-10	Pathways in cancer	5.24E-10	phosphorus metabolic process	4.69e-21		Signaling by VEGF	1.36e-09	MicroRNAs in cancer	3.24E-08	peptidyl-tyrosine modification	6.7e-12
Signaling by NOTCH1 in Cancer	7.47e-10	Epstein-Barr virus infection	2.56E-01	peptidyl-lysine deacetylation	5.53e-09		NGF signalling via TRKA from the plasma membrane	5.41e-10	Epstein-Barr virus infection	8.59E-10	cellular protein modification process	5.46e-20		GAB1 signalosome	6.31e-09	Prostate cancer	5.58E-08	Fc receptor signaling pathway	1.71e-11
Signaling by NOTCH1	1.93e-09	Pathways in cancer	1.00E+00	histone modification	6.4e-07		Developmental Biology	5.57e-10	Focal adhesion	1.67E-09	macromolecule modification	2.11e-19		Signaling by SCF-KIT	7.18e-09	Focal adhesion	6.72E-08	peptidyl-amino acid modification	1.72e-11
Signaling by NOTCH	1.39e-08	Chronic myeloid leukemia	1.00E+00	covalent chromatin modification	6.4e-07		Signaling by Interleukins	8.77e-10	Glioma	1.77E-09	peptidyl-tyrosine phosphorylation	4.02e-18		Interleukin-3, 5 and GM-CSF signaling	1.54e-08	Proteoglycans in cancer	3.24E-07	positive regulation of cellular protein metabolic process	1.85e-11
Diseases of signal transduction	1.5e-06	Transcriptional misregulation in cancer	1.00E+00	chromatin modification	5.05e-06		Cell Cycle, Mitotic	1.93e-09	Prolactin signaling pathway	4.22E-09	peptidyl-tyrosine modification	4.94e-18		NGF signalling via TRKA from the plasma membrane	3.18e-08	Cytokine-cytokine receptor interaction	3.24E-07	positive regulation of protein modification process	2.11e-11
p75NTR negatively regulates cell cycle via SC1	4.03e-05	Cell cycle	1.00E+00	chromatin organization	7.8e-06		Hemostasis	1.93e-09	Hepatitis B	4.97E-09	peptidyl-tyrosine autophosphorylation	8.8e-18		PI3K/AKT Signaling in Cancer	3.18e-08	Melanoma	7.11E-07	positive regulation of phosphorylation	3.65e-11
Disease	0.000397	FoxO signaling pathway	1.00E+00	histone H4 deacetylation	2.58e-05		Interleukin-3, 5 and GM-CSF signaling	2.49e-09	Pancreatic cancer	4.97E-09	regulation of protein phosphorylation	8.55e-17		PI-3K cascade:FGFR1	3.18e-08	Regulation of actin cytoskeleton	3.62E-06	positive regulation of protein metabolic process	4.57e-11
RORA activates gene expression	0.000676	AMPK signaling pathway	1.00E+00	chromosome organization	4.14e-05		Signaling by ERBB4	3.21e-09	Rap1 signaling pathway	7.36E-09	transmembrane receptor protein tyrosine kinase signaling pathway	1.4e-16		PI3K events in ERBB2 signaling	3.18e-08	Neurotrophin signaling pathway	6.49E-06	intracellular signal transduction	9.81e-11
HDACs deacetylate histones	0.00282	Notch signaling pathway	1.00E+00	regulation of androgen receptor signaling pathway	0.000442		Downstream signaling of activated FGFR3	3.21e-09	Melanoma	9.82E-09	cellular protein metabolic process	2.32e-16		PIP3 activates AKT signaling	3.18e-08	Glioma	7.23E-06	transmembrane receptor protein tyrosine kinase signaling pathway	9.86e-11
Circadian Clock	0.00282	Huntington's disease	1.00E+00	single-organism organelle organization	0.000987		Downstream signaling of activated FGFR1	3.21e-09	Non-small cell lung cancer	1.34E-08	enzyme linked receptor protein signaling pathway	1.02e-15		PI3K events in ERBB4 signaling	3.18e-08	Chemokine signaling pathway	8.32E-06	positive regulation of transferase activity	1.29e-10
Negative epigenetic regulation of rRNA expression	0.00422			regulation of gene expression, epigenetic	0.0011		Downstream signaling of activated FGFR4	3.21e-09	ErbB signaling pathway	1.36E-08	peptidyl-amino acid modification	1.06e-15		PI-3K cascade:FGFR4	3.18e-08	Endocytosis	9.41E-06	regulation of protein phosphorylation	1.5e-10
p75 NTR receptor-mediated signalling	0.00472			macromolecular complex subunit organization	0.00229		Downstream signaling of activated FGFR2	3.21e-09	Prostate cancer	2.64E-08	regulation of protein modification process	4.86e-15		PI-3K cascade:FGFR2	3.18e-08	Gap junction	2.09E-05	positive regulation of MAPK cascade	1.5e-10
Cellular response to heat stress	0.00472			peptidyl-lysine modification	0.00229		Signaling by FGFR4	3.21e-09	Chemokine signaling pathway	2.75E-08	regulation of phosphorylation	4.86e-15		PI-3K cascade:FGFR3	3.18e-08	ErbB signaling pathway	2.32E-05	positive regulation of phosphate metabolic process	1.75e-10
Epigenetic regulation of gene expression	0.00599			negative regulation of transcription from RNA polymerase II promoter	0.00324		Signaling by FGFR3	3.21e-09	FoxO signaling pathway	3.97E-08	innate immune response	1.64e-14		Signaling by ERBB4	3.36e-08	MAPK signaling pathway	4.14E-05	positive regulation of kinase activity	2.63e-10
NR1D1 (REV-ERBA) represses gene expression	0.00602			circadian regulation of gene expression	0.00325		Signaling by FGFR1	3.21e-09	Jak-STAT signaling pathway	5.10E-08	regulation of catalytic activity	6.67e-14		PI3K/AKT activation	3.36e-08	Shigellosis	5.49E-05	regulation of MAPK cascade	3.27e-10
Signal Transduction	0.0178			regulation of intracellular steroid hormone receptor signaling pathway	0.00331		Signalling by NGF	3.21e-09	Hepatitis C	6.02E-08	regulation of transferase activity	1.3e-13		Downstream signaling of activated FGFR1	3.36e-08	Endometrial cancer	5.89E-05	protein phosphorylation	3.33e-10

## Sheet: S-phase
S-phase							S-phase							S-phase
subcluster 1							subcluster 2							subcluster 3
REACTOME		STRING		DAVID (GO)			REACTOME		STRING		DAVID (GO)			REACTOME		STRING		DAVID (GO)
Pathway name	FDR<0.01	Term	FDR<0.01	Term	FDR<0.001		Pathway name	FDR<0.01	Term	FDR<0.01	Term	FDR<0.001		Pathway name	FDR<0.01	Term	FDR<0.01	Term	FDR<0.001
Constitutive Signaling by Aberrant PI3K in Cancer	9.99e-16	PI3K-Akt signaling pathway	4.44E-22	protein phosphorylation	8.43e-28		Signalling by NGF	7.01e-08	MicroRNAs in cancer	4.61E-14	protein autophosphorylation	1.76e-18		Cell Cycle	1.93e-07	Glioma	5.03E-09	protein phosphorylation	5.77e-13
Signaling by FGFR	9.99e-16	Rap1 signaling pathway	7.30E-22	protein autophosphorylation	3.09e-27		Signaling by ERBB2	8.81e-08	PI3K-Akt signaling pathway	1.30E-13	enzyme linked receptor protein signaling pathway	1.46e-15		Cell Cycle, Mitotic	2.51e-07	Chronic myeloid leukemia	8.71E-09	cell division	1.96e-11
Diseases of signal transduction	9.99e-16	Ras signaling pathway	2.96E-21	peptidyl-tyrosine phosphorylation	9.57e-26		Signaling by VEGF	8.81e-08	Pathways in cancer	1.20E-10	peptidyl-amino acid modification	2.14e-14		Mitotic G1-G1/S phases	1.1e-06	Hepatitis B	8.71E-09	phosphorylation	7.85e-10
Signaling by VEGF	9.99e-16	Focal adhesion	1.71E-18	peptidyl-tyrosine modification	1.04e-25		NGF signalling via TRKA from the plasma membrane	1.75e-07	Prostate cancer	7.68E-09	transmembrane receptor protein tyrosine kinase signaling pathway	1.63e-13		Regulation of mitotic cell cycle	1.58e-06	Small cell lung cancer	8.87E-09	peptidyl-serine phosphorylation	6.05e-08
VEGFA-VEGFR2 Pathway	9.99e-16	Prostate cancer	3.16E-17	Fc receptor signaling pathway	4.77e-23		Signaling by SCF-KIT	2.31e-07	Rap1 signaling pathway	1.11E-08	intracellular signal transduction	1.4e-12		APC/C-mediated degradation of cell cycle proteins	1.58e-06	Prostate cancer	1.42E-08	peptidyl-serine modification	7.21e-08
Signaling by SCF-KIT	9.99e-16	Pathways in cancer	4.26E-16	phosphorylation	5.17e-23		VEGFA-VEGFR2 Pathway	3.78e-07	Ras signaling pathway	2.34E-08	innate immune response	7.01e-12		Cyclin A/B1 associated events during G2/M transition	1.29e-05	Viral carcinogenesis	1.58E-08	mitotic cell cycle phase transition	6.07e-07
Signaling by EGFR	9.99e-16	Regulation of actin cytoskeleton	4.99E-13	innate immune response	2.24e-22		Innate Immune System	3.78e-07	Epstein-Barr virus infection	1.53E-07	protein phosphorylation	7.01e-12		G0 and Early G1	1.29e-05	Non-small cell lung cancer	3.20E-08	cell cycle phase transition	6.07e-07
Signaling by Type 1 Insulin-like Growth Factor 1 Receptor (IGF1R)	9.99e-16	Glioma	2.82E-12	immune response-regulating cell surface receptor signaling pathway	2.34e-22		Signalling to RAS	1.07e-06	Focal adhesion	5.08E-07	negative regulation of programmed cell death	1.71e-11		G2/M Transition	1.29e-05	PI3K-Akt signaling pathway	5.14E-08	phosphate-containing compound metabolic process	6.07e-07
Signaling by FGFR1	9.99e-16	MicroRNAs in cancer	9.76E-12	transmembrane receptor protein tyrosine kinase signaling pathway	6.21e-22		Developmental Biology	1.07e-06	Neurotrophin signaling pathway	9.28E-07	positive regulation of cellular protein metabolic process	1.71e-11		Mitotic G2-G2/M phases	1.29e-05	Acute myeloid leukemia	5.14E-08	phosphorus metabolic process	7.53e-07
Signaling by FGFR4	9.99e-16	Melanoma	2.56E-11	phosphatidylinositol-mediated signaling	6.21e-22		Signaling by ERBB4	1.07e-06	Chemokine signaling pathway	1.43E-06	peptidyl-tyrosine phosphorylation	1.75e-11		Synthesis of PIPs at the plasma membrane	9.19e-05	Cell cycle	5.15E-08	mitotic nuclear division	1.01e-06
IGF1R signaling cascade	9.99e-16	Proteoglycans in cancer	2.56E-11	inositol lipid-mediated signaling	8.57e-22		Signalling to ERKs	1.07e-06	Toxoplasmosis	4.95E-06	peptidyl-tyrosine modification	1.96e-11		G1/S Transition	9.19e-05	Measles	5.91E-08	histone phosphorylation	1.71e-06
Axon guidance	9.99e-16	ErbB signaling pathway	3.90E-11	immune response-regulating signaling pathway	1.22e-21		Downstream signaling of activated FGFR2	1.07e-06	Hepatitis C	4.99E-06	negative regulation of cell death	4.6e-11		G beta:gamma signalling through PI3Kgamma	0.000107	AMPK signaling pathway	5.91E-08	cellular protein modification process	1.71e-06
Signaling by FGFR2	9.99e-16	HIF-1 signaling pathway	6.88E-10	enzyme linked receptor protein signaling pathway	1.53e-21		Downstream signaling of activated FGFR4	1.07e-06	Glioma	5.29E-06	positive regulation of protein metabolic process	5.65e-11		G-protein beta:gamma signalling	0.000141	Pathways in cancer	6.50E-08	mitotic cell cycle process	2e-06
GAB1 signalosome	9.99e-16	Neurotrophin signaling pathway	1.18E-09	epidermal growth factor receptor signaling pathway	9.32e-21		Downstream signaling of activated FGFR1	1.07e-06	Epithelial cell signaling in Helicobacter pylori infection	5.60E-06	phosphorylation	8.34e-11		GPVI-mediated activation cascade	0.000203	Pancreatic cancer	8.01E-08	macromolecule modification	2.5e-06
Downstream signaling of activated FGFR2	9.99e-16	Chemokine signaling pathway	2.19E-09	ERBB signaling pathway	1.01e-20		Downstream signaling of activated FGFR3	1.07e-06	HTLV-I infection	5.60E-06	negative regulation of apoptotic process	1.19e-10		PI Metabolism	0.000261	Melanoma	1.31E-07	cell cycle process	2.5e-06
Downstream signaling of activated FGFR1	9.99e-16	Endocytosis	2.83E-09	immune response	1.29e-20		Signaling by FGFR3	1.07e-06	Prolactin signaling pathway	8.08E-06	regulation of programmed cell death	4.56e-10		Regulation of signaling by CBL	0.000337	Progesterone-mediated oocyte maturation	1.51E-07	nuclear division	2.74e-06
Downstream signaling of activated FGFR4	9.99e-16	Acute myeloid leukemia	3.53E-09	positive regulation of protein phosphorylation	1.56e-19		Signaling by FGFR4	1.07e-06	Pancreatic cancer	9.61E-06	positive regulation of intracellular signal transduction	9.07e-10		Cell Cycle Checkpoints	0.000394	ErbB signaling pathway	1.58E-07	organelle fission	3.86e-06
IRS-related events triggered by IGF1R	9.99e-16	VEGF signaling pathway	4.77E-09	cellular response to organonitrogen compound	1.76e-19		Interleukin-3, 5 and GM-CSF signaling	1.07e-06	Chronic myeloid leukemia	1.27E-05	positive regulation of protein phosphorylation	1.03e-09		Regulation of APC/C activators between G1/S and early anaphase	0.000394	Type II diabetes mellitus	2.34E-07	mitotic cell cycle	4.27e-06
Signaling by FGFR3	9.99e-16	T cell receptor signaling pathway	7.15E-09	positive regulation of phosphorylation	4.23e-19		Signaling by FGFR1	1.07e-06	Shigellosis	1.85E-05	Fc receptor signaling pathway	1.03e-09		Cellular responses to stress	0.000495	Endometrial cancer	3.61E-07	histone-serine phosphorylation	5.94e-06
Downstream signaling of activated FGFR3	9.99e-16	Prolactin signaling pathway	7.15E-09	cellular response to nitrogen compound	7.34e-19		Signaling by FGFR2	1.07e-06	ErbB signaling pathway	1.87E-05	cellular response to organic substance	1.21e-09		G2/M Checkpoints	0.00057	Proteoglycans in cancer	7.66E-07	regulation of transferase activity	5.99e-06

## Sheet: G2M-phase
G2M-phase							G2M-phase							G2M-phase
subcluster 1							subcluster 2							subcluster 3
REACTOME		STRING		DAVID (GO)			REACTOME		STRING		DAVID (GO)			REACTOME		STRING		DAVID (GO)
Pathway name	FDR<0.01	Term	FDR<0.01	Term	FDR<0.001		Pathway name	FDR<0.01	Term	FDR<0.01	Term	FDR<0.001		Pathway name	FDR<0.01	Term	FDR<0.01	Term	FDR<0.001
NOTCH1 Intracellular Domain Regulates Transcription	0.000727	Chronic myeloid leukemia	5.41E-03	spindle assembly	4.56e-05		Mitotic G1-G1/S phases	1.38e-09	Cell cycle	1.43E-12	protein phosphorylation	6.71e-12		Signaling by VEGF	4.71e-07	PI3K-Akt signaling pathway	2.84E-09	positive regulation of intracellular signal transduction	6.99e-08
p75NTR negatively regulates cell cycle via SC1	0.000727	Alcoholism	5.41E-03	histone modification	4.56e-05		Cell Cycle	4.19e-08	MicroRNAs in cancer	1.39E-10	regulation of cell cycle	1.24e-09		VEGFA-VEGFR2 Pathway	5.56e-06	Rap1 signaling pathway	2.84E-09	regulation of intracellular signal transduction	1.2e-07
Signaling by NOTCH1 PEST Domain Mutants in Cancer	0.000727	Thyroid hormone signaling pathway	9.64E-03	covalent chromatin modification	4.56e-05		Cyclin A/B1 associated events during G2/M transition	1.33e-07	Viral carcinogenesis	1.54E-08	regulation of cellular protein metabolic process	1.24e-09		Signalling to RAS	1.15e-05	Pathways in cancer	1.42E-07	cellular response to vascular endothelial growth factor stimulus	3.89e-07
Constitutive Signaling by NOTCH1 HD+PEST Domain Mutants	0.000727	MicroRNAs in cancer	1.10E-02	chromatin modification	0.000298		Cell Cycle, Mitotic	2.29e-07	p53 signaling pathway	1.81E-07	regulation of phosphorylation	1.57e-09		VEGFR2 mediated cell proliferation	1.15e-05	Ras signaling pathway	1.85E-07	vascular endothelial growth factor signaling pathway	5.5e-06
Constitutive Signaling by NOTCH1 PEST Domain Mutants	0.000727	Pathways in cancer	9.99E-02	histone-serine phosphorylation	0.000338		G1 Phase	1.13e-06	Chronic myeloid leukemia	5.18E-07	regulation of protein modification process	2.44e-09		Signalling to ERKs	1.15e-05	Focal adhesion	1.53E-06	positive regulation of MAPK cascade	1.05e-05
Signaling by NOTCH1 HD+PEST Domain Mutants in Cancer	0.000727	ErbB signaling pathway	9.99E-02	chromatin organization	0.000338		Cyclin D associated events in G1	1.13e-06	Melanoma	5.56E-07	cell cycle	2.44e-09		NGF signalling via TRKA from the plasma membrane	1.9e-05	Prostate cancer	4.03E-06	protein autophosphorylation	1.1e-05
Signaling by NOTCH1 in Cancer	0.000727	Oocyte meiosis	1.19E-01	histone H3 deacetylation	0.00157		Cellular Senescence	2.27e-06	PI3K-Akt signaling pathway	2.49E-06	regulation of protein metabolic process	2.44e-09		RAF/MAP kinase cascade	1.9e-05	MicroRNAs in cancer	2.68E-05	positive regulation of phosphatidylinositol 3-kinase signaling	1.1e-05
Signaling by NOTCH1	0.00123	Neurotrophin signaling pathway	1.34E-01	chromosome organization	0.00157		G2/M Transition	2.74e-06	Glioma	3.20E-06	cell division	2.44e-09		SOS-mediated signalling	1.9e-05	Acute myeloid leukemia	4.28E-05	positive regulation of protein phosphorylation	1.96e-05
Signaling by NOTCH	0.00386	Cell cycle	1.34E-01	histone phosphorylation	0.00178		Mitotic G2-G2/M phases	2.74e-06	Bladder cancer	6.71E-06	phosphorylation	2.44e-09		GRB2 events in EGFR signaling	1.9e-05	Melanoma	9.77E-05	positive regulation of signal transduction	2.06e-05
SUMOylation of DNA replication proteins	0.0268	Viral carcinogenesis	2.12E-01	mitotic spindle organization	0.00237		Cellular responses to stress	3.53e-06	Epstein-Barr virus infection	6.71E-06	regulation of protein phosphorylation	2.53e-09		SHC1 events in ERBB2 signaling	1.9e-05	Proteoglycans in cancer	1.02E-04	positive regulation of phosphorylation	2.06e-05
HDACs deacetylate histones	0.0374	Ras signaling pathway	3.00E-01	protein deacetylation	0.00237		APC/C-mediated degradation of cell cycle proteins	4.48e-05	Measles	6.71E-06	negative regulation of cell cycle	2.53e-09		SHC1 events in EGFR signaling	1.9e-05	Cytokine-cytokine receptor interaction	1.02E-04	regulation of phosphatidylinositol 3-kinase signaling	2.06e-05
APC/C:Cdh1 mediated degradation of Cdc20 and other APC/C:Cdh1 targeted proteins in late mitosis/early G1	0.0374	Toll-like receptor signaling pathway	1.00E+00	histone deacetylation	0.00237		Regulation of mitotic cell cycle	4.48e-05	Pathways in cancer	3.38E-05	regulation of transferase activity	2.53e-09		GRB2 events in ERBB2 signaling	1.9e-05	Neurotrophin signaling pathway	3.56E-04	positive regulation of signaling	3.97e-05
Diseases of signal transduction	0.0374	Hepatitis B	1.00E+00	macromolecular complex subunit organization	0.00253		Oxidative Stress Induced Senescence	0.00012	Non-small cell lung cancer	3.66E-05	positive regulation of cellular protein metabolic process	3.85e-09		SHC1 events in ERBB4 signaling	1.9e-05	MAPK signaling pathway	4.62E-04	myeloid progenitor cell differentiation	4.72e-05
APC/C-mediated degradation of cell cycle proteins	0.0374	Transcriptional misregulation in cancer	1.00E+00	macromolecule deacylation	0.00261		G0 and Early G1	0.000138	Thyroid hormone signaling pathway	7.93E-05	macromolecule modification	3.91e-09		FRS-mediated FGFR1 signaling	1.9e-05	Amyotrophic lateral sclerosis (ALS)	8.07E-04	regulation of MAPK cascade	4.72e-05
Regulation of mitotic cell cycle	0.0374	Rap1 signaling pathway	1.00E+00	protein deacylation	0.00273		G1/S Transition	0.00014	Proteoglycans in cancer	1.04E-04	positive regulation of macromolecule metabolic process	4.48e-09		FRS-mediated FGFR2 signaling	1.9e-05	Regulation of actin cytoskeleton	1.29E-03	positive regulation of phosphate metabolic process	4.72e-05
p75 NTR receptor-mediated signalling	0.0374	HIF-1 signaling pathway	1.00E+00	spindle stabilization	0.00305		RAF-independent MAPK1/3 activation	0.000142	Pancreatic cancer	1.09E-04	regulation of phosphate metabolic process	8.2e-09		FRS-mediated FGFR3 signaling	1.9e-05	Colorectal cancer	1.29E-03	positive regulation of cell communication	5.09e-05
NR1D1 (REV-ERBA) represses gene expression	0.0374	Prion diseases	1.00E+00	regulation of cytokinesis	0.00407		Epigenetic regulation of gene expression	0.000243	FoxO signaling pathway	1.24E-04	regulation of phosphorus metabolic process	9.1e-09		FRS-mediated FGFR4 signaling	1.9e-05	Glioma	1.29E-03	extrinsic apoptotic signaling pathway	5.09e-05
SUMO E3 ligases SUMOylate target proteins	0.0374	Fc epsilon RI signaling pathway	1.00E+00	spindle organization	0.00407		Semaphorin interactions	0.000243	Hepatitis B	1.40E-04	enzyme linked receptor protein signaling pathway	9.1e-09		Signalling to p38 via RIT and RIN	1.9e-05	VEGF signaling pathway	1.38E-03	positive regulation of protein modification process	5.39e-05
SUMOylation	0.0374	FoxO signaling pathway	1.00E+00	peptidyl-amino acid modification	0.00407		Signal Transduction	0.000335	Transcriptional misregulation in cancer	2.08E-04	peptidyl-amino acid modification	9.1e-09		ARMS-mediated activation	1.9e-05	Pancreatic cancer	1.76E-03	cellular response to growth factor stimulus	6.04e-05
Negative feedback regulation of MAPK pathway	0.0374	Epstein-Barr virus infection	1.00E+00	cell cycle	0.00407		Developmental Biology	0.000335	Prostate cancer	2.57E-04	positive regulation of protein metabolic process	9.1e-09		Frs2-mediated activation	1.9e-05	Chronic myeloid leukemia	1.97E-03	response to growth factor	7.32e-05

## Sheet: size all cells
size all cells							size all cells							size all cells
subcluster 1							subcluster 2							subcluster 3
REACTOME		STRING		DAVID (GO)			REACTOME		STRING		DAVID (GO)			REACTOME		STRING		DAVID (GO)
Pathway name	FDR<0.01	Term	FDR<0.01	Term	FDR<0.001		Pathway name	FDR<0.01	Term	FDR<0.01	Term	FDR<0.001		Pathway name	FDR<0.01	Term	FDR<0.01	Term	FDR<0.001
Mitotic G1-G1/S phases	2.76e-06	Cell cycle	2.33E-5	protein phosphorylation	3.78e-11		Constitutive Signaling by Aberrant PI3K in Cancer	9.99e-16	PI3K-Akt signaling pathway	1.78E-20	protein phosphorylation	4.39e-26		G beta:gamma signalling through PI3Kgamma	1.33e-10	Viral carcinogenesis	9.72E-20	protein phosphorylation	3.77e-24
APC/C-mediated degradation of cell cycle proteins	2.76e-06	MicroRNAs in cancer	2.54E-5	cell division	1.18e-09		Signaling by FGFR	9.99e-16	Rap1 signaling pathway	3.72E-20	protein autophosphorylation	2.11e-25		Mitotic G1-G1/S phases	1.33e-10	Cell cycle	4.61E-19	phosphorylation	6.75e-18
Regulation of mitotic cell cycle	2.76e-06	PI3K-Akt signaling pathway	8.64E-5	phosphorylation	2.71e-08		Diseases of signal transduction	9.99e-16	Ras signaling pathway	1.37E-19	enzyme linked receptor protein signaling pathway	5.68e-24		G-protein beta:gamma signalling	1.33e-10	Measles	5.73E-19	cellular protein modification process	5.06e-15
Cyclin A/B1 associated events during G2/M transition	1.59e-05	Hepatitis B	3.94E-4	mitotic nuclear division	5.45e-08		Signaling by VEGF	9.99e-16	Prostate cancer	2.45E-15	phosphorylation	7.75e-23		Cell Cycle	2.47e-10	PI3K-Akt signaling pathway	5.72E-18	macromolecule modification	1.4e-14
Cell Cycle, Mitotic	1.69e-05	p53 signaling pathway	3.94E-4	peptidyl-amino acid modification	1.75e-07		VEGFA-VEGFR2 Pathway	9.99e-16	Focal adhesion	2.55E-15	peptidyl-amino acid modification	4.45e-21		GPVI-mediated activation cascade	2.47e-10	Chronic myeloid leukemia	2.17E-17	cell cycle	2.26e-12
G0 and Early G1	1.75e-05	Chronic myeloid leukemia	6.56E-4	mitotic cell cycle process	1.75e-07		PI3K Cascade	9.99e-16	Pathways in cancer	1.06E-14	transmembrane receptor protein tyrosine kinase signaling pathway	2.97e-20		Diseases of signal transduction	5.01e-09	Glioma	6.47E-17	cellular protein metabolic process	6.63e-12
Cellular Senescence	4.76e-05	Melanoma	6.56E-4	nuclear division	1.77e-07		Signaling by SCF-KIT	9.99e-16	Regulation of actin cytoskeleton	4.99E-13	phosphatidylinositol-mediated signaling	5.95e-20		GAB1 signalosome	5.56e-09	Thyroid hormone signaling pathway	2.54E-16	phosphate-containing compound metabolic process	6.84e-12
Cell Cycle	5e-05	Progesterone-mediated oocyte maturation	6.57E-4	organelle fission	2.44e-07		Signaling by Type 1 Insulin-like Growth Factor 1 Receptor (IGF1R)	9.99e-16	Glioma	2.82E-12	inositol lipid-mediated signaling	7.27e-20		Cyclin A/B1 associated events during G2/M transition	9.63e-09	Pathways in cancer	3.16E-16	regulation of gene expression	1.05e-11
MAPK3 (ERK1) activation	9.02e-05	Pathways in cancer	6.95E-4	mitotic cell cycle	3.79e-07		Signaling by EGFR	9.99e-16	Melanoma	3.05E-11	Fc receptor signaling pathway	7.27e-20		Signalling by NGF	1.74e-08	Hepatitis B	1.84E-15	phosphorus metabolic process	1.05e-11
G1/S Transition	0.000124	Rap1 signaling pathway	6.95E-4	mitotic cell cycle phase transition	3.89e-07		IGF1R signaling cascade	9.99e-16	ErbB signaling pathway	4.68E-11	positive regulation of protein phosphorylation	2.65e-19		Signaling by ERBB2	1.74e-08	Prostate cancer	7.1E-15	regulation of cell cycle	2.2e-11
G2/M Transition	0.00024	Proteoglycans in cancer	8.08E-4	cell cycle phase transition	3.91e-07		IRS-related events triggered by IGF1R	9.99e-16	Endocytosis	1.5E-10	peptidyl-tyrosine phosphorylation	3.25e-19		Hemostasis	1.74e-08	Pancreatic cancer	1.69E-14	regulation of molecular function	7.18e-11
Mitotic G2-G2/M phases	0.00024	Ras signaling pathway	8.36E-4	peptidyl-serine phosphorylation	1.24e-06		Signaling by FGFR1	9.99e-16	FoxO signaling pathway	1.55E-10	peptidyl-tyrosine modification	4e-19		PI3K/AKT Signaling in Cancer	1.74e-08	Non-small cell lung cancer	3.59E-14	enzyme linked receptor protein signaling pathway	1.22e-10
RAF-independent MAPK1/3 activation	0.00063	Oocyte meiosis	8.36E-4	histone phosphorylation	1.45e-06		IRS-mediated signalling	9.99e-16	Proteoglycans in cancer	4.91E-10	positive regulation of phosphorylation	6.18e-19		Cell Cycle, Mitotic	1.74e-08	Melanoma	4.68E-14	cell cycle process	2.08e-10
Phosphorylation of proteins involved in the G2/M transition by Cyclin A:Cdc2 complexes	0.00063	Measles	1.87E-3	peptidyl-serine modification	1.5e-06		Signaling by FGFR4	9.99e-16	Cytokine-cytokine receptor interaction	4.96E-10	epidermal growth factor receptor signaling pathway	1.92e-17		PIP3 activates AKT signaling	1.74e-08	Small cell lung cancer	6.75E-14	G1/S transition of mitotic cell cycle	2.52e-10
Regulation of APC/C activators between G1/S and early anaphase	0.000654	FoxO signaling pathway	2.24E-3	regeneration	2.1e-06		Signaling by FGFR2	9.99e-16	Oxytocin signaling pathway	1.73E-9	positive regulation of phosphate metabolic process	1.92e-17		PI3K events in ERBB4 signaling	1.74e-08	HTLV-I infection	7.73E-14	cell cycle G1/S phase transition	2.52e-10
Phosphorylation of proteins involved in G1/S transition by active Cyclin E:Cdk2 complexes	0.000984	Non-small cell lung cancer	3.19E-3	cell cycle process	2.5e-06		GAB1 signalosome	9.99e-16	Insulin signaling pathway	1.73E-9	ERBB signaling pathway	1.92e-17		PI-3K cascade:FGFR3	1.74e-08	Epstein-Barr virus infection	1.12E-13	mitotic cell cycle	3.53e-10
E2F mediated regulation of DNA replication	0.00125	Focal adhesion	3.72E-3	protein autophosphorylation	3.7e-06		Downstream signaling of activated FGFR4	9.99e-16	AMPK signaling pathway	1.73E-9	positive regulation of protein modification process	4.29e-17		PI-3K cascade:FGFR4	1.74e-08	Endometrial cancer	1.96E-13	cell division	3.69e-10
G2/M DNA replication checkpoint	0.00127	Viral carcinogenesis	3.79E-3	phosphate-containing compound metabolic process	5.29e-06		Downstream signaling of activated FGFR2	9.99e-16	Chemokine signaling pathway	1.82E-9	Fc-epsilon receptor signaling pathway	1.05e-16		PI-3K cascade:FGFR2	1.74e-08	Prolactin signaling pathway	3.44E-13	transmembrane receptor protein tyrosine kinase signaling pathway	4.5e-10
G2 Phase	0.00127	Glioma	3.79E-3	histone-serine phosphorylation	6.03e-06		Downstream signaling of activated FGFR1	9.99e-16	Acute myeloid leukemia	3.15E-9	cellular response to organonitrogen compound	1.25e-16		PI-3K cascade:FGFR1	1.74e-08	FoxO signaling pathway	6.39E-13	regulation of catalytic activity	5.54e-10
Cellular responses to stress	0.00167	VEGF signaling pathway	4.09E-3	regulation of transferase activity	6.03e-06		Signaling by FGFR3	9.99e-16	MicroRNAs in cancer	3.44E-9	phosphate-containing compound metabolic process	1.67e-16		PI3K events in ERBB2 signaling	1.74e-08	ErbB signaling pathway	2.58E-12	mitotic cell cycle process	5.54e-10

## Sheet: size apopoptotic cells
size apoptotic cells
subcluster 1
REACTOME		STRING		DAVID (GO)
Pathway name	FDR<0.01	Term	FDR<0.01	Term	FDR<0.001
Signaling by ERBB2	7e-05	MicroRNAs in cancer	2.88E-4	Fc receptor signaling pathway	8.05e-05
Signalling by NGF	0.000199	Pathways in cancer	4.37E-4	neurotrophin TRK receptor signaling pathway	0.000128
Downstream signaling events of B Cell Receptor (BCR)	0.000199	ErbB signaling pathway	0.0005	neurotrophin signaling pathway	0.000128
GAB1 signalosome	0.00038	Shigellosis	2.53E-3	negative regulation of programmed cell death	0.000128
Signaling by SCF-KIT	0.000798	Epithelial cell signaling in Helicobacter pylori infection	5.65E-3	negative regulation of cell death	0.000162
Signaling by ERBB4	0.000798	Epstein-Barr virus infection	5.65E-3	innate immune response	0.000162
Downstream signaling of activated FGFR1	0.000798	Ras signaling pathway	6.25E-3	immune response-regulating cell surface receptor signaling pathway	0.000202
Downstream signaling of activated FGFR3	0.000798	Chronic myeloid leukemia	6.25E-3	epidermal growth factor receptor signaling pathway	0.000245
Downstream signaling of activated FGFR2	0.000798	Prostate cancer	9.06E-3	ERBB signaling pathway	0.000245
Downstream signaling of activated FGFR4	0.000798	Hepatitis C	1.14E-2	transmembrane receptor protein tyrosine kinase signaling pathway	0.000421
Signaling by FGFR4	0.000798	Thyroid hormone signaling pathway	1.42E-2	regulation of immune response	0.000437
Signaling by FGFR3	0.000798	Neurotrophin signaling pathway	1.42E-2	immune response-regulating signaling pathway	0.000567
Signaling by FGFR1	0.000798	Cell cycle	1.42E-2	negative regulation of response to stimulus	0.00061
Fc epsilon receptor (FCERI) signaling	0.000798	PI3K-Akt signaling pathway	1.43E-2	negative regulation of apoptotic process	0.000723
Signaling by FGFR2	0.000798	Chemokine signaling pathway	1.44E-2	phosphatidylinositol-mediated signaling	0.000877
Signaling by FGFR	0.000798	Endocytosis	1.44E-2	inositol lipid-mediated signaling	0.000909
Signaling by the B Cell Receptor (BCR)	0.000798	FoxO signaling pathway	1.44E-2	defense response	0.00124
Downstream signal transduction	0.000798	Focal adhesion	2.19E-2	regulation of programmed cell death	0.00124
Diseases of signal transduction	0.000798	Endometrial cancer	3.14E-2	negative regulation of signal transduction	0.00141
DAP12 signaling	0.000798	Rap1 signaling pathway	3.22E-2	regulation of gene expression, epigenetic	0.00166

## Sheet: size G1-cells
size G1-cells							size G1-cells							size G1-cells
subcluster 1							subcluster 2							subcluster 3
REACTOME		STRING		DAVID (GO)			REACTOME		STRING		DAVID (GO)			REACTOME		STRING		DAVID (GO)
Pathway name	FDR<0.01	Term	FDR<0.01	Term	FDR<0.001		Pathway name	FDR<0.01	Term	FDR<0.01	Term	FDR<0.001		Pathway name	FDR<0.01	Term	FDR<0.01	Term	FDR<0.001
IRS-mediated signalling	3.79e-07	PI3K-Akt signaling pathway	7.47E-7	transmembrane receptor protein tyrosine kinase signaling pathway	4.13e-11		Constitutive Signaling by Aberrant PI3K in Cancer	2e-15	PI3K-Akt signaling pathway	6.73E-27	protein phosphorylation	7.9e-41		G beta:gamma signalling through PI3Kgamma	3.84e-10	ErbB signaling pathway	1.42E-9	innate immune response	1.68e-11
Insulin receptor signalling cascade	3.79e-07	Pathways in cancer	7.47E-7	enzyme linked receptor protein signaling pathway	4.13e-11		Signaling by FGFR	2e-15	Pathways in cancer	2.77E-19	phosphorylation	1e-33		G-protein beta:gamma signalling	3.84e-10	PI3K-Akt signaling pathway	2.02E-9	immune response	3.89e-08
IRS-related events triggered by IGF1R	3.79e-07	Rap1 signaling pathway	5.43E-6	Fc receptor signaling pathway	2.2e-10		Diseases of signal transduction	2e-15	Rap1 signaling pathway	2.77E-19	protein autophosphorylation	1.49e-29		GPVI-mediated activation cascade	4.92e-10	Measles	6.04E-9	defense response	6.8e-08
IGF1R signaling cascade	3.79e-07	Insulin signaling pathway	1.08E-5	protein autophosphorylation	3.92e-10		Signaling by VEGF	2e-15	Prostate cancer	2.77E-19	phosphate-containing compound metabolic process	1.34e-23		Signaling by ERBB2	3.13e-09	Chemokine signaling pathway	6.04E-9	phosphatidylinositol-3-phosphate biosynthetic process	6.8e-08
Signaling by Type 1 Insulin-like Growth Factor 1 Receptor (IGF1R)	3.79e-07	MicroRNAs in cancer	1.43E-5	regulation of transferase activity	1.03e-07		VEGFA-VEGFR2 Pathway	2e-15	Glioma	8.92E-19	phosphorus metabolic process	3.03e-23		Signaling by SCF-KIT	2.78e-08	Acute myeloid leukemia	6.04E-9	cell activation	6.8e-08
Signaling by Insulin receptor	6.37e-07	ErbB signaling pathway	3.09E-5	epidermal growth factor receptor signaling pathway	1.03e-07		Signaling by SCF-KIT	2e-15	Melanoma	8.92E-19	enzyme linked receptor protein signaling pathway	4.54e-22		Downstream signaling of activated FGFR3	2.78e-08	Jak-STAT signaling pathway	7.85E-9	cell migration	8.87e-08
Signaling by SCF-KIT	6.44e-07	Prostate cancer	3.95E-5	innate immune response	1.03e-07		Signaling by FGFR1	2e-15	Ras signaling pathway	2.3E-17	peptidyl-amino acid modification	4.54e-22		Downstream signaling of activated FGFR1	2.78e-08	Prolactin signaling pathway	8.25E-9	protein phosphorylation	1.17e-07
Signaling by ERBB4	6.75e-07	Ras signaling pathway	8.93E-5	ERBB signaling pathway	1.03e-07		GAB1 signalosome	2e-15	Focal adhesion	9.36E-17	peptidyl-tyrosine phosphorylation	5.43e-21		Downstream signaling of activated FGFR2	2.78e-08	Viral carcinogenesis	1.82E-8	localization of cell	1.17e-07
Signaling by ERBB2	8.95e-07	Chemokine signaling pathway	1.61E-4	cellular response to organonitrogen compound	1.95e-07		Signaling by FGFR4	2e-15	Cell cycle	7.29E-16	peptidyl-tyrosine modification	6.93e-21		Downstream signaling of activated FGFR4	2.78e-08	Pathways in cancer	4.72E-8	cell motility	1.17e-07
Signalling by NGF	8.95e-07	FoxO signaling pathway	1.79E-4	peptidyl-amino acid modification	2.48e-07		Signaling by FGFR2	2e-15	MicroRNAs in cancer	5.79E-15	cellular protein modification process	2.65e-20		Signaling by ERBB4	2.78e-08	Type II diabetes mellitus	4.75E-8	phosphatidylinositol-mediated signaling	2.1e-07
GAB1 signalosome	1.46e-06	Glioma	2.04E-4	cellular response to nitrogen compound	3.16e-07		Downstream signaling of activated FGFR1	2e-15	Proteoglycans in cancer	8.76E-14	macromolecule modification	1.22e-19		Signaling by FGFR4	2.78e-08	Toxoplasmosis	4.87E-8	inositol lipid-mediated signaling	2.21e-07
NGF signalling via TRKA from the plasma membrane	1.74e-06	Adipocytokine signaling pathway	2.62E-4	protein phosphorylation	3.57e-07		Downstream signaling of activated FGFR2	2e-15	FoxO signaling pathway	2.03E-12	regulation of protein phosphorylation	1.46e-19		Signaling by FGFR3	2.78e-08	Bacterial invasion of epithelial cells	7.54E-8	phosphatidylinositol 3-kinase signaling	2.98e-07
Signal Transduction	3.94e-06	Prolactin signaling pathway	2.62E-4	positive regulation of MAPK cascade	6.47e-07		Downstream signaling of activated FGFR4	2e-15	Measles	1.81E-11	transmembrane receptor protein tyrosine kinase signaling pathway	4.35e-19		Signaling by FGFR1	2.78e-08	Thyroid hormone signaling pathway	1.12E-7	cellular response to organonitrogen compound	3.8e-07
Downstream signaling of activated FGFR1	5.36e-06	Focal adhesion	2.85E-4	fibroblast growth factor receptor signaling pathway	6.94e-07		PI3K events in ERBB2 signaling	2e-15	Viral carcinogenesis	2.57E-11	regulation of transferase activity	4.46e-19		Signaling by FGFR2	2.78e-08	mTOR signaling pathway	1.68E-7	cellular response to nitrogen compound	6.22e-07
Downstream signaling of activated FGFR4	5.36e-06	Oxytocin signaling pathway	3.82E-4	regulation of MAPK cascade	6.94e-07		Downstream signaling of activated FGFR3	2e-15	Chronic myeloid leukemia	2.97E-11	regulation of catalytic activity	6.85e-19		Signaling by FGFR	2.78e-08	Hepatitis B	2.3E-7	cell chemotaxis	1.11e-06
Downstream signaling of activated FGFR3	5.36e-06	Gap junction	3.82E-4	Fc-epsilon receptor signaling pathway	7.98e-07		Signaling by FGFR3	2e-15	Endocytosis	2.97E-11	regulation of phosphorylation	1.27e-17		Downstream signal transduction	2.91e-08	Glioma	2.36E-7	phosphatidylinositol phosphorylation	1.2e-06
Downstream signaling of activated FGFR2	5.36e-06	Proteoglycans in cancer	6.51E-4	neurotrophin TRK receptor signaling pathway	7.98e-07		Signaling by ERBB2	2e-15	Non-small cell lung cancer	2.97E-11	Fc receptor signaling pathway	2.54e-17		DAP12 signaling	3e-08	VEGF signaling pathway	2.73E-7	epidermal growth factor receptor signaling pathway	1.4e-06
Signaling by FGFR3	5.36e-06	Circadian rhythm	6.51E-4	neurotrophin signaling pathway	7.98e-07		Downstream signal transduction	2e-15	Regulation of actin cytoskeleton	9.82E-11	regulation of protein modification process	2.54e-17		Signaling by EGFR	3.78e-08	Influenza A	2.73E-7	ERBB signaling pathway	1.4e-06
Signaling by FGFR4	5.36e-06	Thyroid hormone signaling pathway	1.35E-3	cellular response to peptide hormone stimulus	8.68e-07		PI-3K cascade:FGFR2	2e-15	p53 signaling pathway	1.18E-10	regulation of molecular function	4.38e-17		Platelet activation, signaling and aggregation	3.84e-08	Pancreatic cancer	4.14E-7	locomotion	1.57e-06
Signaling by FGFR1	5.36e-06	Neurotrophin signaling pathway	1.35E-3	cellular response to fibroblast growth factor stimulus	8.79e-07		PI-3K cascade:FGFR1	2e-15	Endometrial cancer	1.57E-10	positive regulation of protein phosphorylation	8.56e-17		DAP12 interactions	3.95e-08	Inositol phosphate metabolism	4.97E-7	Fc receptor signaling pathway	2.05e-06

## Sheet: size S-cells
size S-cells							size S-cells							size S-cells							size S-cells
subcluster 1							subcluster 2							subcluster 3							subcluster 4
REACTOME		STRING		DAVID (GO)			REACTOME		STRING		DAVID (GO)			REACTOME		STRING		DAVID (GO)			REACTOME		STRING		DAVID (GO)
Pathway name	FDR<0.01	Term	FDR<0.01	Term	FDR<0.001		Pathway name	FDR<0.01	Term	FDR<0.01	Term	FDR<0.001		Pathway name	FDR<0.01	Term	FDR<0.01	Term	FDR<0.001		Pathway name	FDR<0.01	Term	FDR<0.01	Term	FDR<0.001
IRS-mediated signalling	0.0002	MicroRNAs in cancer	5.09E-7	regulation of transferase activity	8.69e-07		Constitutive Signaling by Aberrant PI3K in Cancer	9.99e-16	PI3K-Akt signaling pathway	2.7E-24	protein phosphorylation	5.05e-29		Mitotic G1-G1/S phases	2.17e-10	PI3K-Akt signaling pathway	4.99E-14	protein phosphorylation	1.07e-23		Synthesis of PIPs at the plasma membrane	1.31e-07	Type II diabetes mellitus	4.71E-8	phosphatidylinositol-3-phosphate biosynthetic process	2.35e-11
Insulin receptor signalling cascade	0.0002	Pathways in cancer	3.57E-6	regulation of protein kinase activity	9.53e-07		Signaling by FGFR	9.99e-16	Rap1 signaling pathway	2.64E-18	protein autophosphorylation	7.53e-26		Cyclin A/B1 associated events during G2/M transition	2.27e-09	Cell cycle	4.99E-14	phosphorylation	1.7e-17		PI Metabolism	5.4e-07	mTOR signaling pathway	9.44E-8	phosphatidylinositol phosphorylation	2.31e-09
IRS-related events triggered by IGF1R	0.0002	PI3K-Akt signaling pathway	3.51E-5	enzyme linked receptor protein signaling pathway	9.53e-07		Diseases of signal transduction	9.99e-16	Prostate cancer	2.65E-16	phosphorylation	7.48e-24		Cell Cycle	1.12e-08	Measles	5.28E-14	cell division	1.38e-12		G beta:gamma signalling through PI3Kgamma	2.66e-05	Glioma	9.44E-8	phosphatidylinositol 3-kinase signaling	1.18e-07
IGF1R signaling cascade	0.0002	Insulin signaling pathway	1.41E-4	regulation of kinase activity	1.11e-06		Signaling by VEGF	9.99e-16	Ras signaling pathway	2.65E-16	peptidyl-tyrosine phosphorylation	1.16e-18		G1 Phase	3.95e-08	Glioma	1.85E-12	phosphate-containing compound metabolic process	5.59e-12		G-protein beta:gamma signalling	2.66e-05	Acute myeloid leukemia	9.44E-8	phosphatidylinositol biosynthetic process	1.18e-07
Signaling by Type 1 Insulin-like Growth Factor 1 Receptor (IGF1R)	0.0002	FoxO signaling pathway	1.48E-4	positive regulation of protein phosphorylation	1.97e-06		VEGFA-VEGFR2 Pathway	9.99e-16	Pathways in cancer	3.91E-16	peptidyl-tyrosine modification	1.23e-18		Cyclin D associated events in G1	3.95e-08	Melanoma	1.81E-11	cellular protein modification process	5.59e-12		GPVI-mediated activation cascade	3.12e-05	Inositol phosphate metabolism	2.09E-7	phosphatidylinositol metabolic process	5.27e-07
Signaling by Insulin receptor	0.000271	ErbB signaling pathway	5.06E-4	positive regulation of phosphorylation	2.56e-06		Signaling by Interleukins	9.99e-16	Focal adhesion	6.07E-15	phosphate-containing compound metabolic process	2.09e-17		Cell Cycle, Mitotic	5.05e-08	Viral carcinogenesis	2.63E-11	phosphorus metabolic process	7.48e-12		Phospholipid metabolism	3.2e-05	ErbB signaling pathway	2.71E-7	lipid phosphorylation	5.27e-07
Signal Transduction	0.000498	Rap1 signaling pathway	5.06E-4	positive regulation of phosphate metabolic process	8.31e-06		Interleukin-2 signaling	9.99e-16	Glioma	7.14E-15	phosphorus metabolic process	3.54e-17		G1/S Transition	1.68e-06	Prostate cancer	5.07E-11	regulation of cell cycle	1.01e-11		Regulation of signaling by CBL	7e-05	Prostate cancer	3.29E-7	phosphatidylinositol-mediated signaling	1.13e-06
NGF signalling via TRKA from the plasma membrane	0.000652	Prostate cancer	5.06E-4	positive regulation of developmental process	8.99e-06		Interleukin-3, 5 and GM-CSF signaling	9.99e-16	Melanoma	1.02E-13	phosphatidylinositol-mediated signaling	4.95e-16		Cellular Senescence	1.68e-06	Pathways in cancer	2.33E-10	macromolecule modification	1.01e-11		Cellular response to heat stress	7e-05	Phosphatidylinositol signaling system	3.29E-7	inositol lipid-mediated signaling	1.13e-06
Cellular responses to stress	0.000661	Proteoglycans in cancer	5.06E-4	positive regulation of protein modification process	9.62e-06		Signaling by SCF-KIT	9.99e-16	Regulation of actin cytoskeleton	1.08E-12	inositol lipid-mediated signaling	6.06e-16		Cellular responses to stress	1.68e-06	Chronic myeloid leukemia	3.45E-10	cell cycle	5.87e-11		PI3K/AKT Signaling in Cancer	7e-05	HTLV-I infection	3.29E-7	glycerophospholipid biosynthetic process	4.31e-06
Signalling by NGF	0.000661	Cytokine-cytokine receptor interaction	5.06E-4	positive regulation of nucleobase-containing compound metabolic process	1.02e-05		Signaling by EGFR	9.99e-16	Viral carcinogenesis	7.51E-12	transmembrane receptor protein tyrosine kinase signaling pathway	1.27e-15		S Phase	3.49e-06	Small cell lung cancer	5.97E-10	regulation of transferase activity	8.92e-11		PI3K events in ERBB2 signaling	7e-05	Apoptosis	3.29E-7	phospholipid biosynthetic process	8.5e-06
Energy dependent regulation of mTOR by LKB1-AMPK	0.000661	Ras signaling pathway	5.26E-4	positive regulation of nitrogen compound metabolic process	1.35e-05		Signaling by FGFR1	9.99e-16	Proteoglycans in cancer	7.29E-11	peptidyl-amino acid modification	1.27e-15		G2/M Transition	3.82e-06	Non-small cell lung cancer	8.6E-10	regulation of protein phosphorylation	1.13e-10		PI-3K cascade:FGFR1	7e-05	Carbohydrate digestion and absorption	4.39E-7	glycerophospholipid metabolic process	8.5e-06
Signaling by SCF-KIT	0.000661	Neurotrophin signaling pathway	1.14E-3	cell cycle process	1.35e-05		GAB1 signalosome	9.99e-16	Measles	4.02E-10	cellular protein modification process	3.23e-15		Mitotic G2-G2/M phases	3.97e-06	FoxO signaling pathway	1.41E-9	mitotic cell cycle process	1.2e-10		PI-3K cascade:FGFR4	7e-05	HIF-1 signaling pathway	5.78E-7	glycerolipid biosynthetic process	8.5e-06
Signaling by ERBB4	0.000661	AMPK signaling pathway	1.32E-3	cell cycle arrest	2.29e-05		Signaling by Type 1 Insulin-like Growth Factor 1 Receptor (IGF1R)	9.99e-16	Endocytosis	6.45E-10	Fc receptor signaling pathway	5.09e-15		Cyclin E associated events during G1/S transition	1.74e-05	Hepatitis B	1.78E-9	cell cycle process	1.43e-10		PI-3K cascade:FGFR3	7e-05	Aldosterone-regulated sodium reabsorption	6.72E-7	cell chemotaxis	1.05e-05
Downstream signaling of activated FGFR2	0.000661	Focal adhesion	2.85E-3	regulation of cytoplasmic transport	2.29e-05		Signaling by FGFR4	9.99e-16	Hepatitis B	8.5E-10	macromolecule modification	8.06e-15		Cyclin A:Cdk2-associated events at S phase entry	1.78e-05	p53 signaling pathway	2.17E-9	mitotic cell cycle phase transition	1.58e-10		PI-3K cascade:FGFR2	7e-05	Thyroid hormone signaling pathway	6.72E-7	protein phosphorylation	1.64e-05
Downstream signaling of activated FGFR3	0.000661	Glioma	3.19E-3	regulation of protein phosphorylation	2.98e-05		Signaling by FGFR2	9.99e-16	MicroRNAs in cancer	8.5E-10	Fc-epsilon receptor signaling pathway	1.14e-14		Tat-mediated elongation of the HIV-1 transcript	4.15e-05	Prolactin signaling pathway	4.04E-9	cell cycle phase transition	1.73e-10		PI3K events in ERBB4 signaling	7e-05	Insulin signaling pathway	7.83E-7	phospholipid metabolic process	2.3e-05
Downstream signaling of activated FGFR1	0.000661	Acute myeloid leukemia	3.19E-3	positive regulation of cellular protein metabolic process	4.04e-05		IGF1R signaling cascade	9.99e-16	Acute myeloid leukemia	9.89E-10	epidermal growth factor receptor signaling pathway	4.94e-14		Formation of HIV-1 elongation complex containing HIV-1 Tat	4.15e-05	Pancreatic cancer	5.23E-9	regulation of catalytic activity	2.25e-10		PIP3 activates AKT signaling	7e-05	AMPK signaling pathway	7.83E-7	cell activation	2.3e-05
Downstream signaling of activated FGFR4	0.000661	Adipocytokine signaling pathway	3.85E-3	protein autophosphorylation	4.11e-05		PI3K events in ERBB2 signaling	9.99e-16	Pancreatic cancer	3.08E-9	ERBB signaling pathway	5.22e-14		HIV Transcription Elongation	4.15e-05	Endometrial cancer	7.1E-9	G1/S transition of mitotic cell cycle	2.33e-10		PI3K/AKT activation	7e-05	FoxO signaling pathway	9.66E-7	adaptive immune response	2.36e-05
Signaling by FGFR4	0.000661	Prolactin signaling pathway	3.86E-3	positive regulation of protein kinase activity	4.32e-05		Downstream signaling of activated FGFR2	9.99e-16	HTLV-I infection	4.39E-9	response to hormone	2.93e-13		Formation of HIV elongation complex in the absence of HIV Tat	4.15e-05	Thyroid hormone signaling pathway	9.35E-9	cell cycle G1/S phase transition	2.33e-10		GAB1 signalosome	7e-05	Endometrial cancer	9.79E-7	double-strand break repair via homologous recombination	3.03e-05
Signaling by FGFR3	0.000661	Melanogenesis	4.1E-3	positive regulation of MAPK cascade	4.32e-05		Downstream signaling of activated FGFR4	9.99e-16	Chemokine signaling pathway	9.65E-9	enzyme linked receptor protein signaling pathway	2.93e-13		Formation of RNA Pol II elongation complex	4.15e-05	Epstein-Barr virus infection	2.5E-8	regulation of phosphorylation	2.41e-10		Disease	0.000384	Bacterial invasion of epithelial cells	1.05E-6	recombinational repair	3.03e-05
Signaling by FGFR1	0.000661	Melanoma	5.09E-3	regulation of phosphorylation	4.32e-05		Downstream signaling of activated FGFR1	9.99e-16	Non-small cell lung cancer	1.64E-8	cellular response to organonitrogen compound	7.62e-13		RNA Polymerase II Transcription Elongation	4.15e-05	Proteoglycans in cancer	3.92E-8	regulation of molecular function	3.58e-10		Downstream signaling events of B Cell Receptor (BCR)	0.000416	Non-small cell lung cancer	1.92E-6	glycerolipid metabolic process	3.1e-05

## Sheet: size G2M-cells
size G2M-cells							size G2M-cells							size G2M-cells
subcluster 1							subcluster 2							subcluster 3
REACTOME		STRING		DAVID (GO)			REACTOME		STRING		DAVID (GO)			REACTOME		STRING		DAVID (GO)
Pathway name	FDR<0.01	Term	FDR<0.01	Term	FDR<0.001		Pathway name	FDR<0.01	Term	FDR<0.01	Term	FDR<0.001		Pathway name	FDR<0.01	Term	FDR<0.01	Term	FDR<0.001
Signalling by NGF	3.87e-05	MicroRNAs in cancer	2.61E-8	regulation of transferase activity	2.47e-07		Mitotic G1-G1/S phases	2.72e-08	Cell cycle	3e-15	protein phosphorylation	2.16e-18		Mitotic G1-G1/S phases	2.66e-11	Cell cycle	5.71E-17	protein phosphorylation	8.95e-22
NGF signalling via TRKA from the plasma membrane	5.37e-05	PI3K-Akt signaling pathway	2.22E-7	enzyme linked receptor protein signaling pathway	4.46e-07		Cell Cycle	1.73e-07	Glioma	6.87E-14	phosphorylation	1.37e-15		Cyclin A/B1 associated events during G2/M transition	5.67e-10	p53 signaling pathway	2.54E-9	phosphorylation	9.27e-16
Signal Transduction	6.15e-05	Pathways in cancer	2.82E-7	positive regulation of phosphorylation	1.3e-06		Cyclin A/B1 associated events during G2/M transition	2.93e-07	Melanoma	7.47E-13	cell cycle	1.61e-12		Cell Cycle	5.67e-10	Measles	3.67E-7	cell division	2.19e-14
Signaling by ERBB4	0.000128	Proteoglycans in cancer	3.83E-6	regulation of protein kinase activity	2.42e-06		Cell Cycle, Mitotic	3.65e-06	Viral carcinogenesis	1.8E-12	enzyme linked receptor protein signaling pathway	1.57e-11		Cell Cycle, Mitotic	5.88e-09	PI3K-Akt signaling pathway	1.17E-6	cell cycle	3.84e-13
Activation of PPARGC1A (PGC-1alpha) by phosphorylation	0.000148	Neurotrophin signaling pathway	4.35E-6	transmembrane receptor protein tyrosine kinase signaling pathway	2.42e-06		Cyclin D associated events in G1	3.65e-06	PI3K-Akt signaling pathway	1.04E-11	peptidyl-serine phosphorylation	2.53e-11		Cyclin D associated events in G1	9.62e-09	Pathways in cancer	2.6E-5	regulation of cell cycle	1.05e-12
IRS-mediated signalling	0.000148	Prostate cancer	3.48E-5	positive regulation of phosphate metabolic process	2.42e-06		G1 Phase	3.65e-06	Chronic myeloid leukemia	1.38E-11	cell division	2.65e-11		G1 Phase	9.62e-09	Viral carcinogenesis	2.89E-5	cell cycle process	2.03e-12
Insulin receptor signalling cascade	0.000148	Rap1 signaling pathway	4.39E-5	regulation of generation of precursor metabolites and energy	2.42e-06		Cellular responses to stress	1.01e-05	Non-small cell lung cancer	2.71E-11	regulation of protein phosphorylation	2.65e-11		G1/S Transition	4.47e-07	Glioma	6.52E-5	mitotic cell cycle process	2.74e-12
IRS-related events triggered by IGF1R	0.000148	Insulin signaling pathway	1.3E-4	regulation of kinase activity	2.7e-06		PI3K/AKT Signaling in Cancer	2e-05	Thyroid hormone signaling pathway	2.71E-11	peptidyl-serine modification	2.65e-11		S Phase	1.13e-06	FoxO signaling pathway	1.12E-4	mitotic cell cycle phase transition	9.49e-12
IGF1R signaling cascade	0.000148	FoxO signaling pathway	1.51E-4	cell cycle process	4e-06		Disease	2e-05	Measles	4.04E-11	cell cycle process	2.65e-11		G2/M Transition	1.2e-06	Hepatitis B	1.12E-4	cell cycle phase transition	9.9e-12
Signaling by Type 1 Insulin-like Growth Factor 1 Receptor (IGF1R)	0.000148	Glioma	1.8E-4	positive regulation of protein phosphorylation	4.85e-06		Semaphorin interactions	2e-05	Prostate cancer	4.73E-11	negative regulation of cell cycle	4.32e-11		Mitotic G2-G2/M phases	1.22e-06	MicroRNAs in cancer	1.12E-4	mitotic cell cycle	1.2e-11
PI3K/AKT Signaling in Cancer	0.000148	Prolactin signaling pathway	2.49E-4	positive regulation of nucleobase-containing compound metabolic process	5.42e-06		PI3K events in ERBB2 signaling	2e-05	Endometrial cancer	1.83E-10	regulation of phosphorylation	7.22e-11		Cyclin E associated events during G1/S transition	7.09e-06	Chronic myeloid leukemia	1.12E-4	G1/S transition of mitotic cell cycle	2.05e-11
Cellular responses to stress	0.000148	Melanoma	3.83E-4	positive regulation of nitrogen compound metabolic process	7.8e-06		PI-3K cascade:FGFR3	2e-05	Proteoglycans in cancer	1.83E-10	phosphate-containing compound metabolic process	1.02e-10		Cyclin A:Cdk2-associated events at S phase entry	7.21e-06	HTLV-I infection	1.26E-4	cell cycle G1/S phase transition	2.05e-11
PIP3 activates AKT signaling	0.000148	ErbB signaling pathway	4.32E-4	positive regulation of MAPK cascade	8.31e-06		PI-3K cascade:FGFR4	2e-05	Pancreatic cancer	1.83E-10	regulation of transferase activity	1.32e-10		Cellular responses to stress	1.72e-05	Small cell lung cancer	1.34E-4	phosphate-containing compound metabolic process	2.05e-11
PI3K events in ERBB4 signaling	0.000148	Ras signaling pathway	7.51E-4	regulation of nucleobase-containing compound metabolic process	1.04e-05		PI-3K cascade:FGFR2	2e-05	Pathways in cancer	2.02E-10	cellular protein modification process	1.32e-10		Tat-mediated elongation of the HIV-1 transcript	1.72e-05	Prostate cancer	1.99E-4	peptidyl-serine phosphorylation	2.05e-11
PI-3K cascade:FGFR1	0.000148	Hepatitis C	7.91E-4	cellular response to growth factor stimulus	1.28e-05		PI-3K cascade:FGFR1	2e-05	Epstein-Barr virus infection	1.92E-9	phosphorus metabolic process	1.34e-10		Formation of HIV-1 elongation complex containing HIV-1 Tat	1.72e-05	Non-small cell lung cancer	5.8E-4	regulation of molecular function	2.55e-11
PI-3K cascade:FGFR3	0.000148	Basal cell carcinoma	7.91E-4	neurotrophin TRK receptor signaling pathway	1.28e-05		PI3K events in ERBB4 signaling	2e-05	MicroRNAs in cancer	1.92E-9	regulation of cell cycle	1.45e-10		HIV Transcription Elongation	1.72e-05	Prolactin signaling pathway	1.3E-3	phosphorus metabolic process	2.8e-11
PI-3K cascade:FGFR4	0.000148	T cell receptor signaling pathway	7.91E-4	neurotrophin signaling pathway	1.28e-05		PIP3 activates AKT signaling	2e-05	p53 signaling pathway	2.24E-9	macromolecule modification	2.83e-10		Formation of RNA Pol II elongation complex	1.72e-05	Pancreatic cancer	1.43E-3	peptidyl-serine modification	2.93e-11
PI-3K cascade:FGFR2	0.000148	Thyroid hormone signaling pathway	1.22E-3	positive regulation of cellular protein metabolic process	1.28e-05		Cellular Senescence	2e-05	Hepatitis C	3.03E-9	regulation of molecular function	1.07e-09		Formation of HIV elongation complex in the absence of HIV Tat	1.72e-05	Melanoma	1.92E-3	cellular protein modification process	5.3e-11
PI3K events in ERBB2 signaling	0.000148	Shigellosis	1.39E-3	response to growth factor	1.41e-05		Diseases of signal transduction	2.2e-05	Focal adhesion	6.11E-9	regulation of phosphate metabolic process	1.1e-09		RNA Polymerase II Transcription Elongation	1.72e-05	ErbB signaling pathway	2.22E-3	macromolecule modification	1.18e-10
Signaling by Insulin receptor	0.000154	Endometrial cancer	1.45E-3	regulation of phosphorylation	1.47e-05		PI3K/AKT activation	2.2e-05	Small cell lung cancer	1.47E-8	regulation of phosphorus metabolic process	1.3e-09		APC/C-mediated degradation of cell cycle proteins	1.72e-05	Basal transcription factors	4.9E-3	regulation of gene expression	2.68e-10
