# Supplementary material for: DRUGPATH – a novel bioinformatic approach identifies DNA-damage pathway as a regulator of size maintenance in human ESCs and iPSCs
Source: Sci Rep. 2019 Feb 13;9:1897. doi: 10.1038/s41598-018-37491-w (PMC6374489; doi:10.1038/s41598-018-37491-w)
Supplement: Supplementary file 7 — Table S6 [file 41598_2018_37491_MOESM7_ESM.xlsx]

## Sheet: survival
		targets of inhibitors (<5µM)	hESCs (D z-scores in triplicates)									hiPSCs (D z-scores in triplicates)									hAFSCs (D z-scores in triplicates)
		gene	WA01	WA01.1	WA01.2	WA09	WA09.1	WA09.2	WA19	WA19.1	WA19.2	iPS.IMR.90.1	iPS.IMR.90.1.1	iPS.IMR.90.1.2	iPS.DYR0100	iPS.DYR0100.1	iPS.DYR0100.2	iPS.Foreskin.2	iPS.Foreskin.2.1	iPS.Foreskin.2.2	A1	A1.1	A1.2	H1	H1.1	H1.2	Q1	Q1.1	Q1.2
subcluster 1	SB 202190	MAPK14	-0.307834	-0.151394	-1.19601	-0.416063	-0.297922	-0.236283	0.135744	-0.0237014	-0.221931	0.864236	-0.335375	-0.386971	0.18144	-0.840819	0.137186	0.611824	0.173502	0.185678	0.569705	0.800383	0.304076	0.978752	1.30002	1.14312	0.637953	0.393025	0.375937
		MAPK11	-0.307834	-0.151394	-1.19601	-0.416063	-0.297922	-0.236283	0.135744	-0.0237014	-0.221931	0.864236	-0.335375	-0.386971	0.18144	-0.840819	0.137186	0.611824	0.173502	0.185678	0.569705	0.800383	0.304076	0.978752	1.30002	1.14312	0.637953	0.393025	0.375937
	LY2228820	MAPK14	0.185895	0.176111	-0.317979	0	0.126976	-0.0341857	-0.471424	0.0958829	-0.495395	0.724488	-0.139531	-0.370294	-0.0889635	-0.160134	-0.0533781	0.301057	0.113845	0.361774	0.0250129	0.252403	0.0477519	0.852436	0.71231	0.665601	0.366635	0.376478	0.529037
	Temsirolimus	MTOR	-1.0648	-0.363346	-1.57954	0.00513658	-0.277375	-0.426336	-0.674412	-0.579606	-0.859714	1.14156	-0.625603	-0.451466	-0.654954	-0.464663	0.110634	-0.0456585	0.252644	0.575297	0.632617	0.0174756	-0.0314561	0.231613	0.732196	0.926453	0.472769	0.358849	0.467073
	Rapamycin (Sirolimus)	MTOR	-1.24143	-0.519786	-0.984061	0.0154097	-0.251692	-0.00513658	-1.26048	-0.786455	-0.777836	0.651401	0.180587	-0.39987	-0.336328	-0.0885072	-0.0885072	-0.100449	0.100449	0.258732	-0.12932	-0.0733976	-0.13631	0.48564	1.00864	0.664954	0.125312	0.660737	-0.182272
	CHIR-99021 (CT99021)	GSK3A	0.724396	1.2589	0.37978	0.752648	0.336639	0.249058	0.267833	0.102343	0.128473	1.42061	0.272577	0.965242	0.582276	0.364195	0.368557	0.617569	0.954425	0.670409	0.084437	0.32649	0.500993	0.0477142	-0.286285	-0.109061	0.16819	0.288942	0.31913
		GSK3B	0.724396	1.2589	0.37978	0.752648	0.336639	0.249058	0.267833	0.102343	0.128473	1.42061	0.272577	0.965242	0.582276	0.364195	0.368557	0.617569	0.954425	0.670409	0.084437	0.32649	0.500993	0.0477142	-0.286285	-0.109061	0.16819	0.288942	0.31913
	PD0325901	MAP2K1	0.548572	0.71033	0.365715	0.588434	0.610329	0.484432	0.193798	0.128473	0.0849227	0.388021	-0.240509	-0.163546	-0.10686	-0.133029	-0.368557	0.670409	0.690224	0.247688	-0.878144	-0.816224	-0.737416	-1.60183	-1.35645	-1.24739	-0.625323	-0.422632	-0.491633
	PD318088	MAP2K1	0.436044	1.27297	-1.12528	0.840229	1.00444	0.0684226	-0.0108875	-0.337513	-0.0370176	0.599669	-0.163546	-0.413675	0.0283505	-0.0370737	-0.133029	-0.307133	-0.795905	-0.505284	-0.804966	-0.562913	-0.945694	-0.77706	-0.708897	-0.558938	-0.198378	-1.21183	-1.68622
		MAP2K2	0.436044	1.27297	-1.12528	0.840229	1.00444	0.0684226	-0.0108875	-0.337513	-0.0370176	0.599669	-0.163546	-0.413675	0.0283505	-0.0370737	-0.133029	-0.307133	-0.795905	-0.505284	-0.804966	-0.562913	-0.945694	-0.77706	-0.708897	-0.558938	-0.198378	-1.21183	-1.68622
		gene	WA01	WA01.1	WA01.2	WA09	WA09.1	WA09.2	WA19	WA19.1	WA19.2	iPS.IMR.90.1	iPS.IMR.90.1.1	iPS.IMR.90.1.2	iPS.DYR0100	iPS.DYR0100.1	iPS.DYR0100.2	iPS.Foreskin.2	iPS.Foreskin.2.1	iPS.Foreskin.2.2	A1	A1.1	A1.2	H1	H1.1	H1.2	Q1	Q1.1	Q1.2
subcluster 2	Vandetanib (Zactima)	KDR	-0.317927	0.191766	0.489507	-0.241419	-0.0667756	-0.436609	-0.588225	0.312427	-0.0538668	0.296678	-0.696548	-1.10287	-1.80112	-0.619551	-1.15944	-0.508331	-0.435278	-0.197854	-0.555724	-0.164271	0.0524268	0.410927	0.948867	1.05347	0.353153	0.353153	0.330369
		FLT4	-0.317927	0.191766	0.489507	-0.241419	-0.0667756	-0.436609	-0.588225	0.312427	-0.0538668	0.296678	-0.696548	-1.10287	-1.80112	-0.619551	-1.15944	-0.508331	-0.435278	-0.197854	-0.555724	-0.164271	0.0524268	0.410927	0.948867	1.05347	0.353153	0.353153	0.330369
		EGFR	-0.317927	0.191766	0.489507	-0.241419	-0.0667756	-0.436609	-0.588225	0.312427	-0.0538668	0.296678	-0.696548	-1.10287	-1.80112	-0.619551	-1.15944	-0.508331	-0.435278	-0.197854	-0.555724	-0.164271	0.0524268	0.410927	0.948867	1.05347	0.353153	0.353153	0.330369
	BEZ235 (NVP-BEZ235)	PIK3CA	-0.661087	-1.12032	-0.560158	-0.498248	-0.215736	0.0154097	-1.33805	-1.27341	-1.07949	0.709447	-0.496613	-1.14801	-1.10634	-1.31876	-1.74359	-0.605736	-0.727492	-0.770107	0.947178	-0.101359	0.178251	0.612654	1.16554	0.515526	0.854402	0.541121	0.689217
		PIK3CB	-0.661087	-1.12032	-0.560158	-0.498248	-0.215736	0.0154097	-1.33805	-1.27341	-1.07949	0.709447	-0.496613	-1.14801	-1.10634	-1.31876	-1.74359	-0.605736	-0.727492	-0.770107	0.947178	-0.101359	0.178251	0.612654	1.16554	0.515526	0.854402	0.541121	0.689217
		PIK3CG	-0.661087	-1.12032	-0.560158	-0.498248	-0.215736	0.0154097	-1.33805	-1.27341	-1.07949	0.709447	-0.496613	-1.14801	-1.10634	-1.31876	-1.74359	-0.605736	-0.727492	-0.770107	0.947178	-0.101359	0.178251	0.612654	1.16554	0.515526	0.854402	0.541121	0.689217
		MTOR	-0.661087	-1.12032	-0.560158	-0.498248	-0.215736	0.0154097	-1.33805	-1.27341	-1.07949	0.709447	-0.496613	-1.14801	-1.10634	-1.31876	-1.74359	-0.605736	-0.727492	-0.770107	0.947178	-0.101359	0.178251	0.612654	1.16554	0.515526	0.854402	0.541121	0.689217
		PIK3CD	-0.661087	-1.12032	-0.560158	-0.498248	-0.215736	0.0154097	-1.33805	-1.27341	-1.07949	0.709447	-0.496613	-1.14801	-1.10634	-1.31876	-1.74359	-0.605736	-0.727492	-0.770107	0.947178	-0.101359	0.178251	0.612654	1.16554	0.515526	0.854402	0.541121	0.689217
		ATR	-0.661087	-1.12032	-0.560158	-0.498248	-0.215736	0.0154097	-1.33805	-1.27341	-1.07949	0.709447	-0.496613	-1.14801	-1.10634	-1.31876	-1.74359	-0.605736	-0.727492	-0.770107	0.947178	-0.101359	0.178251	0.612654	1.16554	0.515526	0.854402	0.541121	0.689217
	YO-01027	PSEN1	-0.474522	-0.596822	-0.474522	-1.67998	-1.65068	-1.79231	-0.607258	-0.818999	-1.65398	0.246863	-0.960617	-0.837186	-1.65077	-1.65867	-1.50052	-0.432611	-0.609704	-0.594524	-0.416124	-0.275142	-0.475245	0.0817405	0.136234	0.48655	0.0123032	0.125493	0.105807
	SRT1720	SIRT1	-0.597803	-0.443077	-0.246154	-1.63393	-1.75436	-1.37666	-1.90096	-1.63966	-1.39578	-2.40124	-2.87649	-2.16458	-0.294409	-0.320579	-2.60737	0.498679	0.280713	0.366579	0.45033	-0.25894	0.500993	0.279469	0.306734	-0.0545305	0.159565	0.0862514	0.0690012
	Aurora A Inhibitor I	AURKA	0.302418	-1.02681	-0.436044	-2.47088	-2.45062	-2.15942	-0.0936328	-0.0587927	0.0283076	-1.63225	-1.47191	-0.946001	-2.38798	-2.29639	-1.96927	-2.04425	-1.91876	-1.91876	-0.219536	-0.084437	-0.225165	0.279469	0.272653	0.272653	0.142315	0.0215629	-0.211316
		AURKB	0.302418	-1.02681	-0.436044	-2.47088	-2.45062	-2.15942	-0.0936328	-0.0587927	0.0283076	-1.63225	-1.47191	-0.946001	-2.38798	-2.29639	-1.96927	-2.04425	-1.91876	-1.91876	-0.219536	-0.084437	-0.225165	0.279469	0.272653	0.272653	0.142315	0.0215629	-0.211316
		AURKC	0.302418	-1.02681	-0.436044	-2.47088	-2.45062	-2.15942	-0.0936328	-0.0587927	0.0283076	-1.63225	-1.47191	-0.946001	-2.38798	-2.29639	-1.96927	-2.04425	-1.91876	-1.91876	-0.219536	-0.084437	-0.225165	0.279469	0.272653	0.272653	0.142315	0.0215629	-0.211316
	OSI-420 (Desmethyl Erlotinib)	EGFR	-0.973968	-1.11527	-1.38273	-1.11464	-2.23441	-2.19846	-1.53197	-1.407	-1.18291	0.561108	-0.341825	-0.780392	-1.97371	-2.30119	-2.3897	-1.52499	-2.5727	-2.20074	-0.0943683	-0.41592	-0.115339	1.00117	1.05347	-0.575297	-0.108224	0.176576	0.119616
	PI-103	PIK3CA	-1.31208	-0.701459	-1.16573	-2.1625	-2.59089	-2.52771	-1.58799	-1.32081	-2.02755	-0.728796	-0.586906	-0.470815	-2.15073	-2.45608	-2.28349	-1.90244	-2.25553	-2.07898	0.255144	0.157281	0.248154	0.395984	0.918981	0.500583	0.455681	0.216448	-0.0626561
		PIK3CB	-1.31208	-0.701459	-1.16573	-2.1625	-2.59089	-2.52771	-1.58799	-1.32081	-2.02755	-0.728796	-0.586906	-0.470815	-2.15073	-2.45608	-2.28349	-1.90244	-2.25553	-2.07898	0.255144	0.157281	0.248154	0.395984	0.918981	0.500583	0.455681	0.216448	-0.0626561
		PIK3CG	-1.31208	-0.701459	-1.16573	-2.1625	-2.59089	-2.52771	-1.58799	-1.32081	-2.02755	-0.728796	-0.586906	-0.470815	-2.15073	-2.45608	-2.28349	-1.90244	-2.25553	-2.07898	0.255144	0.157281	0.248154	0.395984	0.918981	0.500583	0.455681	0.216448	-0.0626561
		PIK3CD	-1.31208	-0.701459	-1.16573	-2.1625	-2.59089	-2.52771	-1.58799	-1.32081	-2.02755	-0.728796	-0.586906	-0.470815	-2.15073	-2.45608	-2.28349	-1.90244	-2.25553	-2.07898	0.255144	0.157281	0.248154	0.395984	0.918981	0.500583	0.455681	0.216448	-0.0626561
		MTOR	-1.31208	-0.701459	-1.16573	-2.1625	-2.59089	-2.52771	-1.58799	-1.32081	-2.02755	-0.728796	-0.586906	-0.470815	-2.15073	-2.45608	-2.28349	-1.90244	-2.25553	-2.07898	0.255144	0.157281	0.248154	0.395984	0.918981	0.500583	0.455681	0.216448	-0.0626561
		PRKDC	-1.31208	-0.701459	-1.16573	-2.1625	-2.59089	-2.52771	-1.58799	-1.32081	-2.02755	-0.728796	-0.586906	-0.470815	-2.15073	-2.45608	-2.28349	-1.90244	-2.25553	-2.07898	0.255144	0.157281	0.248154	0.395984	0.918981	0.500583	0.455681	0.216448	-0.0626561
	ICG-001	CREBBP	-0.200571	-1.83449	-1.73665	-0.317439	-0.136743	-0.493251	-2.54369	-2.76542	-2.76542	0.542024	0.155631	-0.61179	-1.46098	-0.345969	0.0929174	-0.705839	-0.705839	-0.731138	0.220568	0.434315	0.643514	1.14047	1.49858	1.18718	0.494588	0.38632	0.602856
	Dasatinib	ABL1	-0.724013	-2.12312	-1.17897	-0.927899	-0.75697	-1.50417	-2.87649	-2.87649	-2.76542	0.0965984	-1.05185	-0.933785	-1.70612	-1.23165	-1.47679	0.640062	0.761497	0.645122	-0.138708	-0.397933	-0.293333	0.642246	-0.0661708	0.120664	-0.140256	-0.287895	0.19439
		SRC	-0.724013	-2.12312	-1.17897	-0.927899	-0.75697	-1.50417	-2.87649	-2.87649	-2.76542	0.0965984	-1.05185	-0.933785	-1.70612	-1.23165	-1.47679	0.640062	0.761497	0.645122	-0.138708	-0.397933	-0.293333	0.642246	-0.0661708	0.120664	-0.140256	-0.287895	0.19439
		KIT	-0.724013	-2.12312	-1.17897	-0.927899	-0.75697	-1.50417	-2.87649	-2.87649	-2.76542	0.0965984	-1.05185	-0.933785	-1.70612	-1.23165	-1.47679	0.640062	0.761497	0.645122	-0.138708	-0.397933	-0.293333	0.642246	-0.0661708	0.120664	-0.140256	-0.287895	0.19439
	Thiazovivin	ROCK1	-1.23077	-1.73011	-0.956484	-0.714332	-0.210742	-1.03181	-1.77467	-1.97935	-1.24771	-0.323885	0.978069	0.452157	-1.11439	-1.54183	-1.31939	-1.52906	-1.29128	-1.12616	-0.140728	0.0562913	0.0225165	-0.456693	-0.511224	-0.279469	-0.146627	-0.00862514	-0.310505
	Sunitinib Malate	KIT	-1.73094	-1.82682	-1.9227	-1.24305	-1.85431	-1.35606	-2.02324	-2.11804	-2.05771	1.48984	-0.696548	-0.438567	-1.44709	-2.27021	-1.96044	-0.532683	-1.5737	-1.45803	0.387959	0.290095	0.359998	-0.21667	-0.239085	-0.433341	-0.655041	-0.797442	-0.95693
		FLT3	-1.73094	-1.82682	-1.9227	-1.24305	-1.85431	-1.35606	-2.02324	-2.11804	-2.05771	1.48984	-0.696548	-0.438567	-1.44709	-2.27021	-1.96044	-0.532683	-1.5737	-1.45803	0.387959	0.290095	0.359998	-0.21667	-0.239085	-0.433341	-0.655041	-0.797442	-0.95693
		PDGFRB	-1.73094	-1.82682	-1.9227	-1.24305	-1.85431	-1.35606	-2.02324	-2.11804	-2.05771	1.48984	-0.696548	-0.438567	-1.44709	-2.27021	-1.96044	-0.532683	-1.5737	-1.45803	0.387959	0.290095	0.359998	-0.21667	-0.239085	-0.433341	-0.655041	-0.797442	-0.95693
		KDR	-1.73094	-1.82682	-1.9227	-1.24305	-1.85431	-1.35606	-2.02324	-2.11804	-2.05771	1.48984	-0.696548	-0.438567	-1.44709	-2.27021	-1.96044	-0.532683	-1.5737	-1.45803	0.387959	0.290095	0.359998	-0.21667	-0.239085	-0.433341	-0.655041	-0.797442	-0.95693
		FGFR1	-1.73094	-1.82682	-1.9227	-1.24305	-1.85431	-1.35606	-2.02324	-2.11804	-2.05771	1.48984	-0.696548	-0.438567	-1.44709	-2.27021	-1.96044	-0.532683	-1.5737	-1.45803	0.387959	0.290095	0.359998	-0.21667	-0.239085	-0.433341	-0.655041	-0.797442	-0.95693
		EGFR	-1.73094	-1.82682	-1.9227	-1.24305	-1.85431	-1.35606	-2.02324	-2.11804	-2.05771	1.48984	-0.696548	-0.438567	-1.44709	-2.27021	-1.96044	-0.532683	-1.5737	-1.45803	0.387959	0.290095	0.359998	-0.21667	-0.239085	-0.433341	-0.655041	-0.797442	-0.95693
	MK-2206 dihydrochloride	AKT1	-1.61925	-2.2552	-1.88341	-1.38696	-1.67998	-1.88998	-2.65436	-2.76542	-2.65436	0.289795	-1.14308	-0.982084	-1.54401	-1.9394	-0.958829	-1.34337	-1.41927	-0.341535	0.111421	-0.297881	-0.211473	-0.159589	0.276361	-0.0038924	-2.31546	0.243603	0.145178
		AKT2	-1.61925	-2.2552	-1.88341	-1.38696	-1.67998	-1.88998	-2.65436	-2.76542	-2.65436	0.289795	-1.14308	-0.982084	-1.54401	-1.9394	-0.958829	-1.34337	-1.41927	-0.341535	0.111421	-0.297881	-0.211473	-0.159589	0.276361	-0.0038924	-2.31546	0.243603	0.145178
		AKT3	-1.61925	-2.2552	-1.88341	-1.38696	-1.67998	-1.88998	-2.65436	-2.76542	-2.65436	0.289795	-1.14308	-0.982084	-1.54401	-1.9394	-0.958829	-1.34337	-1.41927	-0.341535	0.111421	-0.297881	-0.211473	-0.159589	0.276361	-0.0038924	-2.31546	0.243603	0.145178
		gene	WA01	WA01.1	WA01.2	WA09	WA09.1	WA09.2	WA19	WA19.1	WA19.2	iPS.IMR.90.1	iPS.IMR.90.1.1	iPS.IMR.90.1.2	iPS.DYR0100	iPS.DYR0100.1	iPS.DYR0100.2	iPS.Foreskin.2	iPS.Foreskin.2.1	iPS.Foreskin.2.2	A1	A1.1	A1.2	H1	H1.1	H1.2	Q1	Q1.1	Q1.2
subcluster 3	Tenovin-1	TP53	-0.794726	-2.19288	-2.31244	-1.73793	-2.03899	-2.3406	-2.04903	-2.56554	-2.36695	-0.618909	-1.43343	-1.76694	-2.20044	-1.9998	-1.88204	-0.346763	-0.835535	-1.54227	-0.0281457	0.185761	-0.281457	-0.313551	0.245387	-0.190857	0.15094	0.176815	0.112127
		MDM2	-0.794726	-2.19288	-2.31244	-1.73793	-2.03899	-2.3406	-2.04903	-2.56554	-2.36695	-0.618909	-1.43343	-1.76694	-2.20044	-1.9998	-1.88204	-0.346763	-0.835535	-1.54227	-0.0281457	0.185761	-0.281457	-0.313551	0.245387	-0.190857	0.15094	0.176815	0.112127
	Camptothecin	TOP1	-1.87729	-2.48185	-2.51415	-2.33201	-2.42806	-2.25496	-2.35075	-2.04478	-2.24301	-1.87036	-2.63785	-2.47339	-2.24808	-2.25251	-2.19498	-2.34137	-2.00593	-1.6711	-0.185241	-0.199222	-0.0943683	0.478169	0.64254	-0.201728	0.290497	0.19936	-0.222144
	GDC-0941	PIK3CA	-2.25031	-2.53698	-2.68619	-2.06091	-2.14882	-2.40716	-2.71748	-2.76542	-2.43303	-1.03575	-1.01965	-1.41678	-2.2399	-2.38224	-2.2834	-1.96572	-2.04668	-1.50528	0.129612	0.0568475	-0.206925	0.221867	0.0973101	0.221867	0.716046	0.356792	0.661912
		PIK3CB	-2.25031	-2.53698	-2.68619	-2.06091	-2.14882	-2.40716	-2.71748	-2.76542	-2.43303	-1.03575	-1.01965	-1.41678	-2.2399	-2.38224	-2.2834	-1.96572	-2.04668	-1.50528	0.129612	0.0568475	-0.206925	0.221867	0.0973101	0.221867	0.716046	0.356792	0.661912
		PIK3CG	-2.25031	-2.53698	-2.68619	-2.06091	-2.14882	-2.40716	-2.71748	-2.76542	-2.43303	-1.03575	-1.01965	-1.41678	-2.2399	-2.38224	-2.2834	-1.96572	-2.04668	-1.50528	0.129612	0.0568475	-0.206925	0.221867	0.0973101	0.221867	0.716046	0.356792	0.661912
		PIK3CD	-2.25031	-2.53698	-2.68619	-2.06091	-2.14882	-2.40716	-2.71748	-2.76542	-2.43303	-1.03575	-1.01965	-1.41678	-2.2399	-2.38224	-2.2834	-1.96572	-2.04668	-1.50528	0.129612	0.0568475	-0.206925	0.221867	0.0973101	0.221867	0.716046	0.356792	0.661912
		MTOR	-2.25031	-2.53698	-2.68619	-2.06091	-2.14882	-2.40716	-2.71748	-2.76542	-2.43303	-1.03575	-1.01965	-1.41678	-2.2399	-2.38224	-2.2834	-1.96572	-2.04668	-1.50528	0.129612	0.0568475	-0.206925	0.221867	0.0973101	0.221867	0.716046	0.356792	0.661912
		PIK3C2B	-2.25031	-2.53698	-2.68619	-2.06091	-2.14882	-2.40716	-2.71748	-2.76542	-2.43303	-1.03575	-1.01965	-1.41678	-2.2399	-2.38224	-2.2834	-1.96572	-2.04668	-1.50528	0.129612	0.0568475	-0.206925	0.221867	0.0973101	0.221867	0.716046	0.356792	0.661912
		PRKDC	-2.25031	-2.53698	-2.68619	-2.06091	-2.14882	-2.40716	-2.71748	-2.76542	-2.43303	-1.03575	-1.01965	-1.41678	-2.2399	-2.38224	-2.2834	-1.96572	-2.04668	-1.50528	0.129612	0.0568475	-0.206925	0.221867	0.0973101	0.221867	0.716046	0.356792	0.661912
	Torin2	MTOR	-2.63971	-2.60058	-2.5722	-1.68975	-2.20254	-2.3344	-2.6991	-2.78779	-2.80258	-1.8944	-0.858652	-2.22176	-2.22409	-2.2913	-2.10942	-1.6166	-2.25919	-2.22883	-1.03008	-0.625323	-0.275142	-0.268576	0.595538	-0.0661708	0.479824	0.120571	-0.150099
		ATM	-2.63971	-2.60058	-2.5722	-1.68975	-2.20254	-2.3344	-2.6991	-2.78779	-2.80258	-1.8944	-0.858652	-2.22176	-2.22409	-2.2913	-2.10942	-1.6166	-2.25919	-2.22883	-1.03008	-0.625323	-0.275142	-0.268576	0.595538	-0.0661708	0.479824	0.120571	-0.150099
		ATR	-2.63971	-2.60058	-2.5722	-1.68975	-2.20254	-2.3344	-2.6991	-2.78779	-2.80258	-1.8944	-0.858652	-2.22176	-2.22409	-2.2913	-2.10942	-1.6166	-2.25919	-2.22883	-1.03008	-0.625323	-0.275142	-0.268576	0.595538	-0.0661708	0.479824	0.120571	-0.150099
		PRKDC	-2.63971	-2.60058	-2.5722	-1.68975	-2.20254	-2.3344	-2.6991	-2.78779	-2.80258	-1.8944	-0.858652	-2.22176	-2.22409	-2.2913	-2.10942	-1.6166	-2.25919	-2.22883	-1.03008	-0.625323	-0.275142	-0.268576	0.595538	-0.0661708	0.479824	0.120571	-0.150099
	Cyt387	JAK1	-2.12312	-2.35794	-2.20628	-1.72394	-2.19277	-1.67022	-2.70989	-2.6176	-2.59922	0.252229	-0.536658	-0.864019	-1.70217	-1.95127	-2.10547	-1.60142	-1.72286	-1.7178	-1.16196	-1.10739	-0.829974	-2.16028	-1.31174	-1.3818	-0.484746	-0.917818	-0.922739
		JAK2	-2.12312	-2.35794	-2.20628	-1.72394	-2.19277	-1.67022	-2.70989	-2.6176	-2.59922	0.252229	-0.536658	-0.864019	-1.70217	-1.95127	-2.10547	-1.60142	-1.72286	-1.7178	-1.16196	-1.10739	-0.829974	-2.16028	-1.31174	-1.3818	-0.484746	-0.917818	-0.922739
		JAK3	-2.12312	-2.35794	-2.20628	-1.72394	-2.19277	-1.67022	-2.70989	-2.6176	-2.59922	0.252229	-0.536658	-0.864019	-1.70217	-1.95127	-2.10547	-1.60142	-1.72286	-1.7178	-1.16196	-1.10739	-0.829974	-2.16028	-1.31174	-1.3818	-0.484746	-0.917818	-0.922739
	JNJ-7706621	CDK2	-1.99335	-2.36175	-2.27596	-1.68994	-1.98272	-2.05463	-2.19561	-2.35506	-2.27318	0.367623	-1.22541	-1.20606	-2.35429	-2.54812	-2.23038	-1.7198	-1.9694	-1.58587	-1.22679	-1.28271	-1.02407	-0.948867	-0.971281	-0.889096	-1.63476	-1.16199	-1.2816
		CCNE	-1.99335	-2.36175	-2.27596	-1.68994	-1.98272	-2.05463	-2.19561	-2.35506	-2.27318	0.367623	-1.22541	-1.20606	-2.35429	-2.54812	-2.23038	-1.7198	-1.9694	-1.58587	-1.22679	-1.28271	-1.02407	-0.948867	-0.971281	-0.889096	-1.63476	-1.16199	-1.2816
		CDK2	-1.99335	-2.36175	-2.27596	-1.68994	-1.98272	-2.05463	-2.19561	-2.35506	-2.27318	0.367623	-1.22541	-1.20606	-2.35429	-2.54812	-2.23038	-1.7198	-1.9694	-1.58587	-1.22679	-1.28271	-1.02407	-0.948867	-0.971281	-0.889096	-1.63476	-1.16199	-1.2816
		CCNA2	-1.99335	-2.36175	-2.27596	-1.68994	-1.98272	-2.05463	-2.19561	-2.35506	-2.27318	0.367623	-1.22541	-1.20606	-2.35429	-2.54812	-2.23038	-1.7198	-1.9694	-1.58587	-1.22679	-1.28271	-1.02407	-0.948867	-0.971281	-0.889096	-1.63476	-1.16199	-1.2816
		CDK1	-1.99335	-2.36175	-2.27596	-1.68994	-1.98272	-2.05463	-2.19561	-2.35506	-2.27318	0.367623	-1.22541	-1.20606	-2.35429	-2.54812	-2.23038	-1.7198	-1.9694	-1.58587	-1.22679	-1.28271	-1.02407	-0.948867	-0.971281	-0.889096	-1.63476	-1.16199	-1.2816
		CCNB1	-1.99335	-2.36175	-2.27596	-1.68994	-1.98272	-2.05463	-2.19561	-2.35506	-2.27318	0.367623	-1.22541	-1.20606	-2.35429	-2.54812	-2.23038	-1.7198	-1.9694	-1.58587	-1.22679	-1.28271	-1.02407	-0.948867	-0.971281	-0.889096	-1.63476	-1.16199	-1.2816
		AURKA	-1.99335	-2.36175	-2.27596	-1.68994	-1.98272	-2.05463	-2.19561	-2.35506	-2.27318	0.367623	-1.22541	-1.20606	-2.35429	-2.54812	-2.23038	-1.7198	-1.9694	-1.58587	-1.22679	-1.28271	-1.02407	-0.948867	-0.971281	-0.889096	-1.63476	-1.16199	-1.2816
		AURKB	-1.99335	-2.36175	-2.27596	-1.68994	-1.98272	-2.05463	-2.19561	-2.35506	-2.27318	0.367623	-1.22541	-1.20606	-2.35429	-2.54812	-2.23038	-1.7198	-1.9694	-1.58587	-1.22679	-1.28271	-1.02407	-0.948867	-0.971281	-0.889096	-1.63476	-1.16199	-1.2816
		CDK3	-1.99335	-2.36175	-2.27596	-1.68994	-1.98272	-2.05463	-2.19561	-2.35506	-2.27318	0.367623	-1.22541	-1.20606	-2.35429	-2.54812	-2.23038	-1.7198	-1.9694	-1.58587	-1.22679	-1.28271	-1.02407	-0.948867	-0.971281	-0.889096	-1.63476	-1.16199	-1.2816
		CCNE	-1.99335	-2.36175	-2.27596	-1.68994	-1.98272	-2.05463	-2.19561	-2.35506	-2.27318	0.367623	-1.22541	-1.20606	-2.35429	-2.54812	-2.23038	-1.7198	-1.9694	-1.58587	-1.22679	-1.28271	-1.02407	-0.948867	-0.971281	-0.889096	-1.63476	-1.16199	-1.2816
		KDR	-1.99335	-2.36175	-2.27596	-1.68994	-1.98272	-2.05463	-2.19561	-2.35506	-2.27318	0.367623	-1.22541	-1.20606	-2.35429	-2.54812	-2.23038	-1.7198	-1.9694	-1.58587	-1.22679	-1.28271	-1.02407	-0.948867	-0.971281	-0.889096	-1.63476	-1.16199	-1.2816
		CCND1	-1.99335	-2.36175	-2.27596	-1.68994	-1.98272	-2.05463	-2.19561	-2.35506	-2.27318	0.367623	-1.22541	-1.20606	-2.35429	-2.54812	-2.23038	-1.7198	-1.9694	-1.58587	-1.22679	-1.28271	-1.02407	-0.948867	-0.971281	-0.889096	-1.63476	-1.16199	-1.2816
		CDK6	-1.99335	-2.36175	-2.27596	-1.68994	-1.98272	-2.05463	-2.19561	-2.35506	-2.27318	0.367623	-1.22541	-1.20606	-2.35429	-2.54812	-2.23038	-1.7198	-1.9694	-1.58587	-1.22679	-1.28271	-1.02407	-0.948867	-0.971281	-0.889096	-1.63476	-1.16199	-1.2816
	Paclitaxel	TUBA1	-1.25152	-1.55936	-2.46772	-2.30633	-2.49586	-2.30633	-2.25594	-2.10942	-2.50416	-2.21219	-2.4463	-2.10254	-2.34987	-2.37199	-2.28791	-2.18856	-2.50148	-2.51852	-1.05203	-1.29669	-0.695529	-1.27014	-0.64254	-0.963809	-0.324673	-0.660737	-1.17338
	VX-680	AURKA	-2.04887	-2.31633	-2.56815	-2.24469	-2.47686	-2.5575	-2.44771	-2.4908	-2.4602	-1.87036	-1.96065	-1.52209	-2.54724	-2.47201	-2.34987	-2.41442	-2.56175	-2.39798	-1.52737	-1.793	-1.48543	-1.56899	-1.85291	-1.92015	-1.66324	-1.62906	-1.78855
		AURKB	-2.04887	-2.31633	-2.56815	-2.24469	-2.47686	-2.5575	-2.44771	-2.4908	-2.4602	-1.87036	-1.96065	-1.52209	-2.54724	-2.47201	-2.34987	-2.41442	-2.56175	-2.39798	-1.52737	-1.793	-1.48543	-1.56899	-1.85291	-1.92015	-1.66324	-1.62906	-1.78855
		AURKC	-2.04887	-2.31633	-2.56815	-2.24469	-2.47686	-2.5575	-2.44771	-2.4908	-2.4602	-1.87036	-1.96065	-1.52209	-2.54724	-2.47201	-2.34987	-2.41442	-2.56175	-2.39798	-1.52737	-1.793	-1.48543	-1.56899	-1.85291	-1.92015	-1.66324	-1.62906	-1.78855
		ABL1	-2.04887	-2.31633	-2.56815	-2.24469	-2.47686	-2.5575	-2.44771	-2.4908	-2.4602	-1.87036	-1.96065	-1.52209	-2.54724	-2.47201	-2.34987	-2.41442	-2.56175	-2.39798	-1.52737	-1.793	-1.48543	-1.56899	-1.85291	-1.92015	-1.66324	-1.62906	-1.78855
	Entinostat	HDAC1	-2.65354	-2.51851	-1.8989	-2.34498	-2.03352	-2.06636	-2.54159	-2.17097	-2.29291	-1.54246	-1.65791	-1.50398	-2.5498	-2.07395	-2.2048	-2.12351	-1.99802	-2.03765	-0.208278	-0.208278	-0.759933	-0.913386	-1.46551	-1.41098	-0.927203	-1.12989	-0.849577
		HDAC3	-2.65354	-2.51851	-1.8989	-2.34498	-2.03352	-2.06636	-2.54159	-2.17097	-2.29291	-1.54246	-1.65791	-1.50398	-2.5498	-2.07395	-2.2048	-2.12351	-1.99802	-2.03765	-0.208278	-0.208278	-0.759933	-0.913386	-1.46551	-1.41098	-0.927203	-1.12989	-0.849577
	AMG 900	AURKA	-2.2393	-2.13802	-1.9622	-2.36304	-2.50974	-2.32363	-2.69488	-2.4767	-2.27114	-1.59377	-1.68356	-1.45909	-2.5027	-2.44905	-2.21352	-2.51783	-2.44121	-2.29458	-1.00761	-1.22152	-1.50861	-1.01563	-0.715713	-0.995182	-0.715887	-0.961704	-0.707262
		AURKB	-2.2393	-2.13802	-1.9622	-2.36304	-2.50974	-2.32363	-2.69488	-2.4767	-2.27114	-1.59377	-1.68356	-1.45909	-2.5027	-2.44905	-2.21352	-2.51783	-2.44121	-2.29458	-1.00761	-1.22152	-1.50861	-1.01563	-0.715713	-0.995182	-0.715887	-0.961704	-0.707262
		AURKC	-2.2393	-2.13802	-1.9622	-2.36304	-2.50974	-2.32363	-2.69488	-2.4767	-2.27114	-1.59377	-1.68356	-1.45909	-2.5027	-2.44905	-2.21352	-2.51783	-2.44121	-2.29458	-1.00761	-1.22152	-1.50861	-1.01563	-0.715713	-0.995182	-0.715887	-0.961704	-0.707262
		MAPK14	-2.2393	-2.13802	-1.9622	-2.36304	-2.50974	-2.32363	-2.69488	-2.4767	-2.27114	-1.59377	-1.68356	-1.45909	-2.5027	-2.44905	-2.21352	-2.51783	-2.44121	-2.29458	-1.00761	-1.22152	-1.50861	-1.01563	-0.715713	-0.995182	-0.715887	-0.961704	-0.707262
		TYK2	-2.2393	-2.13802	-1.9622	-2.36304	-2.50974	-2.32363	-2.69488	-2.4767	-2.27114	-1.59377	-1.68356	-1.45909	-2.5027	-2.44905	-2.21352	-2.51783	-2.44121	-2.29458	-1.00761	-1.22152	-1.50861	-1.01563	-0.715713	-0.995182	-0.715887	-0.961704	-0.707262
		MAPK9	-2.2393	-2.13802	-1.9622	-2.36304	-2.50974	-2.32363	-2.69488	-2.4767	-2.27114	-1.59377	-1.68356	-1.45909	-2.5027	-2.44905	-2.21352	-2.51783	-2.44121	-2.29458	-1.00761	-1.22152	-1.50861	-1.01563	-0.715713	-0.995182	-0.715887	-0.961704	-0.707262
		MET	-2.2393	-2.13802	-1.9622	-2.36304	-2.50974	-2.32363	-2.69488	-2.4767	-2.27114	-1.59377	-1.68356	-1.45909	-2.5027	-2.44905	-2.21352	-2.51783	-2.44121	-2.29458	-1.00761	-1.22152	-1.50861	-1.01563	-0.715713	-0.995182	-0.715887	-0.961704	-0.707262
		TEK	-2.2393	-2.13802	-1.9622	-2.36304	-2.50974	-2.32363	-2.69488	-2.4767	-2.27114	-1.59377	-1.68356	-1.45909	-2.5027	-2.44905	-2.21352	-2.51783	-2.44121	-2.29458	-1.00761	-1.22152	-1.50861	-1.01563	-0.715713	-0.995182	-0.715887	-0.961704	-0.707262
	MLN8237	AURKA	-2.57969	-2.48545	-2.74075	-2.42928	-2.44953	-2.53383	-2.66353	-2.50021	-2.59646	-1.64508	-1.54246	-1.48474	-2.32692	-2.39235	-2.2266	-2.45773	-2.26354	-2.52972	-1.45794	-1.33973	-1.28907	-1.62228	-1.42461	-0.988366	-1.30671	-1.07814	-1.09971
		AURKB	-2.57969	-2.48545	-2.74075	-2.42928	-2.44953	-2.53383	-2.66353	-2.50021	-2.59646	-1.64508	-1.54246	-1.48474	-2.32692	-2.39235	-2.2266	-2.45773	-2.26354	-2.52972	-1.45794	-1.33973	-1.28907	-1.62228	-1.42461	-0.988366	-1.30671	-1.07814	-1.09971
	SNS-032	CDK9	-2.25072	-2.41675	-2.60902	-1.57693	-2.15736	-2.43679	-2.1439	-2.05771	-2.40677	-1.14801	-2.33924	-2.08964	-2.0755	-2.0932	-2.1109	-1.97549	-2.13377	-2.23118	-0.681549	-1.17087	-0.947178	-0.799439	-0.530469	-0.694839	-0.763265	-1.09933	-1.16768
		CCNT1	-2.25072	-2.41675	-2.60902	-1.57693	-2.15736	-2.43679	-2.1439	-2.05771	-2.40677	-1.14801	-2.33924	-2.08964	-2.0755	-2.0932	-2.1109	-1.97549	-2.13377	-2.23118	-0.681549	-1.17087	-0.947178	-0.799439	-0.530469	-0.694839	-0.763265	-1.09933	-1.16768
		CDK2	-2.25072	-2.41675	-2.60902	-1.57693	-2.15736	-2.43679	-2.1439	-2.05771	-2.40677	-1.14801	-2.33924	-2.08964	-2.0755	-2.0932	-2.1109	-1.97549	-2.13377	-2.23118	-0.681549	-1.17087	-0.947178	-0.799439	-0.530469	-0.694839	-0.763265	-1.09933	-1.16768
		CCNA2	-2.25072	-2.41675	-2.60902	-1.57693	-2.15736	-2.43679	-2.1439	-2.05771	-2.40677	-1.14801	-2.33924	-2.08964	-2.0755	-2.0932	-2.1109	-1.97549	-2.13377	-2.23118	-0.681549	-1.17087	-0.947178	-0.799439	-0.530469	-0.694839	-0.763265	-1.09933	-1.16768
		CDK2	-2.25072	-2.41675	-2.60902	-1.57693	-2.15736	-2.43679	-2.1439	-2.05771	-2.40677	-1.14801	-2.33924	-2.08964	-2.0755	-2.0932	-2.1109	-1.97549	-2.13377	-2.23118	-0.681549	-1.17087	-0.947178	-0.799439	-0.530469	-0.694839	-0.763265	-1.09933	-1.16768
		CCNA2	-2.25072	-2.41675	-2.60902	-1.57693	-2.15736	-2.43679	-2.1439	-2.05771	-2.40677	-1.14801	-2.33924	-2.08964	-2.0755	-2.0932	-2.1109	-1.97549	-2.13377	-2.23118	-0.681549	-1.17087	-0.947178	-0.799439	-0.530469	-0.694839	-0.763265	-1.09933	-1.16768
		CDK7	-2.25072	-2.41675	-2.60902	-1.57693	-2.15736	-2.43679	-2.1439	-2.05771	-2.40677	-1.14801	-2.33924	-2.08964	-2.0755	-2.0932	-2.1109	-1.97549	-2.13377	-2.23118	-0.681549	-1.17087	-0.947178	-0.799439	-0.530469	-0.694839	-0.763265	-1.09933	-1.16768
		CCNH	-2.25072	-2.41675	-2.60902	-1.57693	-2.15736	-2.43679	-2.1439	-2.05771	-2.40677	-1.14801	-2.33924	-2.08964	-2.0755	-2.0932	-2.1109	-1.97549	-2.13377	-2.23118	-0.681549	-1.17087	-0.947178	-0.799439	-0.530469	-0.694839	-0.763265	-1.09933	-1.16768
		CDK5R1	-2.25072	-2.41675	-2.60902	-1.57693	-2.15736	-2.43679	-2.1439	-2.05771	-2.40677	-1.14801	-2.33924	-2.08964	-2.0755	-2.0932	-2.1109	-1.97549	-2.13377	-2.23118	-0.681549	-1.17087	-0.947178	-0.799439	-0.530469	-0.694839	-0.763265	-1.09933	-1.16768
		CDK2	-2.25072	-2.41675	-2.60902	-1.57693	-2.15736	-2.43679	-2.1439	-2.05771	-2.40677	-1.14801	-2.33924	-2.08964	-2.0755	-2.0932	-2.1109	-1.97549	-2.13377	-2.23118	-0.681549	-1.17087	-0.947178	-0.799439	-0.530469	-0.694839	-0.763265	-1.09933	-1.16768
		CCNA2	-2.25072	-2.41675	-2.60902	-1.57693	-2.15736	-2.43679	-2.1439	-2.05771	-2.40677	-1.14801	-2.33924	-2.08964	-2.0755	-2.0932	-2.1109	-1.97549	-2.13377	-2.23118	-0.681549	-1.17087	-0.947178	-0.799439	-0.530469	-0.694839	-0.763265	-1.09933	-1.16768
		GSK3B	-2.25072	-2.41675	-2.60902	-1.57693	-2.15736	-2.43679	-2.1439	-2.05771	-2.40677	-1.14801	-2.33924	-2.08964	-2.0755	-2.0932	-2.1109	-1.97549	-2.13377	-2.23118	-0.681549	-1.17087	-0.947178	-0.799439	-0.530469	-0.694839	-0.763265	-1.09933	-1.16768
		CDK1	-2.25072	-2.41675	-2.60902	-1.57693	-2.15736	-2.43679	-2.1439	-2.05771	-2.40677	-1.14801	-2.33924	-2.08964	-2.0755	-2.0932	-2.1109	-1.97549	-2.13377	-2.23118	-0.681549	-1.17087	-0.947178	-0.799439	-0.530469	-0.694839	-0.763265	-1.09933	-1.16768
		CCNB1	-2.25072	-2.41675	-2.60902	-1.57693	-2.15736	-2.43679	-2.1439	-2.05771	-2.40677	-1.14801	-2.33924	-2.08964	-2.0755	-2.0932	-2.1109	-1.97549	-2.13377	-2.23118	-0.681549	-1.17087	-0.947178	-0.799439	-0.530469	-0.694839	-0.763265	-1.09933	-1.16768
		CDK4	-2.25072	-2.41675	-2.60902	-1.57693	-2.15736	-2.43679	-2.1439	-2.05771	-2.40677	-1.14801	-2.33924	-2.08964	-2.0755	-2.0932	-2.1109	-1.97549	-2.13377	-2.23118	-0.681549	-1.17087	-0.947178	-0.799439	-0.530469	-0.694839	-0.763265	-1.09933	-1.16768
		CCND1	-2.25072	-2.41675	-2.60902	-1.57693	-2.15736	-2.43679	-2.1439	-2.05771	-2.40677	-1.14801	-2.33924	-2.08964	-2.0755	-2.0932	-2.1109	-1.97549	-2.13377	-2.23118	-0.681549	-1.17087	-0.947178	-0.799439	-0.530469	-0.694839	-0.763265	-1.09933	-1.16768
		CDK6	-2.25072	-2.41675	-2.60902	-1.57693	-2.15736	-2.43679	-2.1439	-2.05771	-2.40677	-1.14801	-2.33924	-2.08964	-2.0755	-2.0932	-2.1109	-1.97549	-2.13377	-2.23118	-0.681549	-1.17087	-0.947178	-0.799439	-0.530469	-0.694839	-0.763265	-1.09933	-1.16768
		CCND3	-2.25072	-2.41675	-2.60902	-1.57693	-2.15736	-2.43679	-2.1439	-2.05771	-2.40677	-1.14801	-2.33924	-2.08964	-2.0755	-2.0932	-2.1109	-1.97549	-2.13377	-2.23118	-0.681549	-1.17087	-0.947178	-0.799439	-0.530469	-0.694839	-0.763265	-1.09933	-1.16768
	Vorinostat	HDAC1	-2.43481	-2.59235	-2.3884	-1.83099	-2.20321	-2.27984	-2.11	-2.30598	-2.27985	-2.10686	-2.5712	-2.41856	-2.40979	-2.57379	-2.20044	-2.24835	-2.38904	-2.3111	-0.979469	-1.1202	-0.979469	-0.974733	-0.681632	-0.51804	-0.987579	-1.16871	-1.14283
		HDAC3	-2.43481	-2.59235	-2.3884	-1.83099	-2.20321	-2.27984	-2.11	-2.30598	-2.27985	-2.10686	-2.5712	-2.41856	-2.40979	-2.57379	-2.20044	-2.24835	-2.38904	-2.3111	-0.979469	-1.1202	-0.979469	-0.974733	-0.681632	-0.51804	-0.987579	-1.16871	-1.14283
	AT7519	CDK9	-2.45662	-2.31633	-2.54947	-2.53079	-2.4784	-2.50562	-2.40677	-2.39815	-2.39815	-1.83166	-2.43534	-2.29796	-2.22153	-2.1286	-2.25251	-2.496	-2.40285	-2.15204	-0.968149	-1.03106	-0.618637	-0.739668	-0.545412	-0.80691	-0.945538	-1.54932	-1.26451
		CCNT1	-2.45662	-2.31633	-2.54947	-2.53079	-2.4784	-2.50562	-2.40677	-2.39815	-2.39815	-1.83166	-2.43534	-2.29796	-2.22153	-2.1286	-2.25251	-2.496	-2.40285	-2.15204	-0.968149	-1.03106	-0.618637	-0.739668	-0.545412	-0.80691	-0.945538	-1.54932	-1.26451
		CDK5R1	-2.45662	-2.31633	-2.54947	-2.53079	-2.4784	-2.50562	-2.40677	-2.39815	-2.39815	-1.83166	-2.43534	-2.29796	-2.22153	-2.1286	-2.25251	-2.496	-2.40285	-2.15204	-0.968149	-1.03106	-0.618637	-0.739668	-0.545412	-0.80691	-0.945538	-1.54932	-1.26451
		CDK2	-2.45662	-2.31633	-2.54947	-2.53079	-2.4784	-2.50562	-2.40677	-2.39815	-2.39815	-1.83166	-2.43534	-2.29796	-2.22153	-2.1286	-2.25251	-2.496	-2.40285	-2.15204	-0.968149	-1.03106	-0.618637	-0.739668	-0.545412	-0.80691	-0.945538	-1.54932	-1.26451
		CCNA2	-2.45662	-2.31633	-2.54947	-2.53079	-2.4784	-2.50562	-2.40677	-2.39815	-2.39815	-1.83166	-2.43534	-2.29796	-2.22153	-2.1286	-2.25251	-2.496	-2.40285	-2.15204	-0.968149	-1.03106	-0.618637	-0.739668	-0.545412	-0.80691	-0.945538	-1.54932	-1.26451
		GSK3B	-2.45662	-2.31633	-2.54947	-2.53079	-2.4784	-2.50562	-2.40677	-2.39815	-2.39815	-1.83166	-2.43534	-2.29796	-2.22153	-2.1286	-2.25251	-2.496	-2.40285	-2.15204	-0.968149	-1.03106	-0.618637	-0.739668	-0.545412	-0.80691	-0.945538	-1.54932	-1.26451
		CDK4	-2.45662	-2.31633	-2.54947	-2.53079	-2.4784	-2.50562	-2.40677	-2.39815	-2.39815	-1.83166	-2.43534	-2.29796	-2.22153	-2.1286	-2.25251	-2.496	-2.40285	-2.15204	-0.968149	-1.03106	-0.618637	-0.739668	-0.545412	-0.80691	-0.945538	-1.54932	-1.26451
		CCND1	-2.45662	-2.31633	-2.54947	-2.53079	-2.4784	-2.50562	-2.40677	-2.39815	-2.39815	-1.83166	-2.43534	-2.29796	-2.22153	-2.1286	-2.25251	-2.496	-2.40285	-2.15204	-0.968149	-1.03106	-0.618637	-0.739668	-0.545412	-0.80691	-0.945538	-1.54932	-1.26451
		CDK6	-2.45662	-2.31633	-2.54947	-2.53079	-2.4784	-2.50562	-2.40677	-2.39815	-2.39815	-1.83166	-2.43534	-2.29796	-2.22153	-2.1286	-2.25251	-2.496	-2.40285	-2.15204	-0.968149	-1.03106	-0.618637	-0.739668	-0.545412	-0.80691	-0.945538	-1.54932	-1.26451
		CCND3	-2.45662	-2.31633	-2.54947	-2.53079	-2.4784	-2.50562	-2.40677	-2.39815	-2.39815	-1.83166	-2.43534	-2.29796	-2.22153	-2.1286	-2.25251	-2.496	-2.40285	-2.15204	-0.968149	-1.03106	-0.618637	-0.739668	-0.545412	-0.80691	-0.945538	-1.54932	-1.26451
		CDK1	-2.45662	-2.31633	-2.54947	-2.53079	-2.4784	-2.50562	-2.40677	-2.39815	-2.39815	-1.83166	-2.43534	-2.29796	-2.22153	-2.1286	-2.25251	-2.496	-2.40285	-2.15204	-0.968149	-1.03106	-0.618637	-0.739668	-0.545412	-0.80691	-0.945538	-1.54932	-1.26451
		CCNB1	-2.45662	-2.31633	-2.54947	-2.53079	-2.4784	-2.50562	-2.40677	-2.39815	-2.39815	-1.83166	-2.43534	-2.29796	-2.22153	-2.1286	-2.25251	-2.496	-2.40285	-2.15204	-0.968149	-1.03106	-0.618637	-0.739668	-0.545412	-0.80691	-0.945538	-1.54932	-1.26451
		CDK3	-2.45662	-2.31633	-2.54947	-2.53079	-2.4784	-2.50562	-2.40677	-2.39815	-2.39815	-1.83166	-2.43534	-2.29796	-2.22153	-2.1286	-2.25251	-2.496	-2.40285	-2.15204	-0.968149	-1.03106	-0.618637	-0.739668	-0.545412	-0.80691	-0.945538	-1.54932	-1.26451
		CCNE	-2.45662	-2.31633	-2.54947	-2.53079	-2.4784	-2.50562	-2.40677	-2.39815	-2.39815	-1.83166	-2.43534	-2.29796	-2.22153	-2.1286	-2.25251	-2.496	-2.40285	-2.15204	-0.968149	-1.03106	-0.618637	-0.739668	-0.545412	-0.80691	-0.945538	-1.54932	-1.26451
		PIK3CB	-2.45662	-2.31633	-2.54947	-2.53079	-2.4784	-2.50562	-2.40677	-2.39815	-2.39815	-1.83166	-2.43534	-2.29796	-2.22153	-2.1286	-2.25251	-2.496	-2.40285	-2.15204	-0.968149	-1.03106	-0.618637	-0.739668	-0.545412	-0.80691	-0.945538	-1.54932	-1.26451
		PLK3	-2.45662	-2.31633	-2.54947	-2.53079	-2.4784	-2.50562	-2.40677	-2.39815	-2.39815	-1.83166	-2.43534	-2.29796	-2.22153	-2.1286	-2.25251	-2.496	-2.40285	-2.15204	-0.968149	-1.03106	-0.618637	-0.739668	-0.545412	-0.80691	-0.945538	-1.54932	-1.26451
		RET	-2.45662	-2.31633	-2.54947	-2.53079	-2.4784	-2.50562	-2.40677	-2.39815	-2.39815	-1.83166	-2.43534	-2.29796	-2.22153	-2.1286	-2.25251	-2.496	-2.40285	-2.15204	-0.968149	-1.03106	-0.618637	-0.739668	-0.545412	-0.80691	-0.945538	-1.54932	-1.26451
		SGK1	-2.45662	-2.31633	-2.54947	-2.53079	-2.4784	-2.50562	-2.40677	-2.39815	-2.39815	-1.83166	-2.43534	-2.29796	-2.22153	-2.1286	-2.25251	-2.496	-2.40285	-2.15204	-0.968149	-1.03106	-0.618637	-0.739668	-0.545412	-0.80691	-0.945538	-1.54932	-1.26451
		NTRK2	-2.45662	-2.31633	-2.54947	-2.53079	-2.4784	-2.50562	-2.40677	-2.39815	-2.39815	-1.83166	-2.43534	-2.29796	-2.22153	-2.1286	-2.25251	-2.496	-2.40285	-2.15204	-0.968149	-1.03106	-0.618637	-0.739668	-0.545412	-0.80691	-0.945538	-1.54932	-1.26451
		JAK2	-2.45662	-2.31633	-2.54947	-2.53079	-2.4784	-2.50562	-2.40677	-2.39815	-2.39815	-1.83166	-2.43534	-2.29796	-2.22153	-2.1286	-2.25251	-2.496	-2.40285	-2.15204	-0.968149	-1.03106	-0.618637	-0.739668	-0.545412	-0.80691	-0.945538	-1.54932	-1.26451
		CDK7	-2.45662	-2.31633	-2.54947	-2.53079	-2.4784	-2.50562	-2.40677	-2.39815	-2.39815	-1.83166	-2.43534	-2.29796	-2.22153	-2.1286	-2.25251	-2.496	-2.40285	-2.15204	-0.968149	-1.03106	-0.618637	-0.739668	-0.545412	-0.80691	-0.945538	-1.54932	-1.26451
		CCNH	-2.45662	-2.31633	-2.54947	-2.53079	-2.4784	-2.50562	-2.40677	-2.39815	-2.39815	-1.83166	-2.43534	-2.29796	-2.22153	-2.1286	-2.25251	-2.496	-2.40285	-2.15204	-0.968149	-1.03106	-0.618637	-0.739668	-0.545412	-0.80691	-0.945538	-1.54932	-1.26451
		MNAT1	-2.45662	-2.31633	-2.54947	-2.53079	-2.4784	-2.50562	-2.40677	-2.39815	-2.39815	-1.83166	-2.43534	-2.29796	-2.22153	-2.1286	-2.25251	-2.496	-2.40285	-2.15204	-0.968149	-1.03106	-0.618637	-0.739668	-0.545412	-0.80691	-0.945538	-1.54932	-1.26451

## Sheet: apoptosis
		targets of inhibitors (<5µM)	hESCs (D z-scores in triplicates)									hiPSCs (D z-scores in triplicates)									hAFSCs (D z-scores in triplicates)
		gene	WA01	WA01.1	WA01.2	WA09	WA09.1	WA09.2	WA19	WA19.1	WA19.2	iPS.IMR.90.1	iPS.IMR.90.1.1	iPS.IMR.90.1.2	iPS.DYR0100	iPS.DYR0100.1	iPS.DYR0100.2	iPS.Foreskin.2	iPS.Foreskin.2.1	iPS.Foreskin.2.2	A1	A1.1	A1.2	H1	H1.1	H1.2	Q1	Q1.1	Q1.2
subcluster 1	Entinostat	HDAC1	0.850386	0.916125	-0.00272359	3.09261	3.74615	3.65056	5.21839	6.21914	6.23648	3.21792	4.52864	2.13649	2.23187	2.397	2.4666	0.807821	0.871857	1.07931	0.00954666	0.0755156	0.468306	0.171394	0.303699	0.333373	0.0506252	0.127918	0.116569
		HDAC3	0.850386	0.916125	-0.00272359	3.09261	3.74615	3.65056	5.21839	6.21914	6.23648	3.21792	4.52864	2.13649	2.23187	2.397	2.4666	0.807821	0.871857	1.07931	0.00954666	0.0755156	0.468306	0.171394	0.303699	0.333373	0.0506252	0.127918	0.116569
	MLN8237	AURKA	1.4424	0.741013	0.742567	1.95984	2.21485	2.67274	3.88556	3.57387	4.07472	3.83177	3.04944	-0.133971	1.74172	2.39206	0.739661	1.36927	1.40269	1.31672	0.671077	0.628688	0.706479	0.192325	0.288643	0.33994	0.381306	0.35693	0.384387
		AURKB	1.4424	0.741013	0.742567	1.95984	2.21485	2.67274	3.88556	3.57387	4.07472	3.83177	3.04944	-0.133971	1.74172	2.39206	0.739661	1.36927	1.40269	1.31672	0.671077	0.628688	0.706479	0.192325	0.288643	0.33994	0.381306	0.35693	0.384387
	M344	HDAC9	0.850386	1.1785	-0.133971	3.54453	3.60549	4.08704	6.17444	6.74855	5.88927	5.47919	3.53406	7.81774	2.78427	2.559	2.94355	1.11464	1.00897	0.865468	0.181573	0.337039	0.246218	0.076354	0.0254514	0.0107178	-0.0345495	0.0139308	-0.0268749
	Paclitaxel	TUBA1	0.211203	0.0585943	2.12123	7.18915	7.36713	8.149	3.94332	4.1603	3.28643	-0.133971	2.66788	2.66788	1.15671	1.10335	1.06482	1.3657	4.69426	1.60137	0.608836	0.590841	0.522827	0.0963817	0.159873	0.414853	-0.069595	-0.0620028	0.0327449
		gene	WA01	WA01.1	WA01.2	WA09	WA09.1	WA09.2	WA19	WA19.1	WA19.2	iPS.IMR.90.1	iPS.IMR.90.1.1	iPS.IMR.90.1.2	iPS.DYR0100	iPS.DYR0100.1	iPS.DYR0100.2	iPS.Foreskin.2	iPS.Foreskin.2.1	iPS.Foreskin.2.2	A1	A1.1	A1.2	H1	H1.1	H1.2	Q1	Q1.1	Q1.2
subcluster 2	JNJ-7706621	CDK2	1.14296	1.46198	1.56117	2.47035	3.64104	3.65786	2.22085	3.47304	2.5181	1.22562	1.43655	1.8731	0.612018	0.577087	0.596991	1.0372	1.29993	1.04393	1.38195	1.21751	1.37706	0.00539707	0.21091	0.241082	0.132216	0.0864949	0.0327318
		CCNE	1.14296	1.46198	1.56117	2.47035	3.64104	3.65786	2.22085	3.47304	2.5181	1.22562	1.43655	1.8731	0.612018	0.577087	0.596991	1.0372	1.29993	1.04393	1.38195	1.21751	1.37706	0.00539707	0.21091	0.241082	0.132216	0.0864949	0.0327318
		CDK2	1.14296	1.46198	1.56117	2.47035	3.64104	3.65786	2.22085	3.47304	2.5181	1.22562	1.43655	1.8731	0.612018	0.577087	0.596991	1.0372	1.29993	1.04393	1.38195	1.21751	1.37706	0.00539707	0.21091	0.241082	0.132216	0.0864949	0.0327318
		CCNA2	1.14296	1.46198	1.56117	2.47035	3.64104	3.65786	2.22085	3.47304	2.5181	1.22562	1.43655	1.8731	0.612018	0.577087	0.596991	1.0372	1.29993	1.04393	1.38195	1.21751	1.37706	0.00539707	0.21091	0.241082	0.132216	0.0864949	0.0327318
		CDK1	1.14296	1.46198	1.56117	2.47035	3.64104	3.65786	2.22085	3.47304	2.5181	1.22562	1.43655	1.8731	0.612018	0.577087	0.596991	1.0372	1.29993	1.04393	1.38195	1.21751	1.37706	0.00539707	0.21091	0.241082	0.132216	0.0864949	0.0327318
		CCNB1	1.14296	1.46198	1.56117	2.47035	3.64104	3.65786	2.22085	3.47304	2.5181	1.22562	1.43655	1.8731	0.612018	0.577087	0.596991	1.0372	1.29993	1.04393	1.38195	1.21751	1.37706	0.00539707	0.21091	0.241082	0.132216	0.0864949	0.0327318
		AURKA	1.14296	1.46198	1.56117	2.47035	3.64104	3.65786	2.22085	3.47304	2.5181	1.22562	1.43655	1.8731	0.612018	0.577087	0.596991	1.0372	1.29993	1.04393	1.38195	1.21751	1.37706	0.00539707	0.21091	0.241082	0.132216	0.0864949	0.0327318
		AURKB	1.14296	1.46198	1.56117	2.47035	3.64104	3.65786	2.22085	3.47304	2.5181	1.22562	1.43655	1.8731	0.612018	0.577087	0.596991	1.0372	1.29993	1.04393	1.38195	1.21751	1.37706	0.00539707	0.21091	0.241082	0.132216	0.0864949	0.0327318
		CDK3	1.14296	1.46198	1.56117	2.47035	3.64104	3.65786	2.22085	3.47304	2.5181	1.22562	1.43655	1.8731	0.612018	0.577087	0.596991	1.0372	1.29993	1.04393	1.38195	1.21751	1.37706	0.00539707	0.21091	0.241082	0.132216	0.0864949	0.0327318
		CCNE	1.14296	1.46198	1.56117	2.47035	3.64104	3.65786	2.22085	3.47304	2.5181	1.22562	1.43655	1.8731	0.612018	0.577087	0.596991	1.0372	1.29993	1.04393	1.38195	1.21751	1.37706	0.00539707	0.21091	0.241082	0.132216	0.0864949	0.0327318
		KDR	1.14296	1.46198	1.56117	2.47035	3.64104	3.65786	2.22085	3.47304	2.5181	1.22562	1.43655	1.8731	0.612018	0.577087	0.596991	1.0372	1.29993	1.04393	1.38195	1.21751	1.37706	0.00539707	0.21091	0.241082	0.132216	0.0864949	0.0327318
		CCND1	1.14296	1.46198	1.56117	2.47035	3.64104	3.65786	2.22085	3.47304	2.5181	1.22562	1.43655	1.8731	0.612018	0.577087	0.596991	1.0372	1.29993	1.04393	1.38195	1.21751	1.37706	0.00539707	0.21091	0.241082	0.132216	0.0864949	0.0327318
		CDK6	1.14296	1.46198	1.56117	2.47035	3.64104	3.65786	2.22085	3.47304	2.5181	1.22562	1.43655	1.8731	0.612018	0.577087	0.596991	1.0372	1.29993	1.04393	1.38195	1.21751	1.37706	0.00539707	0.21091	0.241082	0.132216	0.0864949	0.0327318
	SNS-032	CDK9	1.11995	1.22815	0.653257	1.98759	3.38963	4.63143	2.33071	2.11592	2.90914	1.17882	-0.133971	2.99851	0.624213	0.505945	0.439433	0.553674	0.701684	1.46282	0.171157	0.0789849	0.096576	-0.00631112	-0.0446429	-0.054059	-0.0602266	-0.0481645	-0.0545968
		CCNT1	1.11995	1.22815	0.653257	1.98759	3.38963	4.63143	2.33071	2.11592	2.90914	1.17882	-0.133971	2.99851	0.624213	0.505945	0.439433	0.553674	0.701684	1.46282	0.171157	0.0789849	0.096576	-0.00631112	-0.0446429	-0.054059	-0.0602266	-0.0481645	-0.0545968
		CDK2	1.11995	1.22815	0.653257	1.98759	3.38963	4.63143	2.33071	2.11592	2.90914	1.17882	-0.133971	2.99851	0.624213	0.505945	0.439433	0.553674	0.701684	1.46282	0.171157	0.0789849	0.096576	-0.00631112	-0.0446429	-0.054059	-0.0602266	-0.0481645	-0.0545968
		CCNA2	1.11995	1.22815	0.653257	1.98759	3.38963	4.63143	2.33071	2.11592	2.90914	1.17882	-0.133971	2.99851	0.624213	0.505945	0.439433	0.553674	0.701684	1.46282	0.171157	0.0789849	0.096576	-0.00631112	-0.0446429	-0.054059	-0.0602266	-0.0481645	-0.0545968
		CDK2	1.11995	1.22815	0.653257	1.98759	3.38963	4.63143	2.33071	2.11592	2.90914	1.17882	-0.133971	2.99851	0.624213	0.505945	0.439433	0.553674	0.701684	1.46282	0.171157	0.0789849	0.096576	-0.00631112	-0.0446429	-0.054059	-0.0602266	-0.0481645	-0.0545968
		CCNA2	1.11995	1.22815	0.653257	1.98759	3.38963	4.63143	2.33071	2.11592	2.90914	1.17882	-0.133971	2.99851	0.624213	0.505945	0.439433	0.553674	0.701684	1.46282	0.171157	0.0789849	0.096576	-0.00631112	-0.0446429	-0.054059	-0.0602266	-0.0481645	-0.0545968
		CDK7	1.11995	1.22815	0.653257	1.98759	3.38963	4.63143	2.33071	2.11592	2.90914	1.17882	-0.133971	2.99851	0.624213	0.505945	0.439433	0.553674	0.701684	1.46282	0.171157	0.0789849	0.096576	-0.00631112	-0.0446429	-0.054059	-0.0602266	-0.0481645	-0.0545968
		CCNH	1.11995	1.22815	0.653257	1.98759	3.38963	4.63143	2.33071	2.11592	2.90914	1.17882	-0.133971	2.99851	0.624213	0.505945	0.439433	0.553674	0.701684	1.46282	0.171157	0.0789849	0.096576	-0.00631112	-0.0446429	-0.054059	-0.0602266	-0.0481645	-0.0545968
		CDK5R1	1.11995	1.22815	0.653257	1.98759	3.38963	4.63143	2.33071	2.11592	2.90914	1.17882	-0.133971	2.99851	0.624213	0.505945	0.439433	0.553674	0.701684	1.46282	0.171157	0.0789849	0.096576	-0.00631112	-0.0446429	-0.054059	-0.0602266	-0.0481645	-0.0545968
		CDK2	1.11995	1.22815	0.653257	1.98759	3.38963	4.63143	2.33071	2.11592	2.90914	1.17882	-0.133971	2.99851	0.624213	0.505945	0.439433	0.553674	0.701684	1.46282	0.171157	0.0789849	0.096576	-0.00631112	-0.0446429	-0.054059	-0.0602266	-0.0481645	-0.0545968
		CCNA2	1.11995	1.22815	0.653257	1.98759	3.38963	4.63143	2.33071	2.11592	2.90914	1.17882	-0.133971	2.99851	0.624213	0.505945	0.439433	0.553674	0.701684	1.46282	0.171157	0.0789849	0.096576	-0.00631112	-0.0446429	-0.054059	-0.0602266	-0.0481645	-0.0545968
		GSK3B	1.11995	1.22815	0.653257	1.98759	3.38963	4.63143	2.33071	2.11592	2.90914	1.17882	-0.133971	2.99851	0.624213	0.505945	0.439433	0.553674	0.701684	1.46282	0.171157	0.0789849	0.096576	-0.00631112	-0.0446429	-0.054059	-0.0602266	-0.0481645	-0.0545968
		CDK1	1.11995	1.22815	0.653257	1.98759	3.38963	4.63143	2.33071	2.11592	2.90914	1.17882	-0.133971	2.99851	0.624213	0.505945	0.439433	0.553674	0.701684	1.46282	0.171157	0.0789849	0.096576	-0.00631112	-0.0446429	-0.054059	-0.0602266	-0.0481645	-0.0545968
		CCNB1	1.11995	1.22815	0.653257	1.98759	3.38963	4.63143	2.33071	2.11592	2.90914	1.17882	-0.133971	2.99851	0.624213	0.505945	0.439433	0.553674	0.701684	1.46282	0.171157	0.0789849	0.096576	-0.00631112	-0.0446429	-0.054059	-0.0602266	-0.0481645	-0.0545968
		CDK4	1.11995	1.22815	0.653257	1.98759	3.38963	4.63143	2.33071	2.11592	2.90914	1.17882	-0.133971	2.99851	0.624213	0.505945	0.439433	0.553674	0.701684	1.46282	0.171157	0.0789849	0.096576	-0.00631112	-0.0446429	-0.054059	-0.0602266	-0.0481645	-0.0545968
		CCND1	1.11995	1.22815	0.653257	1.98759	3.38963	4.63143	2.33071	2.11592	2.90914	1.17882	-0.133971	2.99851	0.624213	0.505945	0.439433	0.553674	0.701684	1.46282	0.171157	0.0789849	0.096576	-0.00631112	-0.0446429	-0.054059	-0.0602266	-0.0481645	-0.0545968
		CDK6	1.11995	1.22815	0.653257	1.98759	3.38963	4.63143	2.33071	2.11592	2.90914	1.17882	-0.133971	2.99851	0.624213	0.505945	0.439433	0.553674	0.701684	1.46282	0.171157	0.0789849	0.096576	-0.00631112	-0.0446429	-0.054059	-0.0602266	-0.0481645	-0.0545968
		CCND3	1.11995	1.22815	0.653257	1.98759	3.38963	4.63143	2.33071	2.11592	2.90914	1.17882	-0.133971	2.99851	0.624213	0.505945	0.439433	0.553674	0.701684	1.46282	0.171157	0.0789849	0.096576	-0.00631112	-0.0446429	-0.054059	-0.0602266	-0.0481645	-0.0545968
	Camptothecin	TOP1	1.31135	1.55662	1.90074	5.34249	5.23191	3.64611	3.43231	3.17847	3.57349	0.650371	3.79804	-0.133971	0.796093	0.381333	0.519407	0.561106	0.269778	0.222992	-0.0237067	-0.000831012	0.0448905	-0.00847634	-0.0501819	0.0296773	-0.0657703	-0.0370634	-0.0752266
	AT7519	CDK9	0.96405	1.21361	2.68235	4.09431	5.2043	2.4287	1.89576	2.08909	2.64235	-0.133971	1.09152	1.09152	0.455678	0.304064	0.368423	0.991801	0.916985	0.342705	-0.0167082	0.135604	0.097242	-0.00275077	0.0155129	0.0406732	-0.0439655	-0.0266538	-0.0090166
		CCNT1	0.96405	1.21361	2.68235	4.09431	5.2043	2.4287	1.89576	2.08909	2.64235	-0.133971	1.09152	1.09152	0.455678	0.304064	0.368423	0.991801	0.916985	0.342705	-0.0167082	0.135604	0.097242	-0.00275077	0.0155129	0.0406732	-0.0439655	-0.0266538	-0.0090166
		CDK5R1	0.96405	1.21361	2.68235	4.09431	5.2043	2.4287	1.89576	2.08909	2.64235	-0.133971	1.09152	1.09152	0.455678	0.304064	0.368423	0.991801	0.916985	0.342705	-0.0167082	0.135604	0.097242	-0.00275077	0.0155129	0.0406732	-0.0439655	-0.0266538	-0.0090166
		CDK2	0.96405	1.21361	2.68235	4.09431	5.2043	2.4287	1.89576	2.08909	2.64235	-0.133971	1.09152	1.09152	0.455678	0.304064	0.368423	0.991801	0.916985	0.342705	-0.0167082	0.135604	0.097242	-0.00275077	0.0155129	0.0406732	-0.0439655	-0.0266538	-0.0090166
		CCNA2	0.96405	1.21361	2.68235	4.09431	5.2043	2.4287	1.89576	2.08909	2.64235	-0.133971	1.09152	1.09152	0.455678	0.304064	0.368423	0.991801	0.916985	0.342705	-0.0167082	0.135604	0.097242	-0.00275077	0.0155129	0.0406732	-0.0439655	-0.0266538	-0.0090166
		GSK3B	0.96405	1.21361	2.68235	4.09431	5.2043	2.4287	1.89576	2.08909	2.64235	-0.133971	1.09152	1.09152	0.455678	0.304064	0.368423	0.991801	0.916985	0.342705	-0.0167082	0.135604	0.097242	-0.00275077	0.0155129	0.0406732	-0.0439655	-0.0266538	-0.0090166
		CDK4	0.96405	1.21361	2.68235	4.09431	5.2043	2.4287	1.89576	2.08909	2.64235	-0.133971	1.09152	1.09152	0.455678	0.304064	0.368423	0.991801	0.916985	0.342705	-0.0167082	0.135604	0.097242	-0.00275077	0.0155129	0.0406732	-0.0439655	-0.0266538	-0.0090166
		CCND1	0.96405	1.21361	2.68235	4.09431	5.2043	2.4287	1.89576	2.08909	2.64235	-0.133971	1.09152	1.09152	0.455678	0.304064	0.368423	0.991801	0.916985	0.342705	-0.0167082	0.135604	0.097242	-0.00275077	0.0155129	0.0406732	-0.0439655	-0.0266538	-0.0090166
		CDK6	0.96405	1.21361	2.68235	4.09431	5.2043	2.4287	1.89576	2.08909	2.64235	-0.133971	1.09152	1.09152	0.455678	0.304064	0.368423	0.991801	0.916985	0.342705	-0.0167082	0.135604	0.097242	-0.00275077	0.0155129	0.0406732	-0.0439655	-0.0266538	-0.0090166
		CCND3	0.96405	1.21361	2.68235	4.09431	5.2043	2.4287	1.89576	2.08909	2.64235	-0.133971	1.09152	1.09152	0.455678	0.304064	0.368423	0.991801	0.916985	0.342705	-0.0167082	0.135604	0.097242	-0.00275077	0.0155129	0.0406732	-0.0439655	-0.0266538	-0.0090166
		CDK1	0.96405	1.21361	2.68235	4.09431	5.2043	2.4287	1.89576	2.08909	2.64235	-0.133971	1.09152	1.09152	0.455678	0.304064	0.368423	0.991801	0.916985	0.342705	-0.0167082	0.135604	0.097242	-0.00275077	0.0155129	0.0406732	-0.0439655	-0.0266538	-0.0090166
		CCNB1	0.96405	1.21361	2.68235	4.09431	5.2043	2.4287	1.89576	2.08909	2.64235	-0.133971	1.09152	1.09152	0.455678	0.304064	0.368423	0.991801	0.916985	0.342705	-0.0167082	0.135604	0.097242	-0.00275077	0.0155129	0.0406732	-0.0439655	-0.0266538	-0.0090166
		CDK3	0.96405	1.21361	2.68235	4.09431	5.2043	2.4287	1.89576	2.08909	2.64235	-0.133971	1.09152	1.09152	0.455678	0.304064	0.368423	0.991801	0.916985	0.342705	-0.0167082	0.135604	0.097242	-0.00275077	0.0155129	0.0406732	-0.0439655	-0.0266538	-0.0090166
		CCNE	0.96405	1.21361	2.68235	4.09431	5.2043	2.4287	1.89576	2.08909	2.64235	-0.133971	1.09152	1.09152	0.455678	0.304064	0.368423	0.991801	0.916985	0.342705	-0.0167082	0.135604	0.097242	-0.00275077	0.0155129	0.0406732	-0.0439655	-0.0266538	-0.0090166
		PIK3CB	0.96405	1.21361	2.68235	4.09431	5.2043	2.4287	1.89576	2.08909	2.64235	-0.133971	1.09152	1.09152	0.455678	0.304064	0.368423	0.991801	0.916985	0.342705	-0.0167082	0.135604	0.097242	-0.00275077	0.0155129	0.0406732	-0.0439655	-0.0266538	-0.0090166
		PLK3	0.96405	1.21361	2.68235	4.09431	5.2043	2.4287	1.89576	2.08909	2.64235	-0.133971	1.09152	1.09152	0.455678	0.304064	0.368423	0.991801	0.916985	0.342705	-0.0167082	0.135604	0.097242	-0.00275077	0.0155129	0.0406732	-0.0439655	-0.0266538	-0.0090166
		RET	0.96405	1.21361	2.68235	4.09431	5.2043	2.4287	1.89576	2.08909	2.64235	-0.133971	1.09152	1.09152	0.455678	0.304064	0.368423	0.991801	0.916985	0.342705	-0.0167082	0.135604	0.097242	-0.00275077	0.0155129	0.0406732	-0.0439655	-0.0266538	-0.0090166
		SGK1	0.96405	1.21361	2.68235	4.09431	5.2043	2.4287	1.89576	2.08909	2.64235	-0.133971	1.09152	1.09152	0.455678	0.304064	0.368423	0.991801	0.916985	0.342705	-0.0167082	0.135604	0.097242	-0.00275077	0.0155129	0.0406732	-0.0439655	-0.0266538	-0.0090166
		NTRK2	0.96405	1.21361	2.68235	4.09431	5.2043	2.4287	1.89576	2.08909	2.64235	-0.133971	1.09152	1.09152	0.455678	0.304064	0.368423	0.991801	0.916985	0.342705	-0.0167082	0.135604	0.097242	-0.00275077	0.0155129	0.0406732	-0.0439655	-0.0266538	-0.0090166
		JAK2	0.96405	1.21361	2.68235	4.09431	5.2043	2.4287	1.89576	2.08909	2.64235	-0.133971	1.09152	1.09152	0.455678	0.304064	0.368423	0.991801	0.916985	0.342705	-0.0167082	0.135604	0.097242	-0.00275077	0.0155129	0.0406732	-0.0439655	-0.0266538	-0.0090166
		CDK7	0.96405	1.21361	2.68235	4.09431	5.2043	2.4287	1.89576	2.08909	2.64235	-0.133971	1.09152	1.09152	0.455678	0.304064	0.368423	0.991801	0.916985	0.342705	-0.0167082	0.135604	0.097242	-0.00275077	0.0155129	0.0406732	-0.0439655	-0.0266538	-0.0090166
		CCNH	0.96405	1.21361	2.68235	4.09431	5.2043	2.4287	1.89576	2.08909	2.64235	-0.133971	1.09152	1.09152	0.455678	0.304064	0.368423	0.991801	0.916985	0.342705	-0.0167082	0.135604	0.097242	-0.00275077	0.0155129	0.0406732	-0.0439655	-0.0266538	-0.0090166
		MNAT1	0.96405	1.21361	2.68235	4.09431	5.2043	2.4287	1.89576	2.08909	2.64235	-0.133971	1.09152	1.09152	0.455678	0.304064	0.368423	0.991801	0.916985	0.342705	-0.0167082	0.135604	0.097242	-0.00275077	0.0155129	0.0406732	-0.0439655	-0.0266538	-0.0090166
	Cyt387	JAK1	2.82075	4.29828	3.38938	0.765669	0.762827	0.69117	5.25267	3.3306	3.0964	0.192881	0.43063	0.514831	0.176439	0.279778	0.242894	0.420942	0.400847	0.633295	0.0432646	0.0281179	-0.0226972	0.105828	0.043438	0.0981727	-0.0576149	-0.0682518	0.00143113
		JAK2	2.82075	4.29828	3.38938	0.765669	0.762827	0.69117	5.25267	3.3306	3.0964	0.192881	0.43063	0.514831	0.176439	0.279778	0.242894	0.420942	0.400847	0.633295	0.0432646	0.0281179	-0.0226972	0.105828	0.043438	0.0981727	-0.0576149	-0.0682518	0.00143113
		JAK3	2.82075	4.29828	3.38938	0.765669	0.762827	0.69117	5.25267	3.3306	3.0964	0.192881	0.43063	0.514831	0.176439	0.279778	0.242894	0.420942	0.400847	0.633295	0.0432646	0.0281179	-0.0226972	0.105828	0.043438	0.0981727	-0.0576149	-0.0682518	0.00143113
		gene	WA01	WA01.1	WA01.2	WA09	WA09.1	WA09.2	WA19	WA19.1	WA19.2	iPS.IMR.90.1	iPS.IMR.90.1.1	iPS.IMR.90.1.2	iPS.DYR0100	iPS.DYR0100.1	iPS.DYR0100.2	iPS.Foreskin.2	iPS.Foreskin.2.1	iPS.Foreskin.2.2	A1	A1.1	A1.2	H1	H1.1	H1.2	Q1	Q1.1	Q1.2
subcluster 3	Aurora A Inhibitor I	AURKA	-0.0336644	0.0924337	0.0721319	1.96954	2.41988	1.10682	0.099907	0.0253525	0.218385	0.961914	1.36582	1.32282	1.28547	1.6592	0.572971	0.460489	0.348853	0.514573	0.00487207	-0.0295097	-0.0322019	0.0169417	0.0106685	-0.00816215	-0.0129095	-0.028981	-0.0372202
		AURKB	-0.0336644	0.0924337	0.0721319	1.96954	2.41988	1.10682	0.099907	0.0253525	0.218385	0.961914	1.36582	1.32282	1.28547	1.6592	0.572971	0.460489	0.348853	0.514573	0.00487207	-0.0295097	-0.0322019	0.0169417	0.0106685	-0.00816215	-0.0129095	-0.028981	-0.0372202
		AURKC	-0.0336644	0.0924337	0.0721319	1.96954	2.41988	1.10682	0.099907	0.0253525	0.218385	0.961914	1.36582	1.32282	1.28547	1.6592	0.572971	0.460489	0.348853	0.514573	0.00487207	-0.0295097	-0.0322019	0.0169417	0.0106685	-0.00816215	-0.0129095	-0.028981	-0.0372202
	Sunitinib Malate	KIT	0.317073	0.353856	0.147911	0.861531	2.98851	1.16473	1.43735	1.79535	2.08959	-0.0653557	0.161997	0.18946	0.0347771	0.138109	0.188701	0.16026	0.303385	0.35457	-0.0805395	-0.0945556	-0.0902367	-0.0767171	-0.105502	-0.0965745	-0.0958775	-0.0976406	-0.0809382
		FLT3	0.317073	0.353856	0.147911	0.861531	2.98851	1.16473	1.43735	1.79535	2.08959	-0.0653557	0.161997	0.18946	0.0347771	0.138109	0.188701	0.16026	0.303385	0.35457	-0.0805395	-0.0945556	-0.0902367	-0.0767171	-0.105502	-0.0965745	-0.0958775	-0.0976406	-0.0809382
		PDGFRB	0.317073	0.353856	0.147911	0.861531	2.98851	1.16473	1.43735	1.79535	2.08959	-0.0653557	0.161997	0.18946	0.0347771	0.138109	0.188701	0.16026	0.303385	0.35457	-0.0805395	-0.0945556	-0.0902367	-0.0767171	-0.105502	-0.0965745	-0.0958775	-0.0976406	-0.0809382
		KDR	0.317073	0.353856	0.147911	0.861531	2.98851	1.16473	1.43735	1.79535	2.08959	-0.0653557	0.161997	0.18946	0.0347771	0.138109	0.188701	0.16026	0.303385	0.35457	-0.0805395	-0.0945556	-0.0902367	-0.0767171	-0.105502	-0.0965745	-0.0958775	-0.0976406	-0.0809382
		FGFR1	0.317073	0.353856	0.147911	0.861531	2.98851	1.16473	1.43735	1.79535	2.08959	-0.0653557	0.161997	0.18946	0.0347771	0.138109	0.188701	0.16026	0.303385	0.35457	-0.0805395	-0.0945556	-0.0902367	-0.0767171	-0.105502	-0.0965745	-0.0958775	-0.0976406	-0.0809382
		EGFR	0.317073	0.353856	0.147911	0.861531	2.98851	1.16473	1.43735	1.79535	2.08959	-0.0653557	0.161997	0.18946	0.0347771	0.138109	0.188701	0.16026	0.303385	0.35457	-0.0805395	-0.0945556	-0.0902367	-0.0767171	-0.105502	-0.0965745	-0.0958775	-0.0976406	-0.0809382
	OSI-420 (Desmethyl Erlotinib)	EGFR	-0.0036402	0.183452	0.0657164	0.789078	2.88793	0.693781	1.74038	1.3681	1.0389	0.0221896	-0.0516666	0.0385768	0.164182	0.380034	0.47678	0.194006	0.213667	0.694045	-0.0108948	0.0589344	-0.023845	-0.0848497	-0.07383	0.0796282	0.00560106	0.00316845	-0.0436223
	PI-103	PIK3CA	-0.00192451	-0.0614828	-0.0868011	1.94646	2.21472	1.32205	0.770406	0.381698	1.21347	0.0723037	-0.0478235	-0.019017	0.281974	0.406922	0.243428	0.50099	0.397979	-0.133971	0.00626757	-0.0329749	-0.00502012	-0.0971395	-0.0996823	-0.106513	-0.0804007	-0.0708933	-0.0593494
		PIK3CB	-0.00192451	-0.0614828	-0.0868011	1.94646	2.21472	1.32205	0.770406	0.381698	1.21347	0.0723037	-0.0478235	-0.019017	0.281974	0.406922	0.243428	0.50099	0.397979	-0.133971	0.00626757	-0.0329749	-0.00502012	-0.0971395	-0.0996823	-0.106513	-0.0804007	-0.0708933	-0.0593494
		PIK3CG	-0.00192451	-0.0614828	-0.0868011	1.94646	2.21472	1.32205	0.770406	0.381698	1.21347	0.0723037	-0.0478235	-0.019017	0.281974	0.406922	0.243428	0.50099	0.397979	-0.133971	0.00626757	-0.0329749	-0.00502012	-0.0971395	-0.0996823	-0.106513	-0.0804007	-0.0708933	-0.0593494
		PIK3CD	-0.00192451	-0.0614828	-0.0868011	1.94646	2.21472	1.32205	0.770406	0.381698	1.21347	0.0723037	-0.0478235	-0.019017	0.281974	0.406922	0.243428	0.50099	0.397979	-0.133971	0.00626757	-0.0329749	-0.00502012	-0.0971395	-0.0996823	-0.106513	-0.0804007	-0.0708933	-0.0593494
		MTOR	-0.00192451	-0.0614828	-0.0868011	1.94646	2.21472	1.32205	0.770406	0.381698	1.21347	0.0723037	-0.0478235	-0.019017	0.281974	0.406922	0.243428	0.50099	0.397979	-0.133971	0.00626757	-0.0329749	-0.00502012	-0.0971395	-0.0996823	-0.106513	-0.0804007	-0.0708933	-0.0593494
		PRKDC	-0.00192451	-0.0614828	-0.0868011	1.94646	2.21472	1.32205	0.770406	0.381698	1.21347	0.0723037	-0.0478235	-0.019017	0.281974	0.406922	0.243428	0.50099	0.397979	-0.133971	0.00626757	-0.0329749	-0.00502012	-0.0971395	-0.0996823	-0.106513	-0.0804007	-0.0708933	-0.0593494
	GDC-0941	PIK3CA	1.4876	2.77376	0.915099	0.677643	0.81951	0.803912	0.761459	-0.133971	0.875519	-0.0315004	-0.0366419	-0.062115	0.222	0.146379	0.217466	0.146148	-0.0581056	0.163281	-0.0395603	-0.0708937	-0.0301082	-0.0913371	-0.0829387	-0.117682	-0.120019	-0.107627	-0.113904
		PIK3CB	1.4876	2.77376	0.915099	0.677643	0.81951	0.803912	0.761459	-0.133971	0.875519	-0.0315004	-0.0366419	-0.062115	0.222	0.146379	0.217466	0.146148	-0.0581056	0.163281	-0.0395603	-0.0708937	-0.0301082	-0.0913371	-0.0829387	-0.117682	-0.120019	-0.107627	-0.113904
		PIK3CG	1.4876	2.77376	0.915099	0.677643	0.81951	0.803912	0.761459	-0.133971	0.875519	-0.0315004	-0.0366419	-0.062115	0.222	0.146379	0.217466	0.146148	-0.0581056	0.163281	-0.0395603	-0.0708937	-0.0301082	-0.0913371	-0.0829387	-0.117682	-0.120019	-0.107627	-0.113904
		PIK3CD	1.4876	2.77376	0.915099	0.677643	0.81951	0.803912	0.761459	-0.133971	0.875519	-0.0315004	-0.0366419	-0.062115	0.222	0.146379	0.217466	0.146148	-0.0581056	0.163281	-0.0395603	-0.0708937	-0.0301082	-0.0913371	-0.0829387	-0.117682	-0.120019	-0.107627	-0.113904
		MTOR	1.4876	2.77376	0.915099	0.677643	0.81951	0.803912	0.761459	-0.133971	0.875519	-0.0315004	-0.0366419	-0.062115	0.222	0.146379	0.217466	0.146148	-0.0581056	0.163281	-0.0395603	-0.0708937	-0.0301082	-0.0913371	-0.0829387	-0.117682	-0.120019	-0.107627	-0.113904
		PIK3C2B	1.4876	2.77376	0.915099	0.677643	0.81951	0.803912	0.761459	-0.133971	0.875519	-0.0315004	-0.0366419	-0.062115	0.222	0.146379	0.217466	0.146148	-0.0581056	0.163281	-0.0395603	-0.0708937	-0.0301082	-0.0913371	-0.0829387	-0.117682	-0.120019	-0.107627	-0.113904
		PRKDC	1.4876	2.77376	0.915099	0.677643	0.81951	0.803912	0.761459	-0.133971	0.875519	-0.0315004	-0.0366419	-0.062115	0.222	0.146379	0.217466	0.146148	-0.0581056	0.163281	-0.0395603	-0.0708937	-0.0301082	-0.0913371	-0.0829387	-0.117682	-0.120019	-0.107627	-0.113904
	GSK429286A	ROCK1	0.334248	0.208666	0.23052	0.201949	0.0591662	0.698647	2.31998	1.63268	1.44197	0.145777	0.0569544	0.311232	0.405312	0.258231	0.418569	0.0973633	0.0607347	0.0940537	0.0328582	-0.00276674	0.0460853	0.215498	0.142256	0.0199274	0.154768	-0.0830611	-0.0817999
		ROCK2	0.334248	0.208666	0.23052	0.201949	0.0591662	0.698647	2.31998	1.63268	1.44197	0.145777	0.0569544	0.311232	0.405312	0.258231	0.418569	0.0973633	0.0607347	0.0940537	0.0328582	-0.00276674	0.0460853	0.215498	0.142256	0.0199274	0.154768	-0.0830611	-0.0817999
	BIBF1120	FLT1	0.11551	0.166994	-0.0271784	0.00559932	0.0498188	0.278893	0.370774	0.137806	-0.133971	-0.0319321	0.150114	-0.0316854	0.174978	0.332815	0.181712	0.112373	0.13796	0.0228694	-0.10177	-0.0822989	-0.0649864	-0.0635322	0.0690275	-0.0876142	-0.0955096	-0.0926643	-0.0986329
		KDR	0.11551	0.166994	-0.0271784	0.00559932	0.0498188	0.278893	0.370774	0.137806	-0.133971	-0.0319321	0.150114	-0.0316854	0.174978	0.332815	0.181712	0.112373	0.13796	0.0228694	-0.10177	-0.0822989	-0.0649864	-0.0635322	0.0690275	-0.0876142	-0.0955096	-0.0926643	-0.0986329
		FLT4	0.11551	0.166994	-0.0271784	0.00559932	0.0498188	0.278893	0.370774	0.137806	-0.133971	-0.0319321	0.150114	-0.0316854	0.174978	0.332815	0.181712	0.112373	0.13796	0.0228694	-0.10177	-0.0822989	-0.0649864	-0.0635322	0.0690275	-0.0876142	-0.0955096	-0.0926643	-0.0986329
		FGFR1	0.11551	0.166994	-0.0271784	0.00559932	0.0498188	0.278893	0.370774	0.137806	-0.133971	-0.0319321	0.150114	-0.0316854	0.174978	0.332815	0.181712	0.112373	0.13796	0.0228694	-0.10177	-0.0822989	-0.0649864	-0.0635322	0.0690275	-0.0876142	-0.0955096	-0.0926643	-0.0986329
		FGFR2	0.11551	0.166994	-0.0271784	0.00559932	0.0498188	0.278893	0.370774	0.137806	-0.133971	-0.0319321	0.150114	-0.0316854	0.174978	0.332815	0.181712	0.112373	0.13796	0.0228694	-0.10177	-0.0822989	-0.0649864	-0.0635322	0.0690275	-0.0876142	-0.0955096	-0.0926643	-0.0986329
		FGFR3	0.11551	0.166994	-0.0271784	0.00559932	0.0498188	0.278893	0.370774	0.137806	-0.133971	-0.0319321	0.150114	-0.0316854	0.174978	0.332815	0.181712	0.112373	0.13796	0.0228694	-0.10177	-0.0822989	-0.0649864	-0.0635322	0.0690275	-0.0876142	-0.0955096	-0.0926643	-0.0986329
		PDGFRA	0.11551	0.166994	-0.0271784	0.00559932	0.0498188	0.278893	0.370774	0.137806	-0.133971	-0.0319321	0.150114	-0.0316854	0.174978	0.332815	0.181712	0.112373	0.13796	0.0228694	-0.10177	-0.0822989	-0.0649864	-0.0635322	0.0690275	-0.0876142	-0.0955096	-0.0926643	-0.0986329
		PDGFRB	0.11551	0.166994	-0.0271784	0.00559932	0.0498188	0.278893	0.370774	0.137806	-0.133971	-0.0319321	0.150114	-0.0316854	0.174978	0.332815	0.181712	0.112373	0.13796	0.0228694	-0.10177	-0.0822989	-0.0649864	-0.0635322	0.0690275	-0.0876142	-0.0955096	-0.0926643	-0.0986329
		LCK	0.11551	0.166994	-0.0271784	0.00559932	0.0498188	0.278893	0.370774	0.137806	-0.133971	-0.0319321	0.150114	-0.0316854	0.174978	0.332815	0.181712	0.112373	0.13796	0.0228694	-0.10177	-0.0822989	-0.0649864	-0.0635322	0.0690275	-0.0876142	-0.0955096	-0.0926643	-0.0986329
		FLT3	0.11551	0.166994	-0.0271784	0.00559932	0.0498188	0.278893	0.370774	0.137806	-0.133971	-0.0319321	0.150114	-0.0316854	0.174978	0.332815	0.181712	0.112373	0.13796	0.0228694	-0.10177	-0.0822989	-0.0649864	-0.0635322	0.0690275	-0.0876142	-0.0955096	-0.0926643	-0.0986329
		SRC	0.11551	0.166994	-0.0271784	0.00559932	0.0498188	0.278893	0.370774	0.137806	-0.133971	-0.0319321	0.150114	-0.0316854	0.174978	0.332815	0.181712	0.112373	0.13796	0.0228694	-0.10177	-0.0822989	-0.0649864	-0.0635322	0.0690275	-0.0876142	-0.0955096	-0.0926643	-0.0986329
		LYN	0.11551	0.166994	-0.0271784	0.00559932	0.0498188	0.278893	0.370774	0.137806	-0.133971	-0.0319321	0.150114	-0.0316854	0.174978	0.332815	0.181712	0.112373	0.13796	0.0228694	-0.10177	-0.0822989	-0.0649864	-0.0635322	0.0690275	-0.0876142	-0.0955096	-0.0926643	-0.0986329
		FGFR4	0.11551	0.166994	-0.0271784	0.00559932	0.0498188	0.278893	0.370774	0.137806	-0.133971	-0.0319321	0.150114	-0.0316854	0.174978	0.332815	0.181712	0.112373	0.13796	0.0228694	-0.10177	-0.0822989	-0.0649864	-0.0635322	0.0690275	-0.0876142	-0.0955096	-0.0926643	-0.0986329
		IGF1R	0.11551	0.166994	-0.0271784	0.00559932	0.0498188	0.278893	0.370774	0.137806	-0.133971	-0.0319321	0.150114	-0.0316854	0.174978	0.332815	0.181712	0.112373	0.13796	0.0228694	-0.10177	-0.0822989	-0.0649864	-0.0635322	0.0690275	-0.0876142	-0.0955096	-0.0926643	-0.0986329
	ABT-737	BCL2	-0.0459492	0.0796721	0.00854092	0.127862	0.0808122	0.101578	0.0938473	0.0788753	0.0591403	0.122128	0.103968	-0.00803466	0.103304	0.177775	0.0704333	0.0192536	0.139653	0.0618834	-0.0838888	-0.098922	-0.11329	-0.0986623	-0.114203	-0.125706	-0.128319	-0.117034	-0.123125
		BCL2L1	-0.0459492	0.0796721	0.00854092	0.127862	0.0808122	0.101578	0.0938473	0.0788753	0.0591403	0.122128	0.103968	-0.00803466	0.103304	0.177775	0.0704333	0.0192536	0.139653	0.0618834	-0.0838888	-0.098922	-0.11329	-0.0986623	-0.114203	-0.125706	-0.128319	-0.117034	-0.123125
		BCL2L2	-0.0459492	0.0796721	0.00854092	0.127862	0.0808122	0.101578	0.0938473	0.0788753	0.0591403	0.122128	0.103968	-0.00803466	0.103304	0.177775	0.0704333	0.0192536	0.139653	0.0618834	-0.0838888	-0.098922	-0.11329	-0.0986623	-0.114203	-0.125706	-0.128319	-0.117034	-0.123125
		BCL2L10	-0.0459492	0.0796721	0.00854092	0.127862	0.0808122	0.101578	0.0938473	0.0788753	0.0591403	0.122128	0.103968	-0.00803466	0.103304	0.177775	0.0704333	0.0192536	0.139653	0.0618834	-0.0838888	-0.098922	-0.11329	-0.0986623	-0.114203	-0.125706	-0.128319	-0.117034	-0.123125

## Sheet: G1
		targets of inhibitors (<5µM)	hESCs (D z-scores in triplicates)									hiPSCs (D z-scores in triplicates)									hAFSCs (D z-scores in triplicates)
		gene	WA01	WA01.1	WA01.2	WA09	WA09.1	WA09.2	WA19	WA19.1	WA19.2	iPS.IMR.90.1	iPS.IMR.90.1.1	iPS.IMR.90.1.2	iPS.DYR0100	iPS.DYR0100.1	iPS.DYR0100.2	iPS.Foreskin.2	iPS.Foreskin.2.1	iPS.Foreskin.2.2	A1	A1.1	A1.2	H1	H1.1	H1.2	Q1	Q1.1	Q1.2
subcluster 1	Entinostat	HDAC1	1.44525	3.53611	3.50318	1.21768	3.19293	3.16182	0.783641	4.7358	5.9702	-0.120608	-0.120608	-1.39178	0.0285995	2.04437	1.93392	0.921251	0.667884	0.489036	-1.80123	-2.10683	-2.08575	-2.03509	-1.62274	-1.32196	-2.11224	-2.17905	-2.43819
		HDAC3	1.44525	3.53611	3.50318	1.21768	3.19293	3.16182	0.783641	4.7358	5.9702	-0.120608	-0.120608	-1.39178	0.0285995	2.04437	1.93392	0.921251	0.667884	0.489036	-1.80123	-2.10683	-2.08575	-2.03509	-1.62274	-1.32196	-2.11224	-2.17905	-2.43819
	M344	HDAC9	1.28885	2.12849	3.50318	1.06993	1.86314	3.16182	1.93506	4.24826	5.62788	-0.580067	-1.90484	-1.57556	0.449703	0.366863	1.67159	2.07631	0.891443	1.05539	-1.93295	-2.07521	-2.2944	-2.37807	-2.16608	-2.38244	-2.19957	-2.33081	-2.57516
	Trichostatin A	HDAC1	-0.0693816	3.75013	3.86538	-0.213208	3.39512	3.50399	5.30632	3.92669	5.10923	3.07263	-2.6706	-2.6706	-0.696251	1.71992	0.394476	1.50996	1.6739	0.876539	-2.14371	-2.34814	-1.78015	-1.24434	-2.38535	-0.244987	-1.55865	-1.92612	-2.10747
		HDAC4	-0.0693816	3.75013	3.86538	-0.213208	3.39512	3.50399	5.30632	3.92669	5.10923	3.07263	-2.6706	-2.6706	-0.696251	1.71992	0.394476	1.50996	1.6739	0.876539	-2.14371	-2.34814	-1.78015	-1.24434	-2.38535	-0.244987	-1.55865	-1.92612	-2.10747
		HDAC6	-0.0693816	3.75013	3.86538	-0.213208	3.39512	3.50399	5.30632	3.92669	5.10923	3.07263	-2.6706	-2.6706	-0.696251	1.71992	0.394476	1.50996	1.6739	0.876539	-2.14371	-2.34814	-1.78015	-1.24434	-2.38535	-0.244987	-1.55865	-1.92612	-2.10747
	Vorinostat	HDAC1	0.399826	2.3919	1.85684	0.230057	2.11199	1.60651	5.30632	5.30632	1.93506	0.614526	-2.6706	1.15822	2.25838	0.781063	1.64398	1.69626	1.85275	1.21933	-1.75908	-2.11736	-1.66423	-1.92351	-2.02539	-2.18888	-1.02892	-1.82113	-1.90703
		HDAC3	0.399826	2.3919	1.85684	0.230057	2.11199	1.60651	5.30632	5.30632	1.93506	0.614526	-2.6706	1.15822	2.25838	0.781063	1.64398	1.69626	1.85275	1.21933	-1.75908	-2.11736	-1.66423	-1.92351	-2.02539	-2.18888	-1.02892	-1.82113	-1.90703
	SRT1720	SIRT1	0.0376307	1.65928	0.46568	-0.112112	1.41987	0.292269	3.06573	2.73379	-0.305535	2.43705	-2.6706	-2.6706	0.17357	0.6499	0.290926	0.958511	0.451776	0.205861	-2.01725	-2.14792	-1.6695	-0.589425	-0.919309	-1.06485	-0.532594	-0.833251	-0.87143
		gene	WA01	WA01.1	WA01.2	WA09	WA09.1	WA09.2	WA19	WA19.1	WA19.2	iPS.IMR.90.1	iPS.IMR.90.1.1	iPS.IMR.90.1.2	iPS.DYR0100	iPS.DYR0100.1	iPS.DYR0100.2	iPS.Foreskin.2	iPS.Foreskin.2.1	iPS.Foreskin.2.2	A1	A1.1	A1.2	H1	H1.1	H1.2	Q1	Q1.1	Q1.2
subcluster 2	GDC-0941	PIK3CA	-0.119612	0.532816	-0.204427	-0.0486174	0.621967	-0.135793	3.87262	1.69154	3.1485	1.18817	1.11877	1.46578	0.680656	0.773232	0.353553	0.323028	-0.191687	-0.215352	-0.20202	-0.527223	0.0443458	-0.67338	-0.725121	-0.725121	-0.858344	-0.874573	-0.73392
		PIK3CB	-0.119612	0.532816	-0.204427	-0.0486174	0.621967	-0.135793	3.87262	1.69154	3.1485	1.18817	1.11877	1.46578	0.680656	0.773232	0.353553	0.323028	-0.191687	-0.215352	-0.20202	-0.527223	0.0443458	-0.67338	-0.725121	-0.725121	-0.858344	-0.874573	-0.73392
		PIK3CG	-0.119612	0.532816	-0.204427	-0.0486174	0.621967	-0.135793	3.87262	1.69154	3.1485	1.18817	1.11877	1.46578	0.680656	0.773232	0.353553	0.323028	-0.191687	-0.215352	-0.20202	-0.527223	0.0443458	-0.67338	-0.725121	-0.725121	-0.858344	-0.874573	-0.73392
		PIK3CD	-0.119612	0.532816	-0.204427	-0.0486174	0.621967	-0.135793	3.87262	1.69154	3.1485	1.18817	1.11877	1.46578	0.680656	0.773232	0.353553	0.323028	-0.191687	-0.215352	-0.20202	-0.527223	0.0443458	-0.67338	-0.725121	-0.725121	-0.858344	-0.874573	-0.73392
		MTOR	-0.119612	0.532816	-0.204427	-0.0486174	0.621967	-0.135793	3.87262	1.69154	3.1485	1.18817	1.11877	1.46578	0.680656	0.773232	0.353553	0.323028	-0.191687	-0.215352	-0.20202	-0.527223	0.0443458	-0.67338	-0.725121	-0.725121	-0.858344	-0.874573	-0.73392
		PIK3C2B	-0.119612	0.532816	-0.204427	-0.0486174	0.621967	-0.135793	3.87262	1.69154	3.1485	1.18817	1.11877	1.46578	0.680656	0.773232	0.353553	0.323028	-0.191687	-0.215352	-0.20202	-0.527223	0.0443458	-0.67338	-0.725121	-0.725121	-0.858344	-0.874573	-0.73392
		PRKDC	-0.119612	0.532816	-0.204427	-0.0486174	0.621967	-0.135793	3.87262	1.69154	3.1485	1.18817	1.11877	1.46578	0.680656	0.773232	0.353553	0.323028	-0.191687	-0.215352	-0.20202	-0.527223	0.0443458	-0.67338	-0.725121	-0.725121	-0.858344	-0.874573	-0.73392
	AMG 900	AURKA	0.80318	1.95562	0.696168	0.611109	1.69983	0.510013	2.98274	3.31468	2.28774	-0.970607	0.0478603	0.27759	0.0285995	0.684416	0.29783	0.0642733	0.65298	-0.539337	-0.715824	0.796364	0.559261	-1.12306	-1.31226	-0.788325	-1.08141	-1.24845	-1.28662
		AURKB	0.80318	1.95562	0.696168	0.611109	1.69983	0.510013	2.98274	3.31468	2.28774	-0.970607	0.0478603	0.27759	0.0285995	0.684416	0.29783	0.0642733	0.65298	-0.539337	-0.715824	0.796364	0.559261	-1.12306	-1.31226	-0.788325	-1.08141	-1.24845	-1.28662
		AURKC	0.80318	1.95562	0.696168	0.611109	1.69983	0.510013	2.98274	3.31468	2.28774	-0.970607	0.0478603	0.27759	0.0285995	0.684416	0.29783	0.0642733	0.65298	-0.539337	-0.715824	0.796364	0.559261	-1.12306	-1.31226	-0.788325	-1.08141	-1.24845	-1.28662
		MAPK14	0.80318	1.95562	0.696168	0.611109	1.69983	0.510013	2.98274	3.31468	2.28774	-0.970607	0.0478603	0.27759	0.0285995	0.684416	0.29783	0.0642733	0.65298	-0.539337	-0.715824	0.796364	0.559261	-1.12306	-1.31226	-0.788325	-1.08141	-1.24845	-1.28662
		TYK2	0.80318	1.95562	0.696168	0.611109	1.69983	0.510013	2.98274	3.31468	2.28774	-0.970607	0.0478603	0.27759	0.0285995	0.684416	0.29783	0.0642733	0.65298	-0.539337	-0.715824	0.796364	0.559261	-1.12306	-1.31226	-0.788325	-1.08141	-1.24845	-1.28662
		MAPK9	0.80318	1.95562	0.696168	0.611109	1.69983	0.510013	2.98274	3.31468	2.28774	-0.970607	0.0478603	0.27759	0.0285995	0.684416	0.29783	0.0642733	0.65298	-0.539337	-0.715824	0.796364	0.559261	-1.12306	-1.31226	-0.788325	-1.08141	-1.24845	-1.28662
		MET	0.80318	1.95562	0.696168	0.611109	1.69983	0.510013	2.98274	3.31468	2.28774	-0.970607	0.0478603	0.27759	0.0285995	0.684416	0.29783	0.0642733	0.65298	-0.539337	-0.715824	0.796364	0.559261	-1.12306	-1.31226	-0.788325	-1.08141	-1.24845	-1.28662
		TEK	0.80318	1.95562	0.696168	0.611109	1.69983	0.510013	2.98274	3.31468	2.28774	-0.970607	0.0478603	0.27759	0.0285995	0.684416	0.29783	0.0642733	0.65298	-0.539337	-0.715824	0.796364	0.559261	-1.12306	-1.31226	-0.788325	-1.08141	-1.24845	-1.28662
	Saracatinib	SRC	0.421903	0.0891651	0.304466	0.507968	0.16597	0.387263	1.2815	1.69154	2.05796	0.459444	0.00138805	0.313699	-0.0414389	-0.0290954	-0.819079	0.240201	0.624758	0.441354	-0.40404	0.38433	-0.364621	-1.23736	-1.40811	-1.45985	-1.25325	-0.685233	-1.1126
		LCK	0.421903	0.0891651	0.304466	0.507968	0.16597	0.387263	1.2815	1.69154	2.05796	0.459444	0.00138805	0.313699	-0.0414389	-0.0290954	-0.819079	0.240201	0.624758	0.441354	-0.40404	0.38433	-0.364621	-1.23736	-1.40811	-1.45985	-1.25325	-0.685233	-1.1126
		YES1	0.421903	0.0891651	0.304466	0.507968	0.16597	0.387263	1.2815	1.69154	2.05796	0.459444	0.00138805	0.313699	-0.0414389	-0.0290954	-0.819079	0.240201	0.624758	0.441354	-0.40404	0.38433	-0.364621	-1.23736	-1.40811	-1.45985	-1.25325	-0.685233	-1.1126
		EGFR	0.421903	0.0891651	0.304466	0.507968	0.16597	0.387263	1.2815	1.69154	2.05796	0.459444	0.00138805	0.313699	-0.0414389	-0.0290954	-0.819079	0.240201	0.624758	0.441354	-0.40404	0.38433	-0.364621	-1.23736	-1.40811	-1.45985	-1.25325	-0.685233	-1.1126
		LYN	0.421903	0.0891651	0.304466	0.507968	0.16597	0.387263	1.2815	1.69154	2.05796	0.459444	0.00138805	0.313699	-0.0414389	-0.0290954	-0.819079	0.240201	0.624758	0.441354	-0.40404	0.38433	-0.364621	-1.23736	-1.40811	-1.45985	-1.25325	-0.685233	-1.1126
		FYN	0.421903	0.0891651	0.304466	0.507968	0.16597	0.387263	1.2815	1.69154	2.05796	0.459444	0.00138805	0.313699	-0.0414389	-0.0290954	-0.819079	0.240201	0.624758	0.441354	-0.40404	0.38433	-0.364621	-1.23736	-1.40811	-1.45985	-1.25325	-0.685233	-1.1126
		FGR	0.421903	0.0891651	0.304466	0.507968	0.16597	0.387263	1.2815	1.69154	2.05796	0.459444	0.00138805	0.313699	-0.0414389	-0.0290954	-0.819079	0.240201	0.624758	0.441354	-0.40404	0.38433	-0.364621	-1.23736	-1.40811	-1.45985	-1.25325	-0.685233	-1.1126
		BLK	0.421903	0.0891651	0.304466	0.507968	0.16597	0.387263	1.2815	1.69154	2.05796	0.459444	0.00138805	0.313699	-0.0414389	-0.0290954	-0.819079	0.240201	0.624758	0.441354	-0.40404	0.38433	-0.364621	-1.23736	-1.40811	-1.45985	-1.25325	-0.685233	-1.1126
		ABL1	0.421903	0.0891651	0.304466	0.507968	0.16597	0.387263	1.2815	1.69154	2.05796	0.459444	0.00138805	0.313699	-0.0414389	-0.0290954	-0.819079	0.240201	0.624758	0.441354	-0.40404	0.38433	-0.364621	-1.23736	-1.40811	-1.45985	-1.25325	-0.685233	-1.1126
		SRC	0.421903	0.0891651	0.304466	0.507968	0.16597	0.387263	1.2815	1.69154	2.05796	0.459444	0.00138805	0.313699	-0.0414389	-0.0290954	-0.819079	0.240201	0.624758	0.441354	-0.40404	0.38433	-0.364621	-1.23736	-1.40811	-1.45985	-1.25325	-0.685233	-1.1126
		KIT	0.421903	0.0891651	0.304466	0.507968	0.16597	0.387263	1.2815	1.69154	2.05796	0.459444	0.00138805	0.313699	-0.0414389	-0.0290954	-0.819079	0.240201	0.624758	0.441354	-0.40404	0.38433	-0.364621	-1.23736	-1.40811	-1.45985	-1.25325	-0.685233	-1.1126
		EPHA2	0.421903	0.0891651	0.304466	0.507968	0.16597	0.387263	1.2815	1.69154	2.05796	0.459444	0.00138805	0.313699	-0.0414389	-0.0290954	-0.819079	0.240201	0.624758	0.441354	-0.40404	0.38433	-0.364621	-1.23736	-1.40811	-1.45985	-1.25325	-0.685233	-1.1126
		CSK	0.421903	0.0891651	0.304466	0.507968	0.16597	0.387263	1.2815	1.69154	2.05796	0.459444	0.00138805	0.313699	-0.0414389	-0.0290954	-0.819079	0.240201	0.624758	0.441354	-0.40404	0.38433	-0.364621	-1.23736	-1.40811	-1.45985	-1.25325	-0.685233	-1.1126
	Dasatinib	ABL1	0.0434952	0.141359	-0.282719	0.119029	0.219617	-0.216264	0.967427	2.02307	1.69154	0.952201	0.674591	0.667651	-0.0414389	0.279492	-0.930171	0.476851	0.536014	0.488684	-1.03474	-0.93619	-1.00517	-1.13388	-1.42881	-0.94761	-1.53997	-0.760969	-1.6103
		SRC	0.0434952	0.141359	-0.282719	0.119029	0.219617	-0.216264	0.967427	2.02307	1.69154	0.952201	0.674591	0.667651	-0.0414389	0.279492	-0.930171	0.476851	0.536014	0.488684	-1.03474	-0.93619	-1.00517	-1.13388	-1.42881	-0.94761	-1.53997	-0.760969	-1.6103
		KIT	0.0434952	0.141359	-0.282719	0.119029	0.219617	-0.216264	0.967427	2.02307	1.69154	0.952201	0.674591	0.667651	-0.0414389	0.279492	-0.930171	0.476851	0.536014	0.488684	-1.03474	-0.93619	-1.00517	-1.13388	-1.42881	-0.94761	-1.53997	-0.760969	-1.6103
	MLN8237	AURKA	0.655009	1.07483	0.778485	0.471131	0.867736	0.587779	2.51595	2.51595	2.51595	-0.687274	-0.120608	-0.37331	0.449703	1.02958	-1.0069	0.608268	0.76476	1.01068	-1.59574	-1.5852	-1.55886	-1.85075	-2.09331	-2.13212	-1.23413	-1.42979	-1.9118
		AURKB	0.655009	1.07483	0.778485	0.471131	0.867736	0.587779	2.51595	2.51595	2.51595	-0.687274	-0.120608	-0.37331	0.449703	1.02958	-1.0069	0.608268	0.76476	1.01068	-1.59574	-1.5852	-1.55886	-1.85075	-2.09331	-2.13212	-1.23413	-1.42979	-1.9118
	SNS-032	CDK9	0.154735	0.498589	-0.50432	0.489887	0.874531	-0.247347	2.17321	2.04574	4.27154	-0.121288	1.80166	1.50727	-0.547466	-0.600545	-0.515619	-0.975908	-0.993084	-0.884302	-2.1413	-1.96022	-2.15522	-0.349029	-0.460084	-0.814402	-1.57479	-1.54158	-1.34235
		CCNT1	0.154735	0.498589	-0.50432	0.489887	0.874531	-0.247347	2.17321	2.04574	4.27154	-0.121288	1.80166	1.50727	-0.547466	-0.600545	-0.515619	-0.975908	-0.993084	-0.884302	-2.1413	-1.96022	-2.15522	-0.349029	-0.460084	-0.814402	-1.57479	-1.54158	-1.34235
		CDK2	0.154735	0.498589	-0.50432	0.489887	0.874531	-0.247347	2.17321	2.04574	4.27154	-0.121288	1.80166	1.50727	-0.547466	-0.600545	-0.515619	-0.975908	-0.993084	-0.884302	-2.1413	-1.96022	-2.15522	-0.349029	-0.460084	-0.814402	-1.57479	-1.54158	-1.34235
		CCNA2	0.154735	0.498589	-0.50432	0.489887	0.874531	-0.247347	2.17321	2.04574	4.27154	-0.121288	1.80166	1.50727	-0.547466	-0.600545	-0.515619	-0.975908	-0.993084	-0.884302	-2.1413	-1.96022	-2.15522	-0.349029	-0.460084	-0.814402	-1.57479	-1.54158	-1.34235
		CDK2	0.154735	0.498589	-0.50432	0.489887	0.874531	-0.247347	2.17321	2.04574	4.27154	-0.121288	1.80166	1.50727	-0.547466	-0.600545	-0.515619	-0.975908	-0.993084	-0.884302	-2.1413	-1.96022	-2.15522	-0.349029	-0.460084	-0.814402	-1.57479	-1.54158	-1.34235
		CCNA2	0.154735	0.498589	-0.50432	0.489887	0.874531	-0.247347	2.17321	2.04574	4.27154	-0.121288	1.80166	1.50727	-0.547466	-0.600545	-0.515619	-0.975908	-0.993084	-0.884302	-2.1413	-1.96022	-2.15522	-0.349029	-0.460084	-0.814402	-1.57479	-1.54158	-1.34235
		CDK7	0.154735	0.498589	-0.50432	0.489887	0.874531	-0.247347	2.17321	2.04574	4.27154	-0.121288	1.80166	1.50727	-0.547466	-0.600545	-0.515619	-0.975908	-0.993084	-0.884302	-2.1413	-1.96022	-2.15522	-0.349029	-0.460084	-0.814402	-1.57479	-1.54158	-1.34235
		CCNH	0.154735	0.498589	-0.50432	0.489887	0.874531	-0.247347	2.17321	2.04574	4.27154	-0.121288	1.80166	1.50727	-0.547466	-0.600545	-0.515619	-0.975908	-0.993084	-0.884302	-2.1413	-1.96022	-2.15522	-0.349029	-0.460084	-0.814402	-1.57479	-1.54158	-1.34235
		CDK5R1	0.154735	0.498589	-0.50432	0.489887	0.874531	-0.247347	2.17321	2.04574	4.27154	-0.121288	1.80166	1.50727	-0.547466	-0.600545	-0.515619	-0.975908	-0.993084	-0.884302	-2.1413	-1.96022	-2.15522	-0.349029	-0.460084	-0.814402	-1.57479	-1.54158	-1.34235
		CDK2	0.154735	0.498589	-0.50432	0.489887	0.874531	-0.247347	2.17321	2.04574	4.27154	-0.121288	1.80166	1.50727	-0.547466	-0.600545	-0.515619	-0.975908	-0.993084	-0.884302	-2.1413	-1.96022	-2.15522	-0.349029	-0.460084	-0.814402	-1.57479	-1.54158	-1.34235
		CCNA2	0.154735	0.498589	-0.50432	0.489887	0.874531	-0.247347	2.17321	2.04574	4.27154	-0.121288	1.80166	1.50727	-0.547466	-0.600545	-0.515619	-0.975908	-0.993084	-0.884302	-2.1413	-1.96022	-2.15522	-0.349029	-0.460084	-0.814402	-1.57479	-1.54158	-1.34235
		GSK3B	0.154735	0.498589	-0.50432	0.489887	0.874531	-0.247347	2.17321	2.04574	4.27154	-0.121288	1.80166	1.50727	-0.547466	-0.600545	-0.515619	-0.975908	-0.993084	-0.884302	-2.1413	-1.96022	-2.15522	-0.349029	-0.460084	-0.814402	-1.57479	-1.54158	-1.34235
		CDK1	0.154735	0.498589	-0.50432	0.489887	0.874531	-0.247347	2.17321	2.04574	4.27154	-0.121288	1.80166	1.50727	-0.547466	-0.600545	-0.515619	-0.975908	-0.993084	-0.884302	-2.1413	-1.96022	-2.15522	-0.349029	-0.460084	-0.814402	-1.57479	-1.54158	-1.34235
		CCNB1	0.154735	0.498589	-0.50432	0.489887	0.874531	-0.247347	2.17321	2.04574	4.27154	-0.121288	1.80166	1.50727	-0.547466	-0.600545	-0.515619	-0.975908	-0.993084	-0.884302	-2.1413	-1.96022	-2.15522	-0.349029	-0.460084	-0.814402	-1.57479	-1.54158	-1.34235
		CDK4	0.154735	0.498589	-0.50432	0.489887	0.874531	-0.247347	2.17321	2.04574	4.27154	-0.121288	1.80166	1.50727	-0.547466	-0.600545	-0.515619	-0.975908	-0.993084	-0.884302	-2.1413	-1.96022	-2.15522	-0.349029	-0.460084	-0.814402	-1.57479	-1.54158	-1.34235
		CCND1	0.154735	0.498589	-0.50432	0.489887	0.874531	-0.247347	2.17321	2.04574	4.27154	-0.121288	1.80166	1.50727	-0.547466	-0.600545	-0.515619	-0.975908	-0.993084	-0.884302	-2.1413	-1.96022	-2.15522	-0.349029	-0.460084	-0.814402	-1.57479	-1.54158	-1.34235
		CDK6	0.154735	0.498589	-0.50432	0.489887	0.874531	-0.247347	2.17321	2.04574	4.27154	-0.121288	1.80166	1.50727	-0.547466	-0.600545	-0.515619	-0.975908	-0.993084	-0.884302	-2.1413	-1.96022	-2.15522	-0.349029	-0.460084	-0.814402	-1.57479	-1.54158	-1.34235
		CCND3	0.154735	0.498589	-0.50432	0.489887	0.874531	-0.247347	2.17321	2.04574	4.27154	-0.121288	1.80166	1.50727	-0.547466	-0.600545	-0.515619	-0.975908	-0.993084	-0.884302	-2.1413	-1.96022	-2.15522	-0.349029	-0.460084	-0.814402	-1.57479	-1.54158	-1.34235
	Camptothecin	TOP1	0.0171927	-0.280815	0.767942	0.336029	0.00267114	1.17584	3.52634	4.80103	2.23204	-1.36776	0.461234	-0.321725	-0.0803759	0.116014	-0.643007	-1.05034	-1.20492	-1.27935	-2.3377	-2.23091	-2.19701	-1.23747	-1.01536	-1.23747	-1.52498	-1.42536	-1.49731
	AT7519	CDK9	-0.905484	-0.44128	0.309469	-0.696099	-0.176829	0.662976	3.2714	3.86952	1.00638	-0.509636	-0.0586508	1.50727	-0.754472	-0.765088	-0.706702	-0.58086	-0.804148	-0.380474	-2.33352	-2.32423	-2.32562	-0.698059	-1.2692	-1.18987	-1.41429	-1.41983	-1.26486
		CCNT1	-0.905484	-0.44128	0.309469	-0.696099	-0.176829	0.662976	3.2714	3.86952	1.00638	-0.509636	-0.0586508	1.50727	-0.754472	-0.765088	-0.706702	-0.58086	-0.804148	-0.380474	-2.33352	-2.32423	-2.32562	-0.698059	-1.2692	-1.18987	-1.41429	-1.41983	-1.26486
		CDK5R1	-0.905484	-0.44128	0.309469	-0.696099	-0.176829	0.662976	3.2714	3.86952	1.00638	-0.509636	-0.0586508	1.50727	-0.754472	-0.765088	-0.706702	-0.58086	-0.804148	-0.380474	-2.33352	-2.32423	-2.32562	-0.698059	-1.2692	-1.18987	-1.41429	-1.41983	-1.26486
		CDK2	-0.905484	-0.44128	0.309469	-0.696099	-0.176829	0.662976	3.2714	3.86952	1.00638	-0.509636	-0.0586508	1.50727	-0.754472	-0.765088	-0.706702	-0.58086	-0.804148	-0.380474	-2.33352	-2.32423	-2.32562	-0.698059	-1.2692	-1.18987	-1.41429	-1.41983	-1.26486
		CCNA2	-0.905484	-0.44128	0.309469	-0.696099	-0.176829	0.662976	3.2714	3.86952	1.00638	-0.509636	-0.0586508	1.50727	-0.754472	-0.765088	-0.706702	-0.58086	-0.804148	-0.380474	-2.33352	-2.32423	-2.32562	-0.698059	-1.2692	-1.18987	-1.41429	-1.41983	-1.26486
		GSK3B	-0.905484	-0.44128	0.309469	-0.696099	-0.176829	0.662976	3.2714	3.86952	1.00638	-0.509636	-0.0586508	1.50727	-0.754472	-0.765088	-0.706702	-0.58086	-0.804148	-0.380474	-2.33352	-2.32423	-2.32562	-0.698059	-1.2692	-1.18987	-1.41429	-1.41983	-1.26486
		CDK4	-0.905484	-0.44128	0.309469	-0.696099	-0.176829	0.662976	3.2714	3.86952	1.00638	-0.509636	-0.0586508	1.50727	-0.754472	-0.765088	-0.706702	-0.58086	-0.804148	-0.380474	-2.33352	-2.32423	-2.32562	-0.698059	-1.2692	-1.18987	-1.41429	-1.41983	-1.26486
		CCND1	-0.905484	-0.44128	0.309469	-0.696099	-0.176829	0.662976	3.2714	3.86952	1.00638	-0.509636	-0.0586508	1.50727	-0.754472	-0.765088	-0.706702	-0.58086	-0.804148	-0.380474	-2.33352	-2.32423	-2.32562	-0.698059	-1.2692	-1.18987	-1.41429	-1.41983	-1.26486
		CDK6	-0.905484	-0.44128	0.309469	-0.696099	-0.176829	0.662976	3.2714	3.86952	1.00638	-0.509636	-0.0586508	1.50727	-0.754472	-0.765088	-0.706702	-0.58086	-0.804148	-0.380474	-2.33352	-2.32423	-2.32562	-0.698059	-1.2692	-1.18987	-1.41429	-1.41983	-1.26486
		CCND3	-0.905484	-0.44128	0.309469	-0.696099	-0.176829	0.662976	3.2714	3.86952	1.00638	-0.509636	-0.0586508	1.50727	-0.754472	-0.765088	-0.706702	-0.58086	-0.804148	-0.380474	-2.33352	-2.32423	-2.32562	-0.698059	-1.2692	-1.18987	-1.41429	-1.41983	-1.26486
		CDK1	-0.905484	-0.44128	0.309469	-0.696099	-0.176829	0.662976	3.2714	3.86952	1.00638	-0.509636	-0.0586508	1.50727	-0.754472	-0.765088	-0.706702	-0.58086	-0.804148	-0.380474	-2.33352	-2.32423	-2.32562	-0.698059	-1.2692	-1.18987	-1.41429	-1.41983	-1.26486
		CCNB1	-0.905484	-0.44128	0.309469	-0.696099	-0.176829	0.662976	3.2714	3.86952	1.00638	-0.509636	-0.0586508	1.50727	-0.754472	-0.765088	-0.706702	-0.58086	-0.804148	-0.380474	-2.33352	-2.32423	-2.32562	-0.698059	-1.2692	-1.18987	-1.41429	-1.41983	-1.26486
		CDK3	-0.905484	-0.44128	0.309469	-0.696099	-0.176829	0.662976	3.2714	3.86952	1.00638	-0.509636	-0.0586508	1.50727	-0.754472	-0.765088	-0.706702	-0.58086	-0.804148	-0.380474	-2.33352	-2.32423	-2.32562	-0.698059	-1.2692	-1.18987	-1.41429	-1.41983	-1.26486
		CCNE	-0.905484	-0.44128	0.309469	-0.696099	-0.176829	0.662976	3.2714	3.86952	1.00638	-0.509636	-0.0586508	1.50727	-0.754472	-0.765088	-0.706702	-0.58086	-0.804148	-0.380474	-2.33352	-2.32423	-2.32562	-0.698059	-1.2692	-1.18987	-1.41429	-1.41983	-1.26486
		PIK3CB	-0.905484	-0.44128	0.309469	-0.696099	-0.176829	0.662976	3.2714	3.86952	1.00638	-0.509636	-0.0586508	1.50727	-0.754472	-0.765088	-0.706702	-0.58086	-0.804148	-0.380474	-2.33352	-2.32423	-2.32562	-0.698059	-1.2692	-1.18987	-1.41429	-1.41983	-1.26486
		PLK3	-0.905484	-0.44128	0.309469	-0.696099	-0.176829	0.662976	3.2714	3.86952	1.00638	-0.509636	-0.0586508	1.50727	-0.754472	-0.765088	-0.706702	-0.58086	-0.804148	-0.380474	-2.33352	-2.32423	-2.32562	-0.698059	-1.2692	-1.18987	-1.41429	-1.41983	-1.26486
		RET	-0.905484	-0.44128	0.309469	-0.696099	-0.176829	0.662976	3.2714	3.86952	1.00638	-0.509636	-0.0586508	1.50727	-0.754472	-0.765088	-0.706702	-0.58086	-0.804148	-0.380474	-2.33352	-2.32423	-2.32562	-0.698059	-1.2692	-1.18987	-1.41429	-1.41983	-1.26486
		SGK1	-0.905484	-0.44128	0.309469	-0.696099	-0.176829	0.662976	3.2714	3.86952	1.00638	-0.509636	-0.0586508	1.50727	-0.754472	-0.765088	-0.706702	-0.58086	-0.804148	-0.380474	-2.33352	-2.32423	-2.32562	-0.698059	-1.2692	-1.18987	-1.41429	-1.41983	-1.26486
		NTRK2	-0.905484	-0.44128	0.309469	-0.696099	-0.176829	0.662976	3.2714	3.86952	1.00638	-0.509636	-0.0586508	1.50727	-0.754472	-0.765088	-0.706702	-0.58086	-0.804148	-0.380474	-2.33352	-2.32423	-2.32562	-0.698059	-1.2692	-1.18987	-1.41429	-1.41983	-1.26486
		JAK2	-0.905484	-0.44128	0.309469	-0.696099	-0.176829	0.662976	3.2714	3.86952	1.00638	-0.509636	-0.0586508	1.50727	-0.754472	-0.765088	-0.706702	-0.58086	-0.804148	-0.380474	-2.33352	-2.32423	-2.32562	-0.698059	-1.2692	-1.18987	-1.41429	-1.41983	-1.26486
		CDK7	-0.905484	-0.44128	0.309469	-0.696099	-0.176829	0.662976	3.2714	3.86952	1.00638	-0.509636	-0.0586508	1.50727	-0.754472	-0.765088	-0.706702	-0.58086	-0.804148	-0.380474	-2.33352	-2.32423	-2.32562	-0.698059	-1.2692	-1.18987	-1.41429	-1.41983	-1.26486
		CCNH	-0.905484	-0.44128	0.309469	-0.696099	-0.176829	0.662976	3.2714	3.86952	1.00638	-0.509636	-0.0586508	1.50727	-0.754472	-0.765088	-0.706702	-0.58086	-0.804148	-0.380474	-2.33352	-2.32423	-2.32562	-0.698059	-1.2692	-1.18987	-1.41429	-1.41983	-1.26486
		MNAT1	-0.905484	-0.44128	0.309469	-0.696099	-0.176829	0.662976	3.2714	3.86952	1.00638	-0.509636	-0.0586508	1.50727	-0.754472	-0.765088	-0.706702	-0.58086	-0.804148	-0.380474	-2.33352	-2.32423	-2.32562	-0.698059	-1.2692	-1.18987	-1.41429	-1.41983	-1.26486
	Bortezomib (Velcade)	PSMC5	-0.0343855	0.0802327	-0.06304	0.278333	0.406547	0.246279	3.35965	2.48698	1.53586	-1.10468	0.179369	-1.41787	-1.09417	-0.388231	-0.372307	-0.231615	-0.58086	-1.1992	-0.650873	-0.0194164	-1.27769	-1.08411	-0.401913	-2.6706	-0.108173	-0.152448	-0.827646
	Cyt387	JAK1	-0.478447	-0.687224	-0.36101	-0.417439	-0.632026	-0.296734	2.52035	1.69154	2.31097	-0.290102	-0.2207	-0.567712	-0.529007	-0.294481	-0.134015	-0.215352	-0.842477	-0.824728	-1.16777	-0.689824	-0.857353	-1.06144	-1.43398	-1.05109	-1.1126	-0.9449	-0.663594
		JAK2	-0.478447	-0.687224	-0.36101	-0.417439	-0.632026	-0.296734	2.52035	1.69154	2.31097	-0.290102	-0.2207	-0.567712	-0.529007	-0.294481	-0.134015	-0.215352	-0.842477	-0.824728	-1.16777	-0.689824	-0.857353	-1.06144	-1.43398	-1.05109	-1.1126	-0.9449	-0.663594
		JAK3	-0.478447	-0.687224	-0.36101	-0.417439	-0.632026	-0.296734	2.52035	1.69154	2.31097	-0.290102	-0.2207	-0.567712	-0.529007	-0.294481	-0.134015	-0.215352	-0.842477	-0.824728	-1.16777	-0.689824	-0.857353	-1.06144	-1.43398	-1.05109	-1.1126	-0.9449	-0.663594
	VX-680	AURKA	-0.326662	-0.44128	0.492858	-0.0486147	-0.176829	0.86812	1.34956	3.6342	3.39887	-1.28007	-0.766446	-1.88764	-1.17379	-0.595237	-1.07294	0.421072	-0.895753	-0.918654	-1.59341	-1.75592	-1.49127	-1.2692	-1.1793	-1.4966	-0.523253	-1.80724	-0.495581
		AURKB	-0.326662	-0.44128	0.492858	-0.0486147	-0.176829	0.86812	1.34956	3.6342	3.39887	-1.28007	-0.766446	-1.88764	-1.17379	-0.595237	-1.07294	0.421072	-0.895753	-0.918654	-1.59341	-1.75592	-1.49127	-1.2692	-1.1793	-1.4966	-0.523253	-1.80724	-0.495581
		AURKC	-0.326662	-0.44128	0.492858	-0.0486147	-0.176829	0.86812	1.34956	3.6342	3.39887	-1.28007	-0.766446	-1.88764	-1.17379	-0.595237	-1.07294	0.421072	-0.895753	-0.918654	-1.59341	-1.75592	-1.49127	-1.2692	-1.1793	-1.4966	-0.523253	-1.80724	-0.495581
		ABL1	-0.326662	-0.44128	0.492858	-0.0486147	-0.176829	0.86812	1.34956	3.6342	3.39887	-1.28007	-0.766446	-1.88764	-1.17379	-0.595237	-1.07294	0.421072	-0.895753	-0.918654	-1.59341	-1.75592	-1.49127	-1.2692	-1.1793	-1.4966	-0.523253	-1.80724	-0.495581
	JNJ-7706621	CDK2	-1.40407	-0.601746	-0.842444	-1.25383	-0.35633	-0.625581	2.13399	3.35965	1.46723	-1.6371	-1.10468	-0.804028	-0.871245	-1.00925	-1.36487	-1.06179	-1.25072	-1.30225	-1.05946	-0.794808	-1.50984	-2.36071	-2.30941	-2.3348	-1.59139	-2.16144	-2.11163
		CCNE	-1.40407	-0.601746	-0.842444	-1.25383	-0.35633	-0.625581	2.13399	3.35965	1.46723	-1.6371	-1.10468	-0.804028	-0.871245	-1.00925	-1.36487	-1.06179	-1.25072	-1.30225	-1.05946	-0.794808	-1.50984	-2.36071	-2.30941	-2.3348	-1.59139	-2.16144	-2.11163
		CDK2	-1.40407	-0.601746	-0.842444	-1.25383	-0.35633	-0.625581	2.13399	3.35965	1.46723	-1.6371	-1.10468	-0.804028	-0.871245	-1.00925	-1.36487	-1.06179	-1.25072	-1.30225	-1.05946	-0.794808	-1.50984	-2.36071	-2.30941	-2.3348	-1.59139	-2.16144	-2.11163
		CCNA2	-1.40407	-0.601746	-0.842444	-1.25383	-0.35633	-0.625581	2.13399	3.35965	1.46723	-1.6371	-1.10468	-0.804028	-0.871245	-1.00925	-1.36487	-1.06179	-1.25072	-1.30225	-1.05946	-0.794808	-1.50984	-2.36071	-2.30941	-2.3348	-1.59139	-2.16144	-2.11163
		CDK1	-1.40407	-0.601746	-0.842444	-1.25383	-0.35633	-0.625581	2.13399	3.35965	1.46723	-1.6371	-1.10468	-0.804028	-0.871245	-1.00925	-1.36487	-1.06179	-1.25072	-1.30225	-1.05946	-0.794808	-1.50984	-2.36071	-2.30941	-2.3348	-1.59139	-2.16144	-2.11163
		CCNB1	-1.40407	-0.601746	-0.842444	-1.25383	-0.35633	-0.625581	2.13399	3.35965	1.46723	-1.6371	-1.10468	-0.804028	-0.871245	-1.00925	-1.36487	-1.06179	-1.25072	-1.30225	-1.05946	-0.794808	-1.50984	-2.36071	-2.30941	-2.3348	-1.59139	-2.16144	-2.11163
		AURKA	-1.40407	-0.601746	-0.842444	-1.25383	-0.35633	-0.625581	2.13399	3.35965	1.46723	-1.6371	-1.10468	-0.804028	-0.871245	-1.00925	-1.36487	-1.06179	-1.25072	-1.30225	-1.05946	-0.794808	-1.50984	-2.36071	-2.30941	-2.3348	-1.59139	-2.16144	-2.11163
		AURKB	-1.40407	-0.601746	-0.842444	-1.25383	-0.35633	-0.625581	2.13399	3.35965	1.46723	-1.6371	-1.10468	-0.804028	-0.871245	-1.00925	-1.36487	-1.06179	-1.25072	-1.30225	-1.05946	-0.794808	-1.50984	-2.36071	-2.30941	-2.3348	-1.59139	-2.16144	-2.11163
		CDK3	-1.40407	-0.601746	-0.842444	-1.25383	-0.35633	-0.625581	2.13399	3.35965	1.46723	-1.6371	-1.10468	-0.804028	-0.871245	-1.00925	-1.36487	-1.06179	-1.25072	-1.30225	-1.05946	-0.794808	-1.50984	-2.36071	-2.30941	-2.3348	-1.59139	-2.16144	-2.11163
		CCNE	-1.40407	-0.601746	-0.842444	-1.25383	-0.35633	-0.625581	2.13399	3.35965	1.46723	-1.6371	-1.10468	-0.804028	-0.871245	-1.00925	-1.36487	-1.06179	-1.25072	-1.30225	-1.05946	-0.794808	-1.50984	-2.36071	-2.30941	-2.3348	-1.59139	-2.16144	-2.11163
		KDR	-1.40407	-0.601746	-0.842444	-1.25383	-0.35633	-0.625581	2.13399	3.35965	1.46723	-1.6371	-1.10468	-0.804028	-0.871245	-1.00925	-1.36487	-1.06179	-1.25072	-1.30225	-1.05946	-0.794808	-1.50984	-2.36071	-2.30941	-2.3348	-1.59139	-2.16144	-2.11163
		CCND1	-1.40407	-0.601746	-0.842444	-1.25383	-0.35633	-0.625581	2.13399	3.35965	1.46723	-1.6371	-1.10468	-0.804028	-0.871245	-1.00925	-1.36487	-1.06179	-1.25072	-1.30225	-1.05946	-0.794808	-1.50984	-2.36071	-2.30941	-2.3348	-1.59139	-2.16144	-2.11163
		CDK6	-1.40407	-0.601746	-0.842444	-1.25383	-0.35633	-0.625581	2.13399	3.35965	1.46723	-1.6371	-1.10468	-0.804028	-0.871245	-1.00925	-1.36487	-1.06179	-1.25072	-1.30225	-1.05946	-0.794808	-1.50984	-2.36071	-2.30941	-2.3348	-1.59139	-2.16144	-2.11163
	Paclitaxel	TUBA1	0.412626	-1.44419	0.601746	0.77837	-1.29871	0.989924	2.23204	4.1931	7.13468	0.461234	-0.5848	0.19816	-0.632392	-1.30118	-0.812858	0.232136	-1.52554	0.192059	-1.88593	-2.27548	-2.2063	-1.65525	-2.19624	-0.766807	-0.224395	-0.64501	-0.423634
		gene	WA01	WA01.1	WA01.2	WA09	WA09.1	WA09.2	WA19	WA19.1	WA19.2	iPS.IMR.90.1	iPS.IMR.90.1.1	iPS.IMR.90.1.2	iPS.DYR0100	iPS.DYR0100.1	iPS.DYR0100.2	iPS.Foreskin.2	iPS.Foreskin.2.1	iPS.Foreskin.2.2	A1	A1.1	A1.2	H1	H1.1	H1.2	Q1	Q1.1	Q1.2
subcluster 3	PD0325901	MAP2K1	0.720863	0.597387	1.44525	0.533343	0.416695	1.21768	-1.04203	-1.40508	-1.1665	-0.970607	-1.16205	-0.985922	0.781063	0.00788952	-0.420117	1.07029	0.571008	0.69024	-2.50832	-2.53993	-2.49884	-2.49353	-2.42659	-2.48286	-2.03111	-2.12656	-1.87839
	BIX01294	EHMT2	-0.439809	0.0129356	0.218728	-0.563153	-0.135442	0.0589723	0.358344	-0.564863	-0.129192	-0.786823	-0.120608	-0.281418	-0.551281	0.228796	-0.647927	0.421968	0.936155	0.213313	-2.1474	-2.61791	-2.58946	-1.50631	-1.90896	-2.23787	-2.30838	-2.10269	-2.21819
	SB 431542	ACVR1B	1.24769	0.984278	0.663241	1.03104	0.782193	0.478907	-0.52337	-0.212177	-0.398893	0.591553	0.645157	0.484346	0.532543	0.408283	0.346153	1.39073	1.79313	0.891443	-0.863355	-0.178392	-0.104626	-0.322607	-0.303202	-0.739813	0.0114536	0.140307	0.0878111
		ACVR1C	1.24769	0.984278	0.663241	1.03104	0.782193	0.478907	-0.52337	-0.212177	-0.398893	0.591553	0.645157	0.484346	0.532543	0.408283	0.346153	1.39073	1.79313	0.891443	-0.863355	-0.178392	-0.104626	-0.322607	-0.303202	-0.739813	0.0114536	0.140307	0.0878111
		TGFBR1	1.24769	0.984278	0.663241	1.03104	0.782193	0.478907	-0.52337	-0.212177	-0.398893	0.591553	0.645157	0.484346	0.532543	0.408283	0.346153	1.39073	1.79313	0.891443	-0.863355	-0.178392	-0.104626	-0.322607	-0.303202	-0.739813	0.0114536	0.140307	0.0878111
	EX 527	SIRT1	0.671473	0.786717	0.580924	0.486684	0.595556	0.401141	-0.72046	-0.595982	-0.315908	0.53795	0.193356	-0.0134009	0.25641	0.518736	0.54635	1.16717	0.399613	0.265477	-0.426032	-0.231081	-0.28377	-0.186772	-0.206177	-0.41478	-0.475326	-0.0744486	-0.332155
	CHIR-99021 (CT99021)	GSK3A	0.440985	0.926656	-0.15993	0.26894	0.727757	-0.29875	-1.22874	-1.39471	-0.730833	-0.0440315	-0.304391	-0.197184	0.995066	0.91913	0.40138	1.12991	1.22678	1.03303	-1.44821	-1.85392	-1.02669	-0.109153	-0.152814	-0.424483	-0.48487	-0.480098	-0.265342
		GSK3B	0.440985	0.926656	-0.15993	0.26894	0.727757	-0.29875	-1.22874	-1.39471	-0.730833	-0.0440315	-0.304391	-0.197184	0.995066	0.91913	0.40138	1.12991	1.22678	1.03303	-1.44821	-1.85392	-1.02669	-0.109153	-0.152814	-0.424483	-0.48487	-0.480098	-0.265342
	PD318088	MAP2K1	1.03367	0.976046	0.589156	0.828853	0.774417	0.408918	-1.04203	-0.72046	-0.793071	0.606868	0.170383	0.346508	0.48422	0.48422	0.573963	0.116437	0.272929	-0.770349	-1.09519	-0.452377	-0.995078	-0.909606	-0.691301	-1.02118	-1.03369	-1.02415	-1.13868
		MAP2K2	1.03367	0.976046	0.589156	0.828853	0.774417	0.408918	-1.04203	-0.72046	-0.793071	0.606868	0.170383	0.346508	0.48422	0.48422	0.573963	0.116437	0.272929	-0.770349	-1.09519	-0.452377	-0.995078	-0.909606	-0.691301	-1.02118	-1.03369	-1.02415	-1.13868
	Pifithrin-a	TP53	-0.0117596	-0.15993	-0.357492	-0.158772	-0.29875	-0.485388	-1.13538	-0.761952	-1.34285	0.0555179	-0.388626	-0.350337	0.373766	-0.0818538	-0.723864	-0.166738	0.0344654	-0.189094	-1.26906	-1.75381	-0.979272	-0.322607	-0.327458	-1.03574	-0.594634	-0.661447	-0.50396
	AZD6244	MAP2K1	-0.25216	-0.263622	0.0745018	0.0347248	0.0219033	0.400136	-0.268308	-0.523246	-0.454609	-0.77271	-0.778974	-0.165133	-0.377615	-0.526235	-0.367	-0.49498	-0.351847	-0.243066	-1.10125	-1.10589	-1.19875	-0.666329	-0.661041	-0.629311	-0.661613	-0.866387	-0.467909
	Imatinib	PDGFRB	-0.355316	-0.458473	-0.636131	-0.0806684	-0.196062	-0.394794	-0.984094	-0.533051	-1.37631	-0.929302	-1.136	-0.897983	-0.595237	-0.436001	-0.367	-0.437727	-0.185813	-0.403375	-1.67235	-1.33805	-1.65842	-0.941322	-1.14757	-1.14757	-0.88299	-0.772302	-0.755698
		KIT	-0.355316	-0.458473	-0.636131	-0.0806684	-0.196062	-0.394794	-0.984094	-0.533051	-1.37631	-0.929302	-1.136	-0.897983	-0.595237	-0.436001	-0.367	-0.437727	-0.185813	-0.403375	-1.67235	-1.33805	-1.65842	-0.941322	-1.14757	-1.14757	-0.88299	-0.772302	-0.755698
		ABL1	-0.355316	-0.458473	-0.636131	-0.0806684	-0.196062	-0.394794	-0.984094	-0.533051	-1.37631	-0.929302	-1.136	-0.897983	-0.595237	-0.436001	-0.367	-0.437727	-0.185813	-0.403375	-1.67235	-1.33805	-1.65842	-0.941322	-1.14757	-1.14757	-0.88299	-0.772302	-0.755698
	YO-01027	PSEN1	0.173981	0.0434952	-0.641554	0.253146	0.119029	-0.585085	0.941255	-0.219077	0.129895	0.230416	0.0360892	1.19511	0.0449656	0.58808	0.143714	-0.558496	-0.168022	-0.00828278	-0.300566	-0.177383	-0.231584	-1.26323	-1.10801	-1.05109	-0.847525	-0.782608	-1.22621
	GSK429286A	ROCK1	-0.143467	-0.0117596	0.762022	-0.283197	-0.158772	0.572226	0.648791	0.659164	0.0264043	0.262274	-0.135923	-0.074662	-0.0749505	-0.0956605	-0.171597	-0.0176985	-0.0251504	-0.0996703	-1.01615	-0.310115	-0.599907	-0.361417	-0.361417	-1.25404	0.04486	-0.398968	-1.08141
		ROCK2	-0.143467	-0.0117596	0.762022	-0.283197	-0.158772	0.572226	0.648791	0.659164	0.0264043	0.262274	-0.135923	-0.074662	-0.0749505	-0.0956605	-0.171597	-0.0176985	-0.0251504	-0.0996703	-1.01615	-0.310115	-0.599907	-0.361417	-0.361417	-1.25404	0.04486	-0.398968	-1.08141
	Masitinib	KIT	-0.0974255	-0.0515782	0.0229236	0.207815	0.2591	0.34244	0.17293	0.016045	0.457283	0.361016	-0.277879	0.19816	-0.170609	-0.430694	-0.382923	0.449698	0.552754	0.306565	-1.09661	-0.961958	-0.878383	-0.280281	-0.333164	-0.7245	-0.622873	-0.711423	-0.462375
		LYN	-0.0974255	-0.0515782	0.0229236	0.207815	0.2591	0.34244	0.17293	0.016045	0.457283	0.361016	-0.277879	0.19816	-0.170609	-0.430694	-0.382923	0.449698	0.552754	0.306565	-1.09661	-0.961958	-0.878383	-0.280281	-0.333164	-0.7245	-0.622873	-0.711423	-0.462375
		PDGFRA	-0.0974255	-0.0515782	0.0229236	0.207815	0.2591	0.34244	0.17293	0.016045	0.457283	0.361016	-0.277879	0.19816	-0.170609	-0.430694	-0.382923	0.449698	0.552754	0.306565	-1.09661	-0.961958	-0.878383	-0.280281	-0.333164	-0.7245	-0.622873	-0.711423	-0.462375
		PDGFRB	-0.0974255	-0.0515782	0.0229236	0.207815	0.2591	0.34244	0.17293	0.016045	0.457283	0.361016	-0.277879	0.19816	-0.170609	-0.430694	-0.382923	0.449698	0.552754	0.306565	-1.09661	-0.961958	-0.878383	-0.280281	-0.333164	-0.7245	-0.622873	-0.711423	-0.462375
		ABL1	-0.0974255	-0.0515782	0.0229236	0.207815	0.2591	0.34244	0.17293	0.016045	0.457283	0.361016	-0.277879	0.19816	-0.170609	-0.430694	-0.382923	0.449698	0.552754	0.306565	-1.09661	-0.961958	-0.878383	-0.280281	-0.333164	-0.7245	-0.622873	-0.711423	-0.462375
		CSF1R	-0.0974255	-0.0515782	0.0229236	0.207815	0.2591	0.34244	0.17293	0.016045	0.457283	0.361016	-0.277879	0.19816	-0.170609	-0.430694	-0.382923	0.449698	0.552754	0.306565	-1.09661	-0.961958	-0.878383	-0.280281	-0.333164	-0.7245	-0.622873	-0.711423	-0.462375
		SRC	-0.0974255	-0.0515782	0.0229236	0.207815	0.2591	0.34244	0.17293	0.016045	0.457283	0.361016	-0.277879	0.19816	-0.170609	-0.430694	-0.382923	0.449698	0.552754	0.306565	-1.09661	-0.961958	-0.878383	-0.280281	-0.333164	-0.7245	-0.622873	-0.711423	-0.462375
		HCK	-0.0974255	-0.0515782	0.0229236	0.207815	0.2591	0.34244	0.17293	0.016045	0.457283	0.361016	-0.277879	0.19816	-0.170609	-0.430694	-0.382923	0.449698	0.552754	0.306565	-1.09661	-0.961958	-0.878383	-0.280281	-0.333164	-0.7245	-0.622873	-0.711423	-0.462375
	LY2228820	MAPK14	-0.328389	-0.13266	-0.321864	-0.263205	-0.0620291	-0.256499	-0.149282	0.862736	-0.079488	-0.102716	-0.52607	-0.199879	0.316523	0.575736	-0.0722976	0.0390474	0.074545	-0.0851943	0.0542004	-0.941117	-0.118256	-1.22184	-0.957958	-1.13905	-0.311961	-0.712281	-0.301142
	Gefitinib (Iressa)	EGFR	-0.349585	-0.338124	-0.687709	-0.0742576	-0.0614362	-0.452491	-0.307529	0.016045	0.506309	-0.766446	-0.766446	-1.21117	-0.48908	0.12663	-0.712009	-0.197263	-0.443452	-0.363298	-1.05482	-0.664802	-0.85981	-0.602869	-0.661041	-1.21103	-0.656079	-0.45684	-0.584132
	Sunitinib Malate	KIT	-0.418356	-0.613207	-0.790866	-0.151186	-0.369151	-0.567884	0.918132	1.00638	0.869105	-0.165133	-0.327989	-0.0899692	-1.29056	-0.420078	-0.839398	-0.649564	-0.0369544	-0.191538	-1.78842	-1.57484	-1.44948	-1.57063	-1.77159	-1.6764	-2.05075	-1.71315	-1.38109
		FLT3	-0.418356	-0.613207	-0.790866	-0.151186	-0.369151	-0.567884	0.918132	1.00638	0.869105	-0.165133	-0.327989	-0.0899692	-1.29056	-0.420078	-0.839398	-0.649564	-0.0369544	-0.191538	-1.78842	-1.57484	-1.44948	-1.57063	-1.77159	-1.6764	-2.05075	-1.71315	-1.38109
		PDGFRB	-0.418356	-0.613207	-0.790866	-0.151186	-0.369151	-0.567884	0.918132	1.00638	0.869105	-0.165133	-0.327989	-0.0899692	-1.29056	-0.420078	-0.839398	-0.649564	-0.0369544	-0.191538	-1.78842	-1.57484	-1.44948	-1.57063	-1.77159	-1.6764	-2.05075	-1.71315	-1.38109
		KDR	-0.418356	-0.613207	-0.790866	-0.151186	-0.369151	-0.567884	0.918132	1.00638	0.869105	-0.165133	-0.327989	-0.0899692	-1.29056	-0.420078	-0.839398	-0.649564	-0.0369544	-0.191538	-1.78842	-1.57484	-1.44948	-1.57063	-1.77159	-1.6764	-2.05075	-1.71315	-1.38109
		FGFR1	-0.418356	-0.613207	-0.790866	-0.151186	-0.369151	-0.567884	0.918132	1.00638	0.869105	-0.165133	-0.327989	-0.0899692	-1.29056	-0.420078	-0.839398	-0.649564	-0.0369544	-0.191538	-1.78842	-1.57484	-1.44948	-1.57063	-1.77159	-1.6764	-2.05075	-1.71315	-1.38109
		EGFR	-0.418356	-0.613207	-0.790866	-0.151186	-0.369151	-0.567884	0.918132	1.00638	0.869105	-0.165133	-0.327989	-0.0899692	-1.29056	-0.420078	-0.839398	-0.649564	-0.0369544	-0.191538	-1.78842	-1.57484	-1.44948	-1.57063	-1.77159	-1.6764	-2.05075	-1.71315	-1.38109
	SB 216763	GSK3A	-0.524117	-0.113087	-0.608932	-0.46438	-0.0419115	-0.551556	0.365451	-0.219077	-0.864675	-0.442787	-0.713457	-0.984126	-0.424087	-0.596896	-0.535179	-0.191687	0.394024	0.500516	-0.517368	-1.09386	-0.453313	-1.49607	-1.59438	-1.78582	-1.38309	-1.47505	-1.20998
		GSK3B	-0.524117	-0.113087	-0.608932	-0.46438	-0.0419115	-0.551556	0.365451	-0.219077	-0.864675	-0.442787	-0.713457	-0.984126	-0.424087	-0.596896	-0.535179	-0.191687	0.394024	0.500516	-0.517368	-1.09386	-0.453313	-1.49607	-1.59438	-1.78582	-1.38309	-1.47505	-1.20998
	TWS119	GSK3B	-0.732894	-0.263146	-0.484971	-0.678967	-0.196146	-0.424145	-0.376114	0.068825	-0.393563	0.501085	0.237356	-0.0680143	-0.800564	-0.868453	-0.627755	-0.014199	-0.517082	-0.528914	-0.709533	-0.448386	-0.719388	-1.56333	-1.29428	-1.48055	-1.90242	-1.29112	-1.72931

## Sheet: S
		targets of inhibitors (<5µM)	hESCs (D z-scores in triplicates)									hiPSCs (D z-scores in triplicates)									hAFSCs (D z-scores in triplicates)
		gene	WA01	WA01.1	WA01.2	WA09	WA09.1	WA09.2	WA19	WA19.1	WA19.2	iPS.IMR.90.1	iPS.IMR.90.1.1	iPS.IMR.90.1.2	iPS.DYR0100	iPS.DYR0100.1	iPS.DYR0100.2	iPS.Foreskin.2	iPS.Foreskin.2.1	iPS.Foreskin.2.2	A1	A1.1	A1.2	H1	H1.1	H1.2	Q1	Q1.1	Q1.2
subcluster 1	TWS119	GSK3B	-0.592517	-0.543141	-0.407356	-0.168983	-0.113805	0.0379351	0.107419	1.43097	1.30437	-0.246882	0.222194	-0.0617206	-0.60423	-0.399959	-0.267784	0.6995	0.290358	0.461934	0.819847	0.619173	0.665482	2.27443	1.6466	1.83978	2.48192	3.02613	2.56437
	LDN193189	ACVR1	-0.814711	-0.456732	-0.654238	-0.417286	-0.0172432	-0.237956	0.510238	-0.030691	0.567784	0.0246882	0.27157	-0.0864088	0.333013	0.0566466	0.405109	0.593915	-0.0923867	0.329953	0.974211	0.958775	-0.58487	0.58413	1.75929	1.72709	1.7728	1.42648	0.453507
		BMPR1A	-0.814711	-0.456732	-0.654238	-0.417286	-0.0172432	-0.237956	0.510238	-0.030691	0.567784	0.0246882	0.27157	-0.0864088	0.333013	0.0566466	0.405109	0.593915	-0.0923867	0.329953	0.974211	0.958775	-0.58487	0.58413	1.75929	1.72709	1.7728	1.42648	0.453507
	BIBF1120	FLT1	-0.48142	-0.703614	-0.160473	-0.0448324	-0.293135	0.313826	-1.75706	1.70719	0.130437	-0.407356	-0.469076	-0.641894	-1.14495	-0.844549	-0.472055	0.475132	-0.0659905	-0.27716	0.974211	0.202389	0.125207	0.66462	0.809503	1.95247	1.49245	1.22859	0.816312
		KDR	-0.48142	-0.703614	-0.160473	-0.0448324	-0.293135	0.313826	-1.75706	1.70719	0.130437	-0.407356	-0.469076	-0.641894	-1.14495	-0.844549	-0.472055	0.475132	-0.0659905	-0.27716	0.974211	0.202389	0.125207	0.66462	0.809503	1.95247	1.49245	1.22859	0.816312
		FLT4	-0.48142	-0.703614	-0.160473	-0.0448324	-0.293135	0.313826	-1.75706	1.70719	0.130437	-0.407356	-0.469076	-0.641894	-1.14495	-0.844549	-0.472055	0.475132	-0.0659905	-0.27716	0.974211	0.202389	0.125207	0.66462	0.809503	1.95247	1.49245	1.22859	0.816312
		FGFR1	-0.48142	-0.703614	-0.160473	-0.0448324	-0.293135	0.313826	-1.75706	1.70719	0.130437	-0.407356	-0.469076	-0.641894	-1.14495	-0.844549	-0.472055	0.475132	-0.0659905	-0.27716	0.974211	0.202389	0.125207	0.66462	0.809503	1.95247	1.49245	1.22859	0.816312
		FGFR2	-0.48142	-0.703614	-0.160473	-0.0448324	-0.293135	0.313826	-1.75706	1.70719	0.130437	-0.407356	-0.469076	-0.641894	-1.14495	-0.844549	-0.472055	0.475132	-0.0659905	-0.27716	0.974211	0.202389	0.125207	0.66462	0.809503	1.95247	1.49245	1.22859	0.816312
		FGFR3	-0.48142	-0.703614	-0.160473	-0.0448324	-0.293135	0.313826	-1.75706	1.70719	0.130437	-0.407356	-0.469076	-0.641894	-1.14495	-0.844549	-0.472055	0.475132	-0.0659905	-0.27716	0.974211	0.202389	0.125207	0.66462	0.809503	1.95247	1.49245	1.22859	0.816312
		PDGFRA	-0.48142	-0.703614	-0.160473	-0.0448324	-0.293135	0.313826	-1.75706	1.70719	0.130437	-0.407356	-0.469076	-0.641894	-1.14495	-0.844549	-0.472055	0.475132	-0.0659905	-0.27716	0.974211	0.202389	0.125207	0.66462	0.809503	1.95247	1.49245	1.22859	0.816312
		PDGFRB	-0.48142	-0.703614	-0.160473	-0.0448324	-0.293135	0.313826	-1.75706	1.70719	0.130437	-0.407356	-0.469076	-0.641894	-1.14495	-0.844549	-0.472055	0.475132	-0.0659905	-0.27716	0.974211	0.202389	0.125207	0.66462	0.809503	1.95247	1.49245	1.22859	0.816312
		LCK	-0.48142	-0.703614	-0.160473	-0.0448324	-0.293135	0.313826	-1.75706	1.70719	0.130437	-0.407356	-0.469076	-0.641894	-1.14495	-0.844549	-0.472055	0.475132	-0.0659905	-0.27716	0.974211	0.202389	0.125207	0.66462	0.809503	1.95247	1.49245	1.22859	0.816312
		FLT3	-0.48142	-0.703614	-0.160473	-0.0448324	-0.293135	0.313826	-1.75706	1.70719	0.130437	-0.407356	-0.469076	-0.641894	-1.14495	-0.844549	-0.472055	0.475132	-0.0659905	-0.27716	0.974211	0.202389	0.125207	0.66462	0.809503	1.95247	1.49245	1.22859	0.816312
		SRC	-0.48142	-0.703614	-0.160473	-0.0448324	-0.293135	0.313826	-1.75706	1.70719	0.130437	-0.407356	-0.469076	-0.641894	-1.14495	-0.844549	-0.472055	0.475132	-0.0659905	-0.27716	0.974211	0.202389	0.125207	0.66462	0.809503	1.95247	1.49245	1.22859	0.816312
		LYN	-0.48142	-0.703614	-0.160473	-0.0448324	-0.293135	0.313826	-1.75706	1.70719	0.130437	-0.407356	-0.469076	-0.641894	-1.14495	-0.844549	-0.472055	0.475132	-0.0659905	-0.27716	0.974211	0.202389	0.125207	0.66462	0.809503	1.95247	1.49245	1.22859	0.816312
		FGFR4	-0.48142	-0.703614	-0.160473	-0.0448324	-0.293135	0.313826	-1.75706	1.70719	0.130437	-0.407356	-0.469076	-0.641894	-1.14495	-0.844549	-0.472055	0.475132	-0.0659905	-0.27716	0.974211	0.202389	0.125207	0.66462	0.809503	1.95247	1.49245	1.22859	0.816312
		IGF1R	-0.48142	-0.703614	-0.160473	-0.0448324	-0.293135	0.313826	-1.75706	1.70719	0.130437	-0.407356	-0.469076	-0.641894	-1.14495	-0.844549	-0.472055	0.475132	-0.0659905	-0.27716	0.974211	0.202389	0.125207	0.66462	0.809503	1.95247	1.49245	1.22859	0.816312
	Saracatinib	SRC	-0.333291	-0.357979	-0.765335	0.120702	0.0931133	-0.362107	0.36062	0.153455	0.118928	-0.27157	-0.0864088	-0.20985	0.0326147	-0.0875447	-0.135609	0.145179	-0.290358	-0.290358	0.650046	-0.754671	0.665482	1.32464	0.986582	1.21195	1.54192	1.26157	1.55841
		LCK	-0.333291	-0.357979	-0.765335	0.120702	0.0931133	-0.362107	0.36062	0.153455	0.118928	-0.27157	-0.0864088	-0.20985	0.0326147	-0.0875447	-0.135609	0.145179	-0.290358	-0.290358	0.650046	-0.754671	0.665482	1.32464	0.986582	1.21195	1.54192	1.26157	1.55841
		YES1	-0.333291	-0.357979	-0.765335	0.120702	0.0931133	-0.362107	0.36062	0.153455	0.118928	-0.27157	-0.0864088	-0.20985	0.0326147	-0.0875447	-0.135609	0.145179	-0.290358	-0.290358	0.650046	-0.754671	0.665482	1.32464	0.986582	1.21195	1.54192	1.26157	1.55841
		EGFR	-0.333291	-0.357979	-0.765335	0.120702	0.0931133	-0.362107	0.36062	0.153455	0.118928	-0.27157	-0.0864088	-0.20985	0.0326147	-0.0875447	-0.135609	0.145179	-0.290358	-0.290358	0.650046	-0.754671	0.665482	1.32464	0.986582	1.21195	1.54192	1.26157	1.55841
		LYN	-0.333291	-0.357979	-0.765335	0.120702	0.0931133	-0.362107	0.36062	0.153455	0.118928	-0.27157	-0.0864088	-0.20985	0.0326147	-0.0875447	-0.135609	0.145179	-0.290358	-0.290358	0.650046	-0.754671	0.665482	1.32464	0.986582	1.21195	1.54192	1.26157	1.55841
		FYN	-0.333291	-0.357979	-0.765335	0.120702	0.0931133	-0.362107	0.36062	0.153455	0.118928	-0.27157	-0.0864088	-0.20985	0.0326147	-0.0875447	-0.135609	0.145179	-0.290358	-0.290358	0.650046	-0.754671	0.665482	1.32464	0.986582	1.21195	1.54192	1.26157	1.55841
		FGR	-0.333291	-0.357979	-0.765335	0.120702	0.0931133	-0.362107	0.36062	0.153455	0.118928	-0.27157	-0.0864088	-0.20985	0.0326147	-0.0875447	-0.135609	0.145179	-0.290358	-0.290358	0.650046	-0.754671	0.665482	1.32464	0.986582	1.21195	1.54192	1.26157	1.55841
		BLK	-0.333291	-0.357979	-0.765335	0.120702	0.0931133	-0.362107	0.36062	0.153455	0.118928	-0.27157	-0.0864088	-0.20985	0.0326147	-0.0875447	-0.135609	0.145179	-0.290358	-0.290358	0.650046	-0.754671	0.665482	1.32464	0.986582	1.21195	1.54192	1.26157	1.55841
		ABL1	-0.333291	-0.357979	-0.765335	0.120702	0.0931133	-0.362107	0.36062	0.153455	0.118928	-0.27157	-0.0864088	-0.20985	0.0326147	-0.0875447	-0.135609	0.145179	-0.290358	-0.290358	0.650046	-0.754671	0.665482	1.32464	0.986582	1.21195	1.54192	1.26157	1.55841
		SRC	-0.333291	-0.357979	-0.765335	0.120702	0.0931133	-0.362107	0.36062	0.153455	0.118928	-0.27157	-0.0864088	-0.20985	0.0326147	-0.0875447	-0.135609	0.145179	-0.290358	-0.290358	0.650046	-0.754671	0.665482	1.32464	0.986582	1.21195	1.54192	1.26157	1.55841
		KIT	-0.333291	-0.357979	-0.765335	0.120702	0.0931133	-0.362107	0.36062	0.153455	0.118928	-0.27157	-0.0864088	-0.20985	0.0326147	-0.0875447	-0.135609	0.145179	-0.290358	-0.290358	0.650046	-0.754671	0.665482	1.32464	0.986582	1.21195	1.54192	1.26157	1.55841
		EPHA2	-0.333291	-0.357979	-0.765335	0.120702	0.0931133	-0.362107	0.36062	0.153455	0.118928	-0.27157	-0.0864088	-0.20985	0.0326147	-0.0875447	-0.135609	0.145179	-0.290358	-0.290358	0.650046	-0.754671	0.665482	1.32464	0.986582	1.21195	1.54192	1.26157	1.55841
		CSK	-0.333291	-0.357979	-0.765335	0.120702	0.0931133	-0.362107	0.36062	0.153455	0.118928	-0.27157	-0.0864088	-0.20985	0.0326147	-0.0875447	-0.135609	0.145179	-0.290358	-0.290358	0.650046	-0.754671	0.665482	1.32464	0.986582	1.21195	1.54192	1.26157	1.55841
	Dasatinib	ABL1	-0.185162	-0.530797	0.246882	0.286237	-0.100011	0.769047	1.55757	-0.652184	0.844003	-0.678926	-0.234538	0.148129	-0.628262	-1.02479	-0.243752	0.131981	-0.118783	-0.435538	1.9004	1.91583	1.74603	3.17592	3.3691	2.43541	3.24051	2.23455	3.33946
		SRC	-0.185162	-0.530797	0.246882	0.286237	-0.100011	0.769047	1.55757	-0.652184	0.844003	-0.678926	-0.234538	0.148129	-0.628262	-1.02479	-0.243752	0.131981	-0.118783	-0.435538	1.9004	1.91583	1.74603	3.17592	3.3691	2.43541	3.24051	2.23455	3.33946
		KIT	-0.185162	-0.530797	0.246882	0.286237	-0.100011	0.769047	1.55757	-0.652184	0.844003	-0.678926	-0.234538	0.148129	-0.628262	-1.02479	-0.243752	0.131981	-0.118783	-0.435538	1.9004	1.91583	1.74603	3.17592	3.3691	2.43541	3.24051	2.23455	3.33946
	YO-01027	PSEN1	-0.357979	-0.48142	-0.197506	0.0931133	-0.0448324	0.272443	0.602311	0.786458	1.06268	-0.506109	-0.703614	-1.70349	-0.363911	-0.820517	-0.147624	0.567519	0.197972	0.0263962	0.233262	0.00171516	0.140643	1.45343	1.03488	1.32464	0.948241	0.93175	1.45947
	LY2228820	MAPK14	-0.641894	-0.444388	-0.370323	-0.224162	-0.00344864	0.0793188	0.89004	1.00513	1.24682	-0.185162	-0.185162	-0.246882	0.0446307	-0.315848	-0.123593	0.237566	-0.105585	-0.145179	-0.152649	0.696355	0.10977	1.75929	1.19586	1.55001	0.865785	1.01421	0.684383
	GDC-0941	PIK3CA	0.543141	0.135785	-0.357979	1.10012	0.644896	0.0931133	-1.31971	1.55757	-1.12406	-0.617206	0.0493764	-1.30848	-1.02479	-1.12092	-0.231736	-0.778688	-0.197972	0.197972	0.325881	-0.0754671	0.00171516	1.16366	0.938288	0.841699	1.52543	1.5749	1.44298
		PIK3CB	0.543141	0.135785	-0.357979	1.10012	0.644896	0.0931133	-1.31971	1.55757	-1.12406	-0.617206	0.0493764	-1.30848	-1.02479	-1.12092	-0.231736	-0.778688	-0.197972	0.197972	0.325881	-0.0754671	0.00171516	1.16366	0.938288	0.841699	1.52543	1.5749	1.44298
		PIK3CG	0.543141	0.135785	-0.357979	1.10012	0.644896	0.0931133	-1.31971	1.55757	-1.12406	-0.617206	0.0493764	-1.30848	-1.02479	-1.12092	-0.231736	-0.778688	-0.197972	0.197972	0.325881	-0.0754671	0.00171516	1.16366	0.938288	0.841699	1.52543	1.5749	1.44298
		PIK3CD	0.543141	0.135785	-0.357979	1.10012	0.644896	0.0931133	-1.31971	1.55757	-1.12406	-0.617206	0.0493764	-1.30848	-1.02479	-1.12092	-0.231736	-0.778688	-0.197972	0.197972	0.325881	-0.0754671	0.00171516	1.16366	0.938288	0.841699	1.52543	1.5749	1.44298
		MTOR	0.543141	0.135785	-0.357979	1.10012	0.644896	0.0931133	-1.31971	1.55757	-1.12406	-0.617206	0.0493764	-1.30848	-1.02479	-1.12092	-0.231736	-0.778688	-0.197972	0.197972	0.325881	-0.0754671	0.00171516	1.16366	0.938288	0.841699	1.52543	1.5749	1.44298
		PIK3C2B	0.543141	0.135785	-0.357979	1.10012	0.644896	0.0931133	-1.31971	1.55757	-1.12406	-0.617206	0.0493764	-1.30848	-1.02479	-1.12092	-0.231736	-0.778688	-0.197972	0.197972	0.325881	-0.0754671	0.00171516	1.16366	0.938288	0.841699	1.52543	1.5749	1.44298
		PRKDC	0.543141	0.135785	-0.357979	1.10012	0.644896	0.0931133	-1.31971	1.55757	-1.12406	-0.617206	0.0493764	-1.30848	-1.02479	-1.12092	-0.231736	-0.778688	-0.197972	0.197972	0.325881	-0.0754671	0.00171516	1.16366	0.938288	0.841699	1.52543	1.5749	1.44298
	SB 216763	GSK3A	-0.345635	-0.69127	-0.0987529	0.106908	-0.27934	0.382799	0.832494	0.475711	0.671366	-0.123441	-0.0617206	-0.123441	0.0686625	0.260918	-0.183672	0.197972	-0.224368	-0.422339	0.603737	0.912465	0.449372	1.58221	2.04905	1.45343	1.0307	1.34403	1.04719
		GSK3B	-0.345635	-0.69127	-0.0987529	0.106908	-0.27934	0.382799	0.832494	0.475711	0.671366	-0.123441	-0.0617206	-0.123441	0.0686625	0.260918	-0.183672	0.197972	-0.224368	-0.422339	0.603737	0.912465	0.449372	1.58221	2.04905	1.45343	1.0307	1.34403	1.04719
	Sunitinib Malate	KIT	0.189504	-0.590602	-0.475505	-0.430133	-1.10004	-1.0012	-0.772312	-2.81608	-0.518222	-0.296816	-0.512787	-0.296816	0.0507247	-0.764628	-0.396404	-0.279272	-0.37877	-0.229523	1.00929	1.61266	1.19892	2.57153	3.07471	2.99355	0.905235	1.72818	1.61296
		FLT3	0.189504	-0.590602	-0.475505	-0.430133	-1.10004	-1.0012	-0.772312	-2.81608	-0.518222	-0.296816	-0.512787	-0.296816	0.0507247	-0.764628	-0.396404	-0.279272	-0.37877	-0.229523	1.00929	1.61266	1.19892	2.57153	3.07471	2.99355	0.905235	1.72818	1.61296
		PDGFRB	0.189504	-0.590602	-0.475505	-0.430133	-1.10004	-1.0012	-0.772312	-2.81608	-0.518222	-0.296816	-0.512787	-0.296816	0.0507247	-0.764628	-0.396404	-0.279272	-0.37877	-0.229523	1.00929	1.61266	1.19892	2.57153	3.07471	2.99355	0.905235	1.72818	1.61296
		KDR	0.189504	-0.590602	-0.475505	-0.430133	-1.10004	-1.0012	-0.772312	-2.81608	-0.518222	-0.296816	-0.512787	-0.296816	0.0507247	-0.764628	-0.396404	-0.279272	-0.37877	-0.229523	1.00929	1.61266	1.19892	2.57153	3.07471	2.99355	0.905235	1.72818	1.61296
		FGFR1	0.189504	-0.590602	-0.475505	-0.430133	-1.10004	-1.0012	-0.772312	-2.81608	-0.518222	-0.296816	-0.512787	-0.296816	0.0507247	-0.764628	-0.396404	-0.279272	-0.37877	-0.229523	1.00929	1.61266	1.19892	2.57153	3.07471	2.99355	0.905235	1.72818	1.61296
		EGFR	0.189504	-0.590602	-0.475505	-0.430133	-1.10004	-1.0012	-0.772312	-2.81608	-0.518222	-0.296816	-0.512787	-0.296816	0.0507247	-0.764628	-0.396404	-0.279272	-0.37877	-0.229523	1.00929	1.61266	1.19892	2.57153	3.07471	2.99355	0.905235	1.72818	1.61296
	ABT-263 (Navitoclax)	BCL2L1	-0.0918457	-0.245309	0.151138	-0.671739	-0.803525	-0.463079	-0.363559	-0.286227	-0.474033	-0.728758	0.0970137	-0.195182	-1.1723	-0.817231	0.405797	-0.192212	-0.229523	0.0938445	-1.62833	1.07824	1.28512	0.282892	0.786068	1.54895	1.33316	0.213965	0.592517
		BCL2	-0.0918457	-0.245309	0.151138	-0.671739	-0.803525	-0.463079	-0.363559	-0.286227	-0.474033	-0.728758	0.0970137	-0.195182	-1.1723	-0.817231	0.405797	-0.192212	-0.229523	0.0938445	-1.62833	1.07824	1.28512	0.282892	0.786068	1.54895	1.33316	0.213965	0.592517
		BCL2L2	-0.0918457	-0.245309	0.151138	-0.671739	-0.803525	-0.463079	-0.363559	-0.286227	-0.474033	-0.728758	0.0970137	-0.195182	-1.1723	-0.817231	0.405797	-0.192212	-0.229523	0.0938445	-1.62833	1.07824	1.28512	0.282892	0.786068	1.54895	1.33316	0.213965	0.592517
		BCL2A1	-0.0918457	-0.245309	0.151138	-0.671739	-0.803525	-0.463079	-0.363559	-0.286227	-0.474033	-0.728758	0.0970137	-0.195182	-1.1723	-0.817231	0.405797	-0.192212	-0.229523	0.0938445	-1.62833	1.07824	1.28512	0.282892	0.786068	1.54895	1.33316	0.213965	0.592517
		MCL1	-0.0918457	-0.245309	0.151138	-0.671739	-0.803525	-0.463079	-0.363559	-0.286227	-0.474033	-0.728758	0.0970137	-0.195182	-1.1723	-0.817231	0.405797	-0.192212	-0.229523	0.0938445	-1.62833	1.07824	1.28512	0.282892	0.786068	1.54895	1.33316	0.213965	0.592517
	GSK429286A	ROCK1	-0.351516	-0.104218	-0.0794886	0.252774	0.538933	0.567549	-0.771672	-0.471955	-0.364914	0.0417074	-0.440245	-0.0942278	-0.498864	-0.659154	-0.235529	0.545716	0.14441	0.497073	0.988416	0.506052	0.581421	-0.264927	0.53822	1.72621	0.377338	0.412936	2.7802
		ROCK2	-0.351516	-0.104218	-0.0794886	0.252774	0.538933	0.567549	-0.771672	-0.471955	-0.364914	0.0417074	-0.440245	-0.0942278	-0.498864	-0.659154	-0.235529	0.545716	0.14441	0.497073	0.988416	0.506052	0.581421	-0.264927	0.53822	1.72621	0.377338	0.412936	2.7802
	PD318088	MAP2K1	-0.734828	-0.660639	-0.895572	-0.190773	-0.104925	-0.376776	-0.750263	-0.236464	-0.215056	0.288862	0.19	0.165285	-0.544661	-0.22408	-0.235529	0.120088	0.107927	0.533555	0.943194	0.234722	1.04871	0.889596	0.370897	0.755738	0.822313	1.30288	1.65886
		MAP2K2	-0.734828	-0.660639	-0.895572	-0.190773	-0.104925	-0.376776	-0.750263	-0.236464	-0.215056	0.288862	0.19	0.165285	-0.544661	-0.22408	-0.235529	0.120088	0.107927	0.533555	0.943194	0.234722	1.04871	0.889596	0.370897	0.755738	0.822313	1.30288	1.65886
	Thiazovivin	ROCK1	-0.48753	0.192539	-0.00529924	0.0953863	0.882323	0.653396	-1.07139	-0.161535	-0.621813	0.0293496	-0.0200813	-0.131301	-0.292776	-0.682053	-0.441617	0.266018	0.326822	0.241696	1.06378	0.807529	0.641716	0.471291	0.772471	1.04019	1.90805	1.71226	1.1249
		gene	WA01	WA01.1	WA01.2	WA09	WA09.1	WA09.2	WA19	WA19.1	WA19.2	iPS.IMR.90.1	iPS.IMR.90.1.1	iPS.IMR.90.1.2	iPS.DYR0100	iPS.DYR0100.1	iPS.DYR0100.2	iPS.Foreskin.2	iPS.Foreskin.2.1	iPS.Foreskin.2.2	A1	A1.1	A1.2	H1	H1.1	H1.2	Q1	Q1.1	Q1.2
subcluster 2	CHIR-99021 (CT99021)	GSK3A	-0.561719	-0.722463	-0.784287	0.00953863	-0.176465	-0.248004	-0.332802	-0.450547	-0.0866063	0.0540651	-0.242521	0.202358	-0.155384	0.0507042	0.336937	-0.487952	-0.621721	-0.475791	1.75718	1.68181	1.32004	0.588416	0.320701	0.722274	1.26729	1.51647	1.0003
		GSK3B	-0.561719	-0.722463	-0.784287	0.00953863	-0.176465	-0.248004	-0.332802	-0.450547	-0.0866063	0.0540651	-0.242521	0.202358	-0.155384	0.0507042	0.336937	-0.487952	-0.621721	-0.475791	1.75718	1.68181	1.32004	0.588416	0.320701	0.722274	1.26729	1.51647	1.0003
	NSC-207895 (XI-006)	TP53	-0.685368	-0.895572	-1.05632	-0.133541	-0.376776	-0.562779	-0.525476	-0.247168	0.0311393	-0.0324391	-0.156016	0.0169919	-0.281326	-0.258428	-0.22408	-0.183932	-0.475791	-0.342023	1.72704	1.47078	1.41048	0.655345	0.655345	1.39156	1.0893	0.501931	1.14269
		MDM4	-0.685368	-0.895572	-1.05632	-0.133541	-0.376776	-0.562779	-0.525476	-0.247168	0.0311393	-0.0324391	-0.156016	0.0169919	-0.281326	-0.258428	-0.22408	-0.183932	-0.475791	-0.342023	1.72704	1.47078	1.41048	0.655345	0.655345	1.39156	1.0893	0.501931	1.14269
	Pifithrin-a	TP53	-0.710098	-0.499895	-0.809017	-0.162157	0.0810784	-0.27662	-0.760967	-0.439843	-0.79308	0.227073	0.0169919	0.0169919	-0.0752385	-0.189732	-0.464516	-0.0380025	-0.0258417	-0.183932	1.42556	2.02851	0.897972	0.320701	0.621881	0.906328	1.1071	1.0537	1.23169
	Resveratrol	SIRT1	-0.43807	-0.623544	-0.883207	0.152618	-0.0620011	-0.362468	-0.236464	-0.493364	0.0525476	0.400082	0.449513	0.338293	-0.235529	-0.350022	-0.166833	-0.171771	-0.378505	-0.281219	1.21452	1.56122	0.837677	0.68881	0.554952	1.40829	0.252745	0.466333	-0.103234
		SIRT2	-0.43807	-0.623544	-0.883207	0.152618	-0.0620011	-0.362468	-0.236464	-0.493364	0.0525476	0.400082	0.449513	0.338293	-0.235529	-0.350022	-0.166833	-0.171771	-0.378505	-0.281219	1.21452	1.56122	0.837677	0.68881	0.554952	1.40829	0.252745	0.466333	-0.103234
		NQO2	-0.43807	-0.623544	-0.883207	0.152618	-0.0620011	-0.362468	-0.236464	-0.493364	0.0525476	0.400082	0.449513	0.338293	-0.235529	-0.350022	-0.166833	-0.171771	-0.378505	-0.281219	1.21452	1.56122	0.837677	0.68881	0.554952	1.40829	0.252745	0.466333	-0.103234
		IKBKB	-0.43807	-0.623544	-0.883207	0.152618	-0.0620011	-0.362468	-0.236464	-0.493364	0.0525476	0.400082	0.449513	0.338293	-0.235529	-0.350022	-0.166833	-0.171771	-0.378505	-0.281219	1.21452	1.56122	0.837677	0.68881	0.554952	1.40829	0.252745	0.466333	-0.103234
		POLA1	-0.43807	-0.623544	-0.883207	0.152618	-0.0620011	-0.362468	-0.236464	-0.493364	0.0525476	0.400082	0.449513	0.338293	-0.235529	-0.350022	-0.166833	-0.171771	-0.378505	-0.281219	1.21452	1.56122	0.837677	0.68881	0.554952	1.40829	0.252745	0.466333	-0.103234
		LOX	-0.43807	-0.623544	-0.883207	0.152618	-0.0620011	-0.362468	-0.236464	-0.493364	0.0525476	0.400082	0.449513	0.338293	-0.235529	-0.350022	-0.166833	-0.171771	-0.378505	-0.281219	1.21452	1.56122	0.837677	0.68881	0.554952	1.40829	0.252745	0.466333	-0.103234
		POLD1	-0.43807	-0.623544	-0.883207	0.152618	-0.0620011	-0.362468	-0.236464	-0.493364	0.0525476	0.400082	0.449513	0.338293	-0.235529	-0.350022	-0.166833	-0.171771	-0.378505	-0.281219	1.21452	1.56122	0.837677	0.68881	0.554952	1.40829	0.252745	0.466333	-0.103234
	Azacitidine(Vidaza)	DNMT1	-0.623544	-0.932666	-0.920301	-0.0620011	-0.4197	-0.405392	-0.204352	-0.268577	-0.439843	0.0540651	0.00463415	0.0664229	-0.0294411	-0.121036	0.00490686	-0.536596	0.168731	-0.463631	0.792455	1.66674	1.09393	1.12385	0.471291	0.739006	0.590926	0.377338	1.0181
	CHIR-98014	GSK3A	-0.994491	-1.1676	0.155444	-0.49124	-0.691551	0.8394	0.362968	-0.343506	0.362968	-0.106586	0.140569	-0.0200813	-0.407269	-0.189732	-0.475965	-0.0501633	-0.232575	0.0349623	1.2296	1.56122	1.09393	0.571684	0.722274	1.10712	0.822313	1.21389	1.0181
		GSK3B	-0.994491	-1.1676	0.155444	-0.49124	-0.691551	0.8394	0.362968	-0.343506	0.362968	-0.106586	0.140569	-0.0200813	-0.407269	-0.189732	-0.475965	-0.0501633	-0.232575	0.0349623	1.2296	1.56122	1.09393	0.571684	0.722274	1.10712	0.822313	1.21389	1.0181
	Imatinib	PDGFRB	0.061618	-0.194155	-0.283675	-0.539954	-0.759596	-0.836471	-0.197848	-0.308322	-0.352512	0.0716054	0.478139	0.325689	-0.212292	-0.501611	-0.396404	-0.00565328	-0.266835	-0.0927139	2.16432	1.64714	1.68162	0.802299	1.07823	1.1107	1.1192	0.8394	0.230423
		KIT	0.061618	-0.194155	-0.283675	-0.539954	-0.759596	-0.836471	-0.197848	-0.308322	-0.352512	0.0716054	0.478139	0.325689	-0.212292	-0.501611	-0.396404	-0.00565328	-0.266835	-0.0927139	2.16432	1.64714	1.68162	0.802299	1.07823	1.1107	1.1192	0.8394	0.230423
		ABL1	0.061618	-0.194155	-0.283675	-0.539954	-0.759596	-0.836471	-0.197848	-0.308322	-0.352512	0.0716054	0.478139	0.325689	-0.212292	-0.501611	-0.396404	-0.00565328	-0.266835	-0.0927139	2.16432	1.64714	1.68162	0.802299	1.07823	1.1107	1.1192	0.8394	0.230423
	Gefitinib (Iressa)	EGFR	-0.628968	-0.411562	-0.398773	-1.13299	-0.946292	-0.93531	0.266141	0.133573	0.332426	0.0334928	-0.118957	0.427322	-0.225443	-0.764628	-0.251745	-0.0927139	-0.440956	-0.552891	1.75058	1.28512	1.50923	0.802299	0.558827	0.997077	1.03691	1.13566	0.674811
	AZD6244	MAP2K1	-0.258098	-0.360407	-0.143	-0.814507	-0.902364	-0.715668	-0.440891	-0.0210904	-0.197848	-0.118957	0.00808448	-0.322224	-0.527912	-0.567365	-0.501611	-0.0554022	-0.130026	-0.329021	2.71598	1.38855	1.16444	-0.0255066	0.412743	0.412743	0.131671	0.855858	-0.2798
	Masitinib	KIT	0.764993	0.624318	0.892879	0.0640623	-0.0567409	0.173883	0.321378	0.0893833	0.487089	-0.220591	-0.0427322	-0.525491	-0.00187869	-0.462158	0.0112722	-0.279272	-0.353896	-0.391207	1.28512	1.04376	0.802413	0.753605	0.575058	0.412743	0.312717	0.658353	0.345635
		LYN	0.764993	0.624318	0.892879	0.0640623	-0.0567409	0.173883	0.321378	0.0893833	0.487089	-0.220591	-0.0427322	-0.525491	-0.00187869	-0.462158	0.0112722	-0.279272	-0.353896	-0.391207	1.28512	1.04376	0.802413	0.753605	0.575058	0.412743	0.312717	0.658353	0.345635
		PDGFRA	0.764993	0.624318	0.892879	0.0640623	-0.0567409	0.173883	0.321378	0.0893833	0.487089	-0.220591	-0.0427322	-0.525491	-0.00187869	-0.462158	0.0112722	-0.279272	-0.353896	-0.391207	1.28512	1.04376	0.802413	0.753605	0.575058	0.412743	0.312717	0.658353	0.345635
		PDGFRB	0.764993	0.624318	0.892879	0.0640623	-0.0567409	0.173883	0.321378	0.0893833	0.487089	-0.220591	-0.0427322	-0.525491	-0.00187869	-0.462158	0.0112722	-0.279272	-0.353896	-0.391207	1.28512	1.04376	0.802413	0.753605	0.575058	0.412743	0.312717	0.658353	0.345635
		ABL1	0.764993	0.624318	0.892879	0.0640623	-0.0567409	0.173883	0.321378	0.0893833	0.487089	-0.220591	-0.0427322	-0.525491	-0.00187869	-0.462158	0.0112722	-0.279272	-0.353896	-0.391207	1.28512	1.04376	0.802413	0.753605	0.575058	0.412743	0.312717	0.658353	0.345635
		CSF1R	0.764993	0.624318	0.892879	0.0640623	-0.0567409	0.173883	0.321378	0.0893833	0.487089	-0.220591	-0.0427322	-0.525491	-0.00187869	-0.462158	0.0112722	-0.279272	-0.353896	-0.391207	1.28512	1.04376	0.802413	0.753605	0.575058	0.412743	0.312717	0.658353	0.345635
		SRC	0.764993	0.624318	0.892879	0.0640623	-0.0567409	0.173883	0.321378	0.0893833	0.487089	-0.220591	-0.0427322	-0.525491	-0.00187869	-0.462158	0.0112722	-0.279272	-0.353896	-0.391207	1.28512	1.04376	0.802413	0.753605	0.575058	0.412743	0.312717	0.658353	0.345635
		HCK	0.764993	0.624318	0.892879	0.0640623	-0.0567409	0.173883	0.321378	0.0893833	0.487089	-0.220591	-0.0427322	-0.525491	-0.00187869	-0.462158	0.0112722	-0.279272	-0.353896	-0.391207	1.28512	1.04376	0.802413	0.753605	0.575058	0.412743	0.312717	0.658353	0.345635
	ABT-737	BCL2	0.061618	0.151138	0.534798	-0.539954	-0.463079	-0.133616	-0.584507	-0.242038	-0.451938	0.109718	0.224055	-0.449266	-0.304348	-0.291197	-0.278046	0.280403	0.156031	-0.0305277	0.199036	0.250754	0.0611213	0.493901	0.786068	1.04577	0.806482	0.197506	0.2798
		BCL2L1	0.061618	0.151138	0.534798	-0.539954	-0.463079	-0.133616	-0.584507	-0.242038	-0.451938	0.109718	0.224055	-0.449266	-0.304348	-0.291197	-0.278046	0.280403	0.156031	-0.0305277	0.199036	0.250754	0.0611213	0.493901	0.786068	1.04577	0.806482	0.197506	0.2798
		BCL2L2	0.061618	0.151138	0.534798	-0.539954	-0.463079	-0.133616	-0.584507	-0.242038	-0.451938	0.109718	0.224055	-0.449266	-0.304348	-0.291197	-0.278046	0.280403	0.156031	-0.0305277	0.199036	0.250754	0.0611213	0.493901	0.786068	1.04577	0.806482	0.197506	0.2798
		BCL2L10	0.061618	0.151138	0.534798	-0.539954	-0.463079	-0.133616	-0.584507	-0.242038	-0.451938	0.109718	0.224055	-0.449266	-0.304348	-0.291197	-0.278046	0.280403	0.156031	-0.0305277	0.199036	0.250754	0.0611213	0.493901	0.786068	1.04577	0.806482	0.197506	0.2798
	Rapamycin (Sirolimus)	MTOR	-0.0662684	-0.0406911	0.381334	-0.649775	-0.627811	-0.265401	-0.0210904	0.100431	-0.385654	-0.258703	-0.169774	-0.0681406	-0.264896	-0.541063	-0.251745	-0.304147	-0.577766	-0.266835	0.130079	0.0783607	0.750695	0.526364	0.818531	0.104345	-0.526682	0.131671	1.10274
	Cyt387	JAK1	-0.320947	-0.0987529	-0.320947	0.134497	0.382799	0.134497	-1.40028	0.118928	-0.905385	-0.111097	0.0370323	-0.123441	0.296965	0.140758	-0.460039	-0.461934	0.356349	0.0527924	1.71516	0.912465	0.881593	0.729013	1.14756	1.09927	0.865785	0.123684	-1.08017
		JAK2	-0.320947	-0.0987529	-0.320947	0.134497	0.382799	0.134497	-1.40028	0.118928	-0.905385	-0.111097	0.0370323	-0.123441	0.296965	0.140758	-0.460039	-0.461934	0.356349	0.0527924	1.71516	0.912465	0.881593	0.729013	1.14756	1.09927	0.865785	0.123684	-1.08017
		JAK3	-0.320947	-0.0987529	-0.320947	0.134497	0.382799	0.134497	-1.40028	0.118928	-0.905385	-0.111097	0.0370323	-0.123441	0.296965	0.140758	-0.460039	-0.461934	0.356349	0.0527924	1.71516	0.912465	0.881593	0.729013	1.14756	1.09927	0.865785	0.123684	-1.08017
	Nilotinib	PDGFRB	-0.437139	-0.0918457	0.0488293	-0.968256	-0.671739	-0.550936	-0.48508	-0.993259	-0.661838	-0.118957	-0.0046197	0.478139	-0.0939346	-0.343801	0.024423	-0.167337	-0.217086	-0.167337	1.37131	0.957567	0.767935	0.688679	0.932151	1.80865	0.493764	0.246882	0.658353
		ABL1	-0.437139	-0.0918457	0.0488293	-0.968256	-0.671739	-0.550936	-0.48508	-0.993259	-0.661838	-0.118957	-0.0046197	0.478139	-0.0939346	-0.343801	0.024423	-0.167337	-0.217086	-0.167337	1.37131	0.957567	0.767935	0.688679	0.932151	1.80865	0.493764	0.246882	0.658353
		TGFBR1	-0.437139	-0.0918457	0.0488293	-0.968256	-0.671739	-0.550936	-0.48508	-0.993259	-0.661838	-0.118957	-0.0046197	0.478139	-0.0939346	-0.343801	0.024423	-0.167337	-0.217086	-0.167337	1.37131	0.957567	0.767935	0.688679	0.932151	1.80865	0.493764	0.246882	0.658353
	Vandetanib (Zactima)	KDR	-0.309252	-0.206943	-0.079057	-0.858435	-0.770578	-0.660757	-0.197848	-0.474033	-1.0485	-0.15707	-0.182478	0.262168	-0.0939346	-0.409555	-0.64627	0.106282	-0.217086	0.180905	1.57818	1.04376	1.00929	0.607521	0.59129	0.802299	0.773564	0.576059	0.5596
		FLT4	-0.309252	-0.206943	-0.079057	-0.858435	-0.770578	-0.660757	-0.197848	-0.474033	-1.0485	-0.15707	-0.182478	0.262168	-0.0939346	-0.409555	-0.64627	0.106282	-0.217086	0.180905	1.57818	1.04376	1.00929	0.607521	0.59129	0.802299	0.773564	0.576059	0.5596
		EGFR	-0.309252	-0.206943	-0.079057	-0.858435	-0.770578	-0.660757	-0.197848	-0.474033	-1.0485	-0.15707	-0.182478	0.262168	-0.0939346	-0.409555	-0.64627	0.106282	-0.217086	0.180905	1.57818	1.04376	1.00929	0.607521	0.59129	0.802299	0.773564	0.576059	0.5596
	SB 202190	MAPK14	-0.181366	0.125561	-0.270887	-0.748614	-0.485043	-0.825489	-0.374606	-0.186801	-0.418796	0.109718	0.0716054	-0.373041	1.1554	-0.0150295	-0.107085	0.255528	-0.291709	-0.117588	1.21616	1.33683	0.526584	0.477669	0.656216	0.818531	0.427929	0.345635	0.148129
		MAPK11	-0.181366	0.125561	-0.270887	-0.748614	-0.485043	-0.825489	-0.374606	-0.186801	-0.418796	0.109718	0.0716054	-0.373041	1.1554	-0.0150295	-0.107085	0.255528	-0.291709	-0.117588	1.21616	1.33683	0.526584	0.477669	0.656216	0.818531	0.427929	0.345635	0.148129
	LY2157299	TGFBR1	-0.907936	-0.759558	-1.10577	-0.391084	-0.219389	-0.620011	-0.557589	-0.557589	-0.600405	0.0540651	-0.156016	0.251789	-0.304225	-0.281326	-0.0523398	-1.01087	-0.889259	-0.767651	1.38034	1.33511	1.06378	-0.0474079	0.906328	1.17404	0.199348	0.270544	0.128153
	SB 431542	ACVR1B	-0.586449	-0.747193	-0.920301	-0.0190773	-0.205081	-0.405392	-0.35421	-0.386322	-0.322097	0.437155	-0.415529	-0.57618	-0.246978	0.0163562	-0.0637891	-0.512274	-0.91358	-0.560917	1.39541	0.490978	0.204574	0.68881	0.805935	0.53822	0.0925547	-0.121033	0.163751
		ACVR1C	-0.586449	-0.747193	-0.920301	-0.0190773	-0.205081	-0.405392	-0.35421	-0.386322	-0.322097	0.437155	-0.415529	-0.57618	-0.246978	0.0163562	-0.0637891	-0.512274	-0.91358	-0.560917	1.39541	0.490978	0.204574	0.68881	0.805935	0.53822	0.0925547	-0.121033	0.163751
		TGFBR1	-0.586449	-0.747193	-0.920301	-0.0190773	-0.205081	-0.405392	-0.35421	-0.386322	-0.322097	0.437155	-0.415529	-0.57618	-0.246978	0.0163562	-0.0637891	-0.512274	-0.91358	-0.560917	1.39541	0.490978	0.204574	0.68881	0.805935	0.53822	0.0925547	-0.121033	0.163751
	EX 527	SIRT1	-0.673003	-1.03159	-0.982126	-0.119233	-0.534163	-0.476932	-0.900121	-0.108015	-0.48266	0.363009	0.0169919	-0.08187	-0.487414	-0.178282	-0.453066	-0.573078	0.0592839	-0.0866457	0.355313	0.1895	0.0990569	0.421094	0.471291	0.655345	0.893508	0.395137	0.537529
	RG108	DNMT1	-0.734828	-0.759558	-0.697733	-0.190773	-0.219389	-0.147849	-0.53618	-0.407731	-0.461251	0.338293	0.140569	-0.0942278	-0.22408	-0.21263	-0.0523398	-0.378505	-0.244736	-0.329862	0.0236875	0.340239	-0.0215341	0.337433	0.203575	-0.432249	0.679921	0.822313	0.34174
	Valproic acid sodium salt	HDAC1	-0.660639	-0.673003	-0.932666	-0.104925	-0.119233	-0.4197	-0.718151	-0.546884	-0.611109	0.251789	0.325935	0.128212	-0.38437	-0.372921	-0.281326	-0.281219	-0.159611	-0.317701	0.596495	1.25975	0.566347	-0.348588	0.789203	-0.532642	0.626524	0.359539	0.430735
	GW788388	TGFBR1	-0.784287	-0.846112	-0.932666	-0.248004	-0.319544	-0.4197	-0.718151	-0.35421	-0.707447	0.165285	0.165285	-0.00772359	-0.579009	-0.338573	-0.292776	-0.731168	-0.0988065	-0.45147	0.822603	0.897972	0.73216	-0.716697	0.136646	-0.0474079	-0.17443	-0.299023	-0.334621
	Aurora A Inhibitor I	AURKA	-2.19389	0.081255	-0.0671237	-1.87911	0.753552	0.581857	-0.22576	-0.439843	-0.22576	-1.45358	-1.10756	-0.452602	-0.521762	1.11549	-0.979736	-0.0380025	0.229535	0.0714447	1.35019	1.38034	1.63659	0.906328	0.421094	0.38763	1.48087	0.964704	0.893508
		AURKB	-2.19389	0.081255	-0.0671237	-1.87911	0.753552	0.581857	-0.22576	-0.439843	-0.22576	-1.45358	-1.10756	-0.452602	-0.521762	1.11549	-0.979736	-0.0380025	0.229535	0.0714447	1.35019	1.38034	1.63659	0.906328	0.421094	0.38763	1.48087	0.964704	0.893508
		AURKC	-2.19389	0.081255	-0.0671237	-1.87911	0.753552	0.581857	-0.22576	-0.439843	-0.22576	-1.45358	-1.10756	-0.452602	-0.521762	1.11549	-0.979736	-0.0380025	0.229535	0.0714447	1.35019	1.38034	1.63659	0.906328	0.421094	0.38763	1.48087	0.964704	0.893508
	Camptothecin	TOP1	0.202293	-0.999839	-0.219732	-0.419151	-1.45147	-0.78156	-0.706028	-2.098	-2.35209	-1.02095	-4.197	0.567068	-0.830382	-0.0939346	0.0638755	0.939576	-0.403644	-0.465831	0.440387	1.7161	1.50923	1.50025	0.932151	1.90604	2.18902	0.790023	0.641894
	SRT1720	SIRT1	1.00862	-0.499895	-0.920301	1.82665	0.0810784	-0.405392	-0.782376	-1.17843	-0.707447	-4.197	-4.197	-4.197	-0.109586	-0.475965	-0.155384	-0.487952	-0.208254	-0.159611	1.09393	1.07886	1.19945	0.655345	0.872864	1.15731	0.85791	0.751117	0.875709
		gene	WA01	WA01.1	WA01.2	WA09	WA09.1	WA09.2	WA19	WA19.1	WA19.2	iPS.IMR.90.1	iPS.IMR.90.1.1	iPS.IMR.90.1.2	iPS.DYR0100	iPS.DYR0100.1	iPS.DYR0100.2	iPS.Foreskin.2	iPS.Foreskin.2.1	iPS.Foreskin.2.2	A1	A1.1	A1.2	H1	H1.1	H1.2	Q1	Q1.1	Q1.2
subcluster 3	BEZ235 (NVP-BEZ235)	PIK3CA	0.0232521	0.13835	-0.0662684	-0.5729	-0.474061	-0.649775	0.498136	-0.242038	0.332426	-0.474674	-0.322224	-0.15707	0.142781	0.247987	0.616211	0.280403	-0.00565328	0.118719	-1.21459	-0.904282	-0.904282	-1.59996	-1.2591	-0.674766	-0.164588	-0.181047	-0.69127
		PIK3CB	0.0232521	0.13835	-0.0662684	-0.5729	-0.474061	-0.649775	0.498136	-0.242038	0.332426	-0.474674	-0.322224	-0.15707	0.142781	0.247987	0.616211	0.280403	-0.00565328	0.118719	-1.21459	-0.904282	-0.904282	-1.59996	-1.2591	-0.674766	-0.164588	-0.181047	-0.69127
		PIK3CG	0.0232521	0.13835	-0.0662684	-0.5729	-0.474061	-0.649775	0.498136	-0.242038	0.332426	-0.474674	-0.322224	-0.15707	0.142781	0.247987	0.616211	0.280403	-0.00565328	0.118719	-1.21459	-0.904282	-0.904282	-1.59996	-1.2591	-0.674766	-0.164588	-0.181047	-0.69127
		MTOR	0.0232521	0.13835	-0.0662684	-0.5729	-0.474061	-0.649775	0.498136	-0.242038	0.332426	-0.474674	-0.322224	-0.15707	0.142781	0.247987	0.616211	0.280403	-0.00565328	0.118719	-1.21459	-0.904282	-0.904282	-1.59996	-1.2591	-0.674766	-0.164588	-0.181047	-0.69127
		PIK3CD	0.0232521	0.13835	-0.0662684	-0.5729	-0.474061	-0.649775	0.498136	-0.242038	0.332426	-0.474674	-0.322224	-0.15707	0.142781	0.247987	0.616211	0.280403	-0.00565328	0.118719	-1.21459	-0.904282	-0.904282	-1.59996	-1.2591	-0.674766	-0.164588	-0.181047	-0.69127
		ATR	0.0232521	0.13835	-0.0662684	-0.5729	-0.474061	-0.649775	0.498136	-0.242038	0.332426	-0.474674	-0.322224	-0.15707	0.142781	0.247987	0.616211	0.280403	-0.00565328	0.118719	-1.21459	-0.904282	-0.904282	-1.59996	-1.2591	-0.674766	-0.164588	-0.181047	-0.69127
	JNJ-7706621	CDK2	-0.846375	0.112773	-0.117423	-1.31968	-0.496025	-0.693704	0.310331	0.0562412	0.464994	0.312985	0.38921	-0.627124	0.497853	0.103328	0.892379	0.255528	0.0440956	0.379901	-1.24907	-3.0161	-3.36261	-1.94082	-2.37907	-1.8759	-1.97506	-0.263341	-0.773564
		CCNE	-0.846375	0.112773	-0.117423	-1.31968	-0.496025	-0.693704	0.310331	0.0562412	0.464994	0.312985	0.38921	-0.627124	0.497853	0.103328	0.892379	0.255528	0.0440956	0.379901	-1.24907	-3.0161	-3.36261	-1.94082	-2.37907	-1.8759	-1.97506	-0.263341	-0.773564
		CDK2	-0.846375	0.112773	-0.117423	-1.31968	-0.496025	-0.693704	0.310331	0.0562412	0.464994	0.312985	0.38921	-0.627124	0.497853	0.103328	0.892379	0.255528	0.0440956	0.379901	-1.24907	-3.0161	-3.36261	-1.94082	-2.37907	-1.8759	-1.97506	-0.263341	-0.773564
		CCNA2	-0.846375	0.112773	-0.117423	-1.31968	-0.496025	-0.693704	0.310331	0.0562412	0.464994	0.312985	0.38921	-0.627124	0.497853	0.103328	0.892379	0.255528	0.0440956	0.379901	-1.24907	-3.0161	-3.36261	-1.94082	-2.37907	-1.8759	-1.97506	-0.263341	-0.773564
		CDK1	-0.846375	0.112773	-0.117423	-1.31968	-0.496025	-0.693704	0.310331	0.0562412	0.464994	0.312985	0.38921	-0.627124	0.497853	0.103328	0.892379	0.255528	0.0440956	0.379901	-1.24907	-3.0161	-3.36261	-1.94082	-2.37907	-1.8759	-1.97506	-0.263341	-0.773564
		CCNB1	-0.846375	0.112773	-0.117423	-1.31968	-0.496025	-0.693704	0.310331	0.0562412	0.464994	0.312985	0.38921	-0.627124	0.497853	0.103328	0.892379	0.255528	0.0440956	0.379901	-1.24907	-3.0161	-3.36261	-1.94082	-2.37907	-1.8759	-1.97506	-0.263341	-0.773564
		AURKA	-0.846375	0.112773	-0.117423	-1.31968	-0.496025	-0.693704	0.310331	0.0562412	0.464994	0.312985	0.38921	-0.627124	0.497853	0.103328	0.892379	0.255528	0.0440956	0.379901	-1.24907	-3.0161	-3.36261	-1.94082	-2.37907	-1.8759	-1.97506	-0.263341	-0.773564
		AURKB	-0.846375	0.112773	-0.117423	-1.31968	-0.496025	-0.693704	0.310331	0.0562412	0.464994	0.312985	0.38921	-0.627124	0.497853	0.103328	0.892379	0.255528	0.0440956	0.379901	-1.24907	-3.0161	-3.36261	-1.94082	-2.37907	-1.8759	-1.97506	-0.263341	-0.773564
		CDK3	-0.846375	0.112773	-0.117423	-1.31968	-0.496025	-0.693704	0.310331	0.0562412	0.464994	0.312985	0.38921	-0.627124	0.497853	0.103328	0.892379	0.255528	0.0440956	0.379901	-1.24907	-3.0161	-3.36261	-1.94082	-2.37907	-1.8759	-1.97506	-0.263341	-0.773564
		CCNE	-0.846375	0.112773	-0.117423	-1.31968	-0.496025	-0.693704	0.310331	0.0562412	0.464994	0.312985	0.38921	-0.627124	0.497853	0.103328	0.892379	0.255528	0.0440956	0.379901	-1.24907	-3.0161	-3.36261	-1.94082	-2.37907	-1.8759	-1.97506	-0.263341	-0.773564
		KDR	-0.846375	0.112773	-0.117423	-1.31968	-0.496025	-0.693704	0.310331	0.0562412	0.464994	0.312985	0.38921	-0.627124	0.497853	0.103328	0.892379	0.255528	0.0440956	0.379901	-1.24907	-3.0161	-3.36261	-1.94082	-2.37907	-1.8759	-1.97506	-0.263341	-0.773564
		CCND1	-0.846375	0.112773	-0.117423	-1.31968	-0.496025	-0.693704	0.310331	0.0562412	0.464994	0.312985	0.38921	-0.627124	0.497853	0.103328	0.892379	0.255528	0.0440956	0.379901	-1.24907	-3.0161	-3.36261	-1.94082	-2.37907	-1.8759	-1.97506	-0.263341	-0.773564
		CDK6	-0.846375	0.112773	-0.117423	-1.31968	-0.496025	-0.693704	0.310331	0.0562412	0.464994	0.312985	0.38921	-0.627124	0.497853	0.103328	0.892379	0.255528	0.0440956	0.379901	-1.24907	-3.0161	-3.36261	-1.94082	-2.37907	-1.8759	-1.97506	-0.263341	-0.773564
	VX-680	AURKA	0.061618	0.534798	-0.884741	-0.539954	-0.133616	-1.35263	-0.230991	-0.253085	-2.61722	-0.30952	-1.98647	-0.233295	0.576758	-0.383253	-1.13285	0.0316584	-0.341458	-2.16973	-1.40422	-3.34882	-2.82819	-2.60631	-2.9488	-0.593609	-0.164588	-1.8763	-4.197
		AURKB	0.061618	0.534798	-0.884741	-0.539954	-0.133616	-1.35263	-0.230991	-0.253085	-2.61722	-0.30952	-1.98647	-0.233295	0.576758	-0.383253	-1.13285	0.0316584	-0.341458	-2.16973	-1.40422	-3.34882	-2.82819	-2.60631	-2.9488	-0.593609	-0.164588	-1.8763	-4.197
		AURKC	0.061618	0.534798	-0.884741	-0.539954	-0.133616	-1.35263	-0.230991	-0.253085	-2.61722	-0.30952	-1.98647	-0.233295	0.576758	-0.383253	-1.13285	0.0316584	-0.341458	-2.16973	-1.40422	-3.34882	-2.82819	-2.60631	-2.9488	-0.593609	-0.164588	-1.8763	-4.197
		ABL1	0.061618	0.534798	-0.884741	-0.539954	-0.133616	-1.35263	-0.230991	-0.253085	-2.61722	-0.30952	-1.98647	-0.233295	0.576758	-0.383253	-1.13285	0.0316584	-0.341458	-2.16973	-1.40422	-3.34882	-2.82819	-2.60631	-2.9488	-0.593609	-0.164588	-1.8763	-4.197

## Sheet: G2M
		targets of inhibitors (<5µM)	hESCs (D z-scores in triplicates)									hiPSCs (D z-scores in triplicates)									hAFSCs (D z-scores in triplicates)
		gene	WA01	WA01.1	WA01.2	WA09	WA09.1	WA09.2	WA19	WA19.1	WA19.2	iPS.IMR.90.1	iPS.IMR.90.1.1	iPS.IMR.90.1.2	iPS.DYR0100	iPS.DYR0100.1	iPS.DYR0100.2	iPS.Foreskin.2	iPS.Foreskin.2.1	iPS.Foreskin.2.2	A1	A1.1	A1.2	H1	H1.1	H1.2	Q1	Q1.1	Q1.2
subcluster 1	M344	HDAC9	-0.856648	-0.7087	-0.556128	-0.930472	-0.800022	-0.665496	-0.542527	-0.774983	-1.05816	0.250269	0.897044	1.91476	0.555088	-0.760135	-0.453851	-0.766623	-0.397046	0.441994	3.4227	3.32615	3.33304	3.17032	3.31194	4.34055	2.56895	2.72833	3.30066
	MLN8237	AURKA	-0.426673	-0.77805	-0.287971	-0.551353	-0.86117	-0.429057	-0.212861	-0.876419	-1.05816	1.16336	0.897044	1.05398	0.0265962	-0.19561	0.176736	-0.0574343	-0.277183	-0.247217	2.89856	2.4089	2.53993	2.20133	3.31194	3.55045	1.39532	1.75031	2.86598
		AURKB	-0.426673	-0.77805	-0.287971	-0.551353	-0.86117	-0.429057	-0.212861	-0.876419	-1.05816	1.16336	0.897044	1.05398	0.0265962	-0.19561	0.176736	-0.0574343	-0.277183	-0.247217	2.89856	2.4089	2.53993	2.20133	3.31194	3.55045	1.39532	1.75031	2.86598
	Vorinostat	HDAC1	-0.667089	-0.768804	-0.556128	-0.763333	-0.853017	-0.665496	-0.829927	-1.15579	0.395752	0.559389	0.897044	0.897044	-1.05201	-1.48081	-0.351756	-0.556863	-0.252211	-0.287171	3.19511	3.75374	3.0227	3.34175	3.92314	3.99022	1.32287	2.32988	2.54722
		HDAC3	-0.667089	-0.768804	-0.556128	-0.763333	-0.853017	-0.665496	-0.829927	-1.15579	0.395752	0.559389	0.897044	0.897044	-1.05201	-1.48081	-0.351756	-0.556863	-0.252211	-0.287171	3.19511	3.75374	3.0227	3.34175	3.92314	3.99022	1.32287	2.32988	2.54722
	PD0325901	MAP2K1	-0.0151911	0.10964	-0.371192	-0.18854	-0.0784735	-0.502434	0.619756	0.873345	0.543679	0.478542	0.592679	0.526099	-0.213627	0.194753	0.615143	-0.40204	-0.0923943	-0.137343	3.94684	3.87788	3.75374	3.82624	3.84115	4.69833	1.69959	1.34461	2.03285
	Entinostat	HDAC1	-0.921375	-1.17751	-1.28801	-0.987543	-1.21338	-1.31081	-0.0733871	-0.576338	-0.774983	0.264536	0.102842	-0.425041	-0.177594	-0.646029	-0.381784	-0.501926	-0.412029	-0.0624286	2.33993	3.18821	3.93995	3.6399	3.49083	2.90943	3.37311	3.78605	4.02512
		HDAC3	-0.921375	-1.17751	-1.28801	-0.987543	-1.21338	-1.31081	-0.0733871	-0.576338	-0.774983	0.264536	0.102842	-0.425041	-0.177594	-0.646029	-0.381784	-0.501926	-0.412029	-0.0624286	2.33993	3.18821	3.93995	3.6399	3.49083	2.90943	3.37311	3.78605	4.02512
	VX-680	AURKA	2.8517	2.56622	1.7098	0.41993	0.294688	-0.0810391	-0.49399	-1.48081	-0.464087	1.39334	1.69781	1.94138	1.47961	1.1794	2.40527	-0.575869	1.37729	2.52354	3.46461	4.6724	3.96242	2.50405	2.52908	1.99734	0.588427	2.48287	1.9416
		AURKB	2.8517	2.56622	1.7098	0.41993	0.294688	-0.0810391	-0.49399	-1.48081	-0.464087	1.39334	1.69781	1.94138	1.47961	1.1794	2.40527	-0.575869	1.37729	2.52354	3.46461	4.6724	3.96242	2.50405	2.52908	1.99734	0.588427	2.48287	1.9416
		AURKC	2.8517	2.56622	1.7098	0.41993	0.294688	-0.0810391	-0.49399	-1.48081	-0.464087	1.39334	1.69781	1.94138	1.47961	1.1794	2.40527	-0.575869	1.37729	2.52354	3.46461	4.6724	3.96242	2.50405	2.52908	1.99734	0.588427	2.48287	1.9416
		ABL1	2.8517	2.56622	1.7098	0.41993	0.294688	-0.0810391	-0.49399	-1.48081	-0.464087	1.39334	1.69781	1.94138	1.47961	1.1794	2.40527	-0.575869	1.37729	2.52354	3.46461	4.6724	3.96242	2.50405	2.52908	1.99734	0.588427	2.48287	1.9416
		gene	WA01	WA01.1	WA01.2	WA09	WA09.1	WA09.2	WA19	WA19.1	WA19.2	iPS.IMR.90.1	iPS.IMR.90.1.1	iPS.IMR.90.1.2	iPS.DYR0100	iPS.DYR0100.1	iPS.DYR0100.2	iPS.Foreskin.2	iPS.Foreskin.2.1	iPS.Foreskin.2.2	A1	A1.1	A1.2	H1	H1.1	H1.2	Q1	Q1.1	Q1.2
subcluster 2	BIX01294	EHMT2	0.581226	0.257589	0.252965	0.337334	0.051976	0.0478994	-0.601697	0.552132	0.0703133	0.39294	-1.48081	0.407207	0.63316	-0.0815044	0.72925	-0.252211	-0.481949	-0.162314	2.8158	3.47787	3.56063	1.56777	2.11189	2.87217	2.14152	1.81551	1.98213
	SNS-032	CDK9	0.534311	0.299214	3.05321	-0.596743	-0.699883	0.508336	-0.617876	-0.532438	-1.12495	0.674804	-0.901105	-0.901105	0.795799	0.687389	0.603997	1.07564	1.06056	1.14351	3.02393	2.926	2.68118	0.389639	0.696166	0.971416	1.64841	1.60895	1.2481
		CCNT1	0.534311	0.299214	3.05321	-0.596743	-0.699883	0.508336	-0.617876	-0.532438	-1.12495	0.674804	-0.901105	-0.901105	0.795799	0.687389	0.603997	1.07564	1.06056	1.14351	3.02393	2.926	2.68118	0.389639	0.696166	0.971416	1.64841	1.60895	1.2481
		CDK2	0.534311	0.299214	3.05321	-0.596743	-0.699883	0.508336	-0.617876	-0.532438	-1.12495	0.674804	-0.901105	-0.901105	0.795799	0.687389	0.603997	1.07564	1.06056	1.14351	3.02393	2.926	2.68118	0.389639	0.696166	0.971416	1.64841	1.60895	1.2481
		CCNA2	0.534311	0.299214	3.05321	-0.596743	-0.699883	0.508336	-0.617876	-0.532438	-1.12495	0.674804	-0.901105	-0.901105	0.795799	0.687389	0.603997	1.07564	1.06056	1.14351	3.02393	2.926	2.68118	0.389639	0.696166	0.971416	1.64841	1.60895	1.2481
		CDK2	0.534311	0.299214	3.05321	-0.596743	-0.699883	0.508336	-0.617876	-0.532438	-1.12495	0.674804	-0.901105	-0.901105	0.795799	0.687389	0.603997	1.07564	1.06056	1.14351	3.02393	2.926	2.68118	0.389639	0.696166	0.971416	1.64841	1.60895	1.2481
		CCNA2	0.534311	0.299214	3.05321	-0.596743	-0.699883	0.508336	-0.617876	-0.532438	-1.12495	0.674804	-0.901105	-0.901105	0.795799	0.687389	0.603997	1.07564	1.06056	1.14351	3.02393	2.926	2.68118	0.389639	0.696166	0.971416	1.64841	1.60895	1.2481
		CDK7	0.534311	0.299214	3.05321	-0.596743	-0.699883	0.508336	-0.617876	-0.532438	-1.12495	0.674804	-0.901105	-0.901105	0.795799	0.687389	0.603997	1.07564	1.06056	1.14351	3.02393	2.926	2.68118	0.389639	0.696166	0.971416	1.64841	1.60895	1.2481
		CCNH	0.534311	0.299214	3.05321	-0.596743	-0.699883	0.508336	-0.617876	-0.532438	-1.12495	0.674804	-0.901105	-0.901105	0.795799	0.687389	0.603997	1.07564	1.06056	1.14351	3.02393	2.926	2.68118	0.389639	0.696166	0.971416	1.64841	1.60895	1.2481
		CDK5R1	0.534311	0.299214	3.05321	-0.596743	-0.699883	0.508336	-0.617876	-0.532438	-1.12495	0.674804	-0.901105	-0.901105	0.795799	0.687389	0.603997	1.07564	1.06056	1.14351	3.02393	2.926	2.68118	0.389639	0.696166	0.971416	1.64841	1.60895	1.2481
		CDK2	0.534311	0.299214	3.05321	-0.596743	-0.699883	0.508336	-0.617876	-0.532438	-1.12495	0.674804	-0.901105	-0.901105	0.795799	0.687389	0.603997	1.07564	1.06056	1.14351	3.02393	2.926	2.68118	0.389639	0.696166	0.971416	1.64841	1.60895	1.2481
		CCNA2	0.534311	0.299214	3.05321	-0.596743	-0.699883	0.508336	-0.617876	-0.532438	-1.12495	0.674804	-0.901105	-0.901105	0.795799	0.687389	0.603997	1.07564	1.06056	1.14351	3.02393	2.926	2.68118	0.389639	0.696166	0.971416	1.64841	1.60895	1.2481
		GSK3B	0.534311	0.299214	3.05321	-0.596743	-0.699883	0.508336	-0.617876	-0.532438	-1.12495	0.674804	-0.901105	-0.901105	0.795799	0.687389	0.603997	1.07564	1.06056	1.14351	3.02393	2.926	2.68118	0.389639	0.696166	0.971416	1.64841	1.60895	1.2481
		CDK1	0.534311	0.299214	3.05321	-0.596743	-0.699883	0.508336	-0.617876	-0.532438	-1.12495	0.674804	-0.901105	-0.901105	0.795799	0.687389	0.603997	1.07564	1.06056	1.14351	3.02393	2.926	2.68118	0.389639	0.696166	0.971416	1.64841	1.60895	1.2481
		CCNB1	0.534311	0.299214	3.05321	-0.596743	-0.699883	0.508336	-0.617876	-0.532438	-1.12495	0.674804	-0.901105	-0.901105	0.795799	0.687389	0.603997	1.07564	1.06056	1.14351	3.02393	2.926	2.68118	0.389639	0.696166	0.971416	1.64841	1.60895	1.2481
		CDK4	0.534311	0.299214	3.05321	-0.596743	-0.699883	0.508336	-0.617876	-0.532438	-1.12495	0.674804	-0.901105	-0.901105	0.795799	0.687389	0.603997	1.07564	1.06056	1.14351	3.02393	2.926	2.68118	0.389639	0.696166	0.971416	1.64841	1.60895	1.2481
		CCND1	0.534311	0.299214	3.05321	-0.596743	-0.699883	0.508336	-0.617876	-0.532438	-1.12495	0.674804	-0.901105	-0.901105	0.795799	0.687389	0.603997	1.07564	1.06056	1.14351	3.02393	2.926	2.68118	0.389639	0.696166	0.971416	1.64841	1.60895	1.2481
		CDK6	0.534311	0.299214	3.05321	-0.596743	-0.699883	0.508336	-0.617876	-0.532438	-1.12495	0.674804	-0.901105	-0.901105	0.795799	0.687389	0.603997	1.07564	1.06056	1.14351	3.02393	2.926	2.68118	0.389639	0.696166	0.971416	1.64841	1.60895	1.2481
		CCND3	0.534311	0.299214	3.05321	-0.596743	-0.699883	0.508336	-0.617876	-0.532438	-1.12495	0.674804	-0.901105	-0.901105	0.795799	0.687389	0.603997	1.07564	1.06056	1.14351	3.02393	2.926	2.68118	0.389639	0.696166	0.971416	1.64841	1.60895	1.2481
	Trichostatin A	HDAC1	-0.0198145	-1.16734	-1.20895	-0.192617	-1.20442	-1.2411	-1.48081	-1.09662	-1.48081	-1.48081	0.102842	-1.48081	0.236792	0.158719	0.519054	-0.362086	-0.7866	-0.766623	3.14683	3.44339	3.54684	0.419893	2.24605	0.11429	1.33012	2.27917	0.64912
		HDAC4	-0.0198145	-1.16734	-1.20895	-0.192617	-1.20442	-1.2411	-1.48081	-1.09662	-1.48081	-1.48081	0.102842	-1.48081	0.236792	0.158719	0.519054	-0.362086	-0.7866	-0.766623	3.14683	3.44339	3.54684	0.419893	2.24605	0.11429	1.33012	2.27917	0.64912
		HDAC6	-0.0198145	-1.16734	-1.20895	-0.192617	-1.20442	-1.2411	-1.48081	-1.09662	-1.48081	-1.48081	0.102842	-1.48081	0.236792	0.158719	0.519054	-0.362086	-0.7866	-0.766623	3.14683	3.44339	3.54684	0.419893	2.24605	0.11429	1.33012	2.27917	0.64912
	AMG 900	AURKA	-0.468283	-0.130776	-0.200127	-0.588042	-0.290454	-0.351602	-0.711586	-0.179049	-0.377694	1.69125	0.511832	0.055285	0.344892	-0.261672	0.344892	-0.117366	0.0224743	0.342109	2.16751	0.029557	-0.177342	2.90943	2.76781	2.13425	1.57643	2.40957	2.65589
		AURKB	-0.468283	-0.130776	-0.200127	-0.588042	-0.290454	-0.351602	-0.711586	-0.179049	-0.377694	1.69125	0.511832	0.055285	0.344892	-0.261672	0.344892	-0.117366	0.0224743	0.342109	2.16751	0.029557	-0.177342	2.90943	2.76781	2.13425	1.57643	2.40957	2.65589
		AURKC	-0.468283	-0.130776	-0.200127	-0.588042	-0.290454	-0.351602	-0.711586	-0.179049	-0.377694	1.69125	0.511832	0.055285	0.344892	-0.261672	0.344892	-0.117366	0.0224743	0.342109	2.16751	0.029557	-0.177342	2.90943	2.76781	2.13425	1.57643	2.40957	2.65589
		MAPK14	-0.468283	-0.130776	-0.200127	-0.588042	-0.290454	-0.351602	-0.711586	-0.179049	-0.377694	1.69125	0.511832	0.055285	0.344892	-0.261672	0.344892	-0.117366	0.0224743	0.342109	2.16751	0.029557	-0.177342	2.90943	2.76781	2.13425	1.57643	2.40957	2.65589
		TYK2	-0.468283	-0.130776	-0.200127	-0.588042	-0.290454	-0.351602	-0.711586	-0.179049	-0.377694	1.69125	0.511832	0.055285	0.344892	-0.261672	0.344892	-0.117366	0.0224743	0.342109	2.16751	0.029557	-0.177342	2.90943	2.76781	2.13425	1.57643	2.40957	2.65589
		MAPK9	-0.468283	-0.130776	-0.200127	-0.588042	-0.290454	-0.351602	-0.711586	-0.179049	-0.377694	1.69125	0.511832	0.055285	0.344892	-0.261672	0.344892	-0.117366	0.0224743	0.342109	2.16751	0.029557	-0.177342	2.90943	2.76781	2.13425	1.57643	2.40957	2.65589
		MET	-0.468283	-0.130776	-0.200127	-0.588042	-0.290454	-0.351602	-0.711586	-0.179049	-0.377694	1.69125	0.511832	0.055285	0.344892	-0.261672	0.344892	-0.117366	0.0224743	0.342109	2.16751	0.029557	-0.177342	2.90943	2.76781	2.13425	1.57643	2.40957	2.65589
		TEK	-0.468283	-0.130776	-0.200127	-0.588042	-0.290454	-0.351602	-0.711586	-0.179049	-0.377694	1.69125	0.511832	0.055285	0.344892	-0.261672	0.344892	-0.117366	0.0224743	0.342109	2.16751	0.029557	-0.177342	2.90943	2.76781	2.13425	1.57643	2.40957	2.65589
	SRT1720	SIRT1	-0.385062	-0.671712	0.151251	-0.514664	-0.76741	-0.0417846	-0.939816	-0.648189	0.404205	0.102842	-1.48081	3.27489	-0.0935155	-0.315722	-0.171588	-0.437	-0.212257	-0.0674228	2.14682	2.31924	1.64337	0.61369	1.02364	1.12054	0.460759	0.96064	0.967885
	Tenovin-1	TP53	0.151251	0.183615	0.243719	-0.0417846	-0.0132488	0.0397463	-0.635509	-0.952495	-0.99476	-0.187256	0.264536	0.0315065	-0.585973	0.465004	0.392937	0.362086	0.676726	0.526897	0.470941	0.636461	0.484735	0.397532	0.181374	0.55406	0.13475	0.13475	0.576674
		MDM2	0.151251	0.183615	0.243719	-0.0417846	-0.0132488	0.0397463	-0.635509	-0.952495	-0.99476	-0.187256	0.264536	0.0315065	-0.585973	0.465004	0.392937	0.362086	0.676726	0.526897	0.470941	0.636461	0.484735	0.397532	0.181374	0.55406	0.13475	0.13475	0.576674
	Pifithrin-a	TP53	0.345433	0.350057	0.571979	0.12943	0.133507	0.329181	0.763456	0.484508	0.860665	-0.11592	0.236002	0.207467	-0.285694	0.17073	0.873384	0.127354	-0.0124857	0.202269	1.00888	1.3675	0.86405	0.352809	0.23355	1.18763	0.453515	0.576674	0.265154
	Azacitidine(Vidaza)	DNMT1	0.359303	0.479512	0.391667	0.14166	0.24765	0.170196	0.691606	0.412658	0.83108	-0.0445847	-0.0255619	0.350138	-0.387789	0.0506185	0.471009	-0.501926	-0.127354	-0.12236	0.795083	0.746807	0.615771	0.606236	0.546606	1.01619	0.330356	0.265154	-0.0318764
	CHIR-99021 (CT99021)	GSK3A	0.0356661	-0.17701	0.451771	-0.143698	-0.331219	0.223191	0.628209	0.74655	0.332355	0.0124837	0.283559	0.0457736	-0.784158	-0.826197	-0.525918	-0.556863	-0.566851	-0.501926	1.09854	1.65716	0.73991	-0.0944138	0.0919292	0.330448	0.221686	0.113016	-0.00289786
		GSK3B	0.0356661	-0.17701	0.451771	-0.143698	-0.331219	0.223191	0.628209	0.74655	0.332355	0.0124837	0.283559	0.0457736	-0.784158	-0.826197	-0.525918	-0.556863	-0.566851	-0.501926	1.09854	1.65716	0.73991	-0.0944138	0.0919292	0.330448	0.221686	0.113016	-0.00289786
	PD318088	MAP2K1	-0.23249	-0.227867	0.0819	-0.380138	-0.376061	-0.102933	0.721191	0.383073	0.408432	-0.486865	-0.177744	-0.28237	-0.135555	-0.303711	-0.375778	-0.132349	-0.22724	0.29716	1.00198	0.484735	0.82267	1.00874	0.889477	1.23235	1.23594	1.02584	1.05482
		MAP2K2	-0.23249	-0.227867	0.0819	-0.380138	-0.376061	-0.102933	0.721191	0.383073	0.408432	-0.486865	-0.177744	-0.28237	-0.135555	-0.303711	-0.375778	-0.132349	-0.22724	0.29716	1.00198	0.484735	0.82267	1.00874	0.889477	1.23235	1.23594	1.02584	1.05482
	GSK429286A	ROCK1	0.280706	0.118887	-0.329582	0.0723587	-0.0703204	-0.465745	0.0407279	-0.0818401	0.133711	-0.177744	0.255024	0.0885749	0.326875	0.42897	0.272825	-0.207263	-0.0374571	-0.137343	0.884739	0.16749	0.519218	0.673319	0.315541	1.15781	-0.220237	0.439026	0.518717
		ROCK2	0.280706	0.118887	-0.329582	0.0723587	-0.0703204	-0.465745	0.0407279	-0.0818401	0.133711	-0.177744	0.255024	0.0885749	0.326875	0.42897	0.272825	-0.207263	-0.0374571	-0.137343	0.884739	0.16749	0.519218	0.673319	0.315541	1.15781	-0.220237	0.439026	0.518717
	EX 527	SIRT1	-0.0521782	0.0171726	0.114264	-0.221153	-0.160004	-0.074397	0.649341	0.285864	0.319676	-0.477353	-0.130187	0.0410179	0.0326017	-0.357761	-0.23765	-0.546874	-0.287171	-0.142337	0.395079	0.215766	0.326112	0.0919292	0.106837	0.345356	0.359334	-0.0463657	0.286888
	SB 431542	ACVR1B	-0.408179	-0.200127	0.0449129	-0.535047	-0.351602	-0.135545	0.353488	0.235146	0.29009	-0.534422	-0.244324	-0.0731189	-0.333739	-0.369772	-0.267677	-0.721674	-0.82156	-0.36708	0.491631	0.0088671	0.0433503	0.188828	0.106837	0.896931	-0.0536104	-0.16228	-0.191259
		ACVR1C	-0.408179	-0.200127	0.0449129	-0.535047	-0.351602	-0.135545	0.353488	0.235146	0.29009	-0.534422	-0.244324	-0.0731189	-0.333739	-0.369772	-0.267677	-0.721674	-0.82156	-0.36708	0.491631	0.0088671	0.0433503	0.188828	0.106837	0.896931	-0.0536104	-0.16228	-0.191259
		TGFBR1	-0.408179	-0.200127	0.0449129	-0.535047	-0.351602	-0.135545	0.353488	0.235146	0.29009	-0.534422	-0.244324	-0.0731189	-0.333739	-0.369772	-0.267677	-0.721674	-0.82156	-0.36708	0.491631	0.0088671	0.0433503	0.188828	0.106837	0.896931	-0.0536104	-0.16228	-0.191259
		gene	WA01	WA01.1	WA01.2	WA09	WA09.1	WA09.2	WA19	WA19.1	WA19.2	iPS.IMR.90.1	iPS.IMR.90.1.1	iPS.IMR.90.1.2	iPS.DYR0100	iPS.DYR0100.1	iPS.DYR0100.2	iPS.Foreskin.2	iPS.Foreskin.2.1	iPS.Foreskin.2.2	A1	A1.1	A1.2	H1	H1.1	H1.2	Q1	Q1.1	Q1.2
subcluster 3	ABT-263 (Navitoclax)	BCL2L1	4.34624	4.11114	4.27907	1.07561	0.972469	1.04614	0.710693	0.693606	0.667974	0.272911	0.766144	0.71134	-0.113175	0.428874	0.603997	0.351691	0.54022	0.683501	-1.07032	0.730758	0.543061	0.370872	0.508496	0.44594	0.729383	0.182474	-0.0148644
		BCL2	4.34624	4.11114	4.27907	1.07561	0.972469	1.04614	0.710693	0.693606	0.667974	0.272911	0.766144	0.71134	-0.113175	0.428874	0.603997	0.351691	0.54022	0.683501	-1.07032	0.730758	0.543061	0.370872	0.508496	0.44594	0.729383	0.182474	-0.0148644
		BCL2L2	4.34624	4.11114	4.27907	1.07561	0.972469	1.04614	0.710693	0.693606	0.667974	0.272911	0.766144	0.71134	-0.113175	0.428874	0.603997	0.351691	0.54022	0.683501	-1.07032	0.730758	0.543061	0.370872	0.508496	0.44594	0.729383	0.182474	-0.0148644
		BCL2A1	4.34624	4.11114	4.27907	1.07561	0.972469	1.04614	0.710693	0.693606	0.667974	0.272911	0.766144	0.71134	-0.113175	0.428874	0.603997	0.351691	0.54022	0.683501	-1.07032	0.730758	0.543061	0.370872	0.508496	0.44594	0.729383	0.182474	-0.0148644
		MCL1	4.34624	4.11114	4.27907	1.07561	0.972469	1.04614	0.710693	0.693606	0.667974	0.272911	0.766144	0.71134	-0.113175	0.428874	0.603997	0.351691	0.54022	0.683501	-1.07032	0.730758	0.543061	0.370872	0.508496	0.44594	0.729383	0.182474	-0.0148644
	VX-702	MAPK14	2.8517	2.90207	2.78452	0.41993	0.442031	0.390461	0.642343	0.655158	0.697878	0.516483	0.425143	0.924465	-0.0548005	0.237072	0.453891	-0.402423	-0.296847	0.0425046	0.388007	0.224792	0.200309	-0.173371	0.108134	0.270781	0.424918	-0.105076	0.0866238
	Sorafenib (Nexavar)	RAF1	0.534311	0.299214	3.05321	-0.596743	-0.699883	0.508336	-0.617876	-0.532438	-1.12495	0.674804	-0.901105	-0.901105	0.795799	0.687389	0.603997	1.07564	1.06056	1.14351	3.02393	2.926	2.68118	0.389639	0.696166	0.971416	1.64841	1.60895	1.2481
		KDR	0.534311	0.299214	3.05321	-0.596743	-0.699883	0.508336	-0.617876	-0.532438	-1.12495	0.674804	-0.901105	-0.901105	0.795799	0.687389	0.603997	1.07564	1.06056	1.14351	3.02393	2.926	2.68118	0.389639	0.696166	0.971416	1.64841	1.60895	1.2481
		FLT4	0.534311	0.299214	3.05321	-0.596743	-0.699883	0.508336	-0.617876	-0.532438	-1.12495	0.674804	-0.901105	-0.901105	0.795799	0.687389	0.603997	1.07564	1.06056	1.14351	3.02393	2.926	2.68118	0.389639	0.696166	0.971416	1.64841	1.60895	1.2481
		BRAF	0.534311	0.299214	3.05321	-0.596743	-0.699883	0.508336	-0.617876	-0.532438	-1.12495	0.674804	-0.901105	-0.901105	0.795799	0.687389	0.603997	1.07564	1.06056	1.14351	3.02393	2.926	2.68118	0.389639	0.696166	0.971416	1.64841	1.60895	1.2481
		PDGFRB	0.534311	0.299214	3.05321	-0.596743	-0.699883	0.508336	-0.617876	-0.532438	-1.12495	0.674804	-0.901105	-0.901105	0.795799	0.687389	0.603997	1.07564	1.06056	1.14351	3.02393	2.926	2.68118	0.389639	0.696166	0.971416	1.64841	1.60895	1.2481
		FLT3	0.534311	0.299214	3.05321	-0.596743	-0.699883	0.508336	-0.617876	-0.532438	-1.12495	0.674804	-0.901105	-0.901105	0.795799	0.687389	0.603997	1.07564	1.06056	1.14351	3.02393	2.926	2.68118	0.389639	0.696166	0.971416	1.64841	1.60895	1.2481
		KIT	0.534311	0.299214	3.05321	-0.596743	-0.699883	0.508336	-0.617876	-0.532438	-1.12495	0.674804	-0.901105	-0.901105	0.795799	0.687389	0.603997	1.07564	1.06056	1.14351	3.02393	2.926	2.68118	0.389639	0.696166	0.971416	1.64841	1.60895	1.2481
		FGFR1	0.534311	0.299214	3.05321	-0.596743	-0.699883	0.508336	-0.617876	-0.532438	-1.12495	0.674804	-0.901105	-0.901105	0.795799	0.687389	0.603997	1.07564	1.06056	1.14351	3.02393	2.926	2.68118	0.389639	0.696166	0.971416	1.64841	1.60895	1.2481

## Sheet: size all cells
		targets of inhibitors (<5µM)	hESCs (D z-scores in triplicates)									hiPSCs (D z-scores in triplicates)									hAFSCs (D z-scores in triplicates)
		gene	WA01	WA01.1	WA01.2	WA09	WA09.1	WA09.2	WA19	WA19.1	WA19.2	iPS.IMR.90.1	iPS.IMR.90.1.1	iPS.IMR.90.1.2	iPS.DYR0100	iPS.DYR0100.1	iPS.DYR0100.2	iPS.Foreskin.2	iPS.Foreskin.2.1	iPS.Foreskin.2.2	A1	A1.1	A1.2	H1	H1.1	H1.2	Q1	Q1.1	Q1.2
subcluster 1	JNJ-7706621	CDK2	-0.208625	-0.993054	-0.642088	1.3109	0.59789	1.18126	-1.56852	-2.20999	-1.69753	2.78816	2.27077	2.04082	-1.15583	-0.704294	-0.278499	2.23735	1.34632	1.1407	2.77173	2.92572	2.87439	2.82948	2.62737	2.07158	2.44976	2.44976	2.40077
		CCNE	-0.208625	-0.993054	-0.642088	1.3109	0.59789	1.18126	-1.56852	-2.20999	-1.69753	2.78816	2.27077	2.04082	-1.15583	-0.704294	-0.278499	2.23735	1.34632	1.1407	2.77173	2.92572	2.87439	2.82948	2.62737	2.07158	2.44976	2.44976	2.40077
		CDK2	-0.208625	-0.993054	-0.642088	1.3109	0.59789	1.18126	-1.56852	-2.20999	-1.69753	2.78816	2.27077	2.04082	-1.15583	-0.704294	-0.278499	2.23735	1.34632	1.1407	2.77173	2.92572	2.87439	2.82948	2.62737	2.07158	2.44976	2.44976	2.40077
		CCNA2	-0.208625	-0.993054	-0.642088	1.3109	0.59789	1.18126	-1.56852	-2.20999	-1.69753	2.78816	2.27077	2.04082	-1.15583	-0.704294	-0.278499	2.23735	1.34632	1.1407	2.77173	2.92572	2.87439	2.82948	2.62737	2.07158	2.44976	2.44976	2.40077
		CDK1	-0.208625	-0.993054	-0.642088	1.3109	0.59789	1.18126	-1.56852	-2.20999	-1.69753	2.78816	2.27077	2.04082	-1.15583	-0.704294	-0.278499	2.23735	1.34632	1.1407	2.77173	2.92572	2.87439	2.82948	2.62737	2.07158	2.44976	2.44976	2.40077
		CCNB	-0.208625	-0.993054	-0.642088	1.3109	0.59789	1.18126	-1.56852	-2.20999	-1.69753	2.78816	2.27077	2.04082	-1.15583	-0.704294	-0.278499	2.23735	1.34632	1.1407	2.77173	2.92572	2.87439	2.82948	2.62737	2.07158	2.44976	2.44976	2.40077
		AURKA	-0.208625	-0.993054	-0.642088	1.3109	0.59789	1.18126	-1.56852	-2.20999	-1.69753	2.78816	2.27077	2.04082	-1.15583	-0.704294	-0.278499	2.23735	1.34632	1.1407	2.77173	2.92572	2.87439	2.82948	2.62737	2.07158	2.44976	2.44976	2.40077
		AURKB	-0.208625	-0.993054	-0.642088	1.3109	0.59789	1.18126	-1.56852	-2.20999	-1.69753	2.78816	2.27077	2.04082	-1.15583	-0.704294	-0.278499	2.23735	1.34632	1.1407	2.77173	2.92572	2.87439	2.82948	2.62737	2.07158	2.44976	2.44976	2.40077
		CDK3	-0.208625	-0.993054	-0.642088	1.3109	0.59789	1.18126	-1.56852	-2.20999	-1.69753	2.78816	2.27077	2.04082	-1.15583	-0.704294	-0.278499	2.23735	1.34632	1.1407	2.77173	2.92572	2.87439	2.82948	2.62737	2.07158	2.44976	2.44976	2.40077
		CCNE	-0.208625	-0.993054	-0.642088	1.3109	0.59789	1.18126	-1.56852	-2.20999	-1.69753	2.78816	2.27077	2.04082	-1.15583	-0.704294	-0.278499	2.23735	1.34632	1.1407	2.77173	2.92572	2.87439	2.82948	2.62737	2.07158	2.44976	2.44976	2.40077
		VEGFR2	-0.208625	-0.993054	-0.642088	1.3109	0.59789	1.18126	-1.56852	-2.20999	-1.69753	2.78816	2.27077	2.04082	-1.15583	-0.704294	-0.278499	2.23735	1.34632	1.1407	2.77173	2.92572	2.87439	2.82948	2.62737	2.07158	2.44976	2.44976	2.40077
		CCND1	-0.208625	-0.993054	-0.642088	1.3109	0.59789	1.18126	-1.56852	-2.20999	-1.69753	2.78816	2.27077	2.04082	-1.15583	-0.704294	-0.278499	2.23735	1.34632	1.1407	2.77173	2.92572	2.87439	2.82948	2.62737	2.07158	2.44976	2.44976	2.40077
		CDK6	-0.208625	-0.993054	-0.642088	1.3109	0.59789	1.18126	-1.56852	-2.20999	-1.69753	2.78816	2.27077	2.04082	-1.15583	-0.704294	-0.278499	2.23735	1.34632	1.1407	2.77173	2.92572	2.87439	2.82948	2.62737	2.07158	2.44976	2.44976	2.40077
	PD0325901	MAP2K1	-1.64505	-0.129867	-0.285707	-0.116529	-0.233058	-0.672607	0.296668	0.474669	0.118667	0.486269	0.437642	0.194507	-0.45245	-0.292762	-0.239532	0.156217	0.531137	0.593623	2.93971	2.56557	2.77937	1.95756	1.908	2.00712	2.25845	2.10446	2.00181
	VX-680	AURKA	-0.752719	-1.06363	0.0894107	-0.46877	-0.70523	-0.775753	-1.70291	-1.80504	-1.82475	0.776085	1.46594	3.19057	-0.767668	-1.53608	0.402277	-0.532256	-0.815194	0.340684	3.84963	3.74697	3.439	3.53684	3.33474	2.82948	2.49876	2.93971	2.79273
		AURKB	-0.752719	-1.06363	0.0894107	-0.46877	-0.70523	-0.775753	-1.70291	-1.80504	-1.82475	0.776085	1.46594	3.19057	-0.767668	-1.53608	0.402277	-0.532256	-0.815194	0.340684	3.84963	3.74697	3.439	3.53684	3.33474	2.82948	2.49876	2.93971	2.79273
		AURKC	-0.752719	-1.06363	0.0894107	-0.46877	-0.70523	-0.775753	-1.70291	-1.80504	-1.82475	0.776085	1.46594	3.19057	-0.767668	-1.53608	0.402277	-0.532256	-0.815194	0.340684	3.84963	3.74697	3.439	3.53684	3.33474	2.82948	2.49876	2.93971	2.79273
		ABL1	-0.752719	-1.06363	0.0894107	-0.46877	-0.70523	-0.775753	-1.70291	-1.80504	-1.82475	0.776085	1.46594	3.19057	-0.767668	-1.53608	0.402277	-0.532256	-0.815194	0.340684	3.84963	3.74697	3.439	3.53684	3.33474	2.82948	2.49876	2.93971	2.79273
	AMG 900	AURKA	-0.493494	0.649335	0.441547	-1.93299	-1.70925	-1.64213	-1.05994	-1.38461	-1.90485	3.01486	2.38272	2.23684	-1.82747	-2.11874	-1.32328	-1.6324	-1.55842	-1.1785	2.93971	2.13797	3.10006	2.30447	2.5027	2.25491	1.84782	2.00181	2.66907
		AURKB	-0.493494	0.649335	0.441547	-1.93299	-1.70925	-1.64213	-1.05994	-1.38461	-1.90485	3.01486	2.38272	2.23684	-1.82747	-2.11874	-1.32328	-1.6324	-1.55842	-1.1785	2.93971	2.13797	3.10006	2.30447	2.5027	2.25491	1.84782	2.00181	2.66907
		AURKC	-0.493494	0.649335	0.441547	-1.93299	-1.70925	-1.64213	-1.05994	-1.38461	-1.90485	3.01486	2.38272	2.23684	-1.82747	-2.11874	-1.32328	-1.6324	-1.55842	-1.1785	2.93971	2.13797	3.10006	2.30447	2.5027	2.25491	1.84782	2.00181	2.66907
		MAPK14	-0.493494	0.649335	0.441547	-1.93299	-1.70925	-1.64213	-1.05994	-1.38461	-1.90485	3.01486	2.38272	2.23684	-1.82747	-2.11874	-1.32328	-1.6324	-1.55842	-1.1785	2.93971	2.13797	3.10006	2.30447	2.5027	2.25491	1.84782	2.00181	2.66907
		TYK2	-0.493494	0.649335	0.441547	-1.93299	-1.70925	-1.64213	-1.05994	-1.38461	-1.90485	3.01486	2.38272	2.23684	-1.82747	-2.11874	-1.32328	-1.6324	-1.55842	-1.1785	2.93971	2.13797	3.10006	2.30447	2.5027	2.25491	1.84782	2.00181	2.66907
		MAPK9	-0.493494	0.649335	0.441547	-1.93299	-1.70925	-1.64213	-1.05994	-1.38461	-1.90485	3.01486	2.38272	2.23684	-1.82747	-2.11874	-1.32328	-1.6324	-1.55842	-1.1785	2.93971	2.13797	3.10006	2.30447	2.5027	2.25491	1.84782	2.00181	2.66907
		MET	-0.493494	0.649335	0.441547	-1.93299	-1.70925	-1.64213	-1.05994	-1.38461	-1.90485	3.01486	2.38272	2.23684	-1.82747	-2.11874	-1.32328	-1.6324	-1.55842	-1.1785	2.93971	2.13797	3.10006	2.30447	2.5027	2.25491	1.84782	2.00181	2.66907
		TEK	-0.493494	0.649335	0.441547	-1.93299	-1.70925	-1.64213	-1.05994	-1.38461	-1.90485	3.01486	2.38272	2.23684	-1.82747	-2.11874	-1.32328	-1.6324	-1.55842	-1.1785	2.93971	2.13797	3.10006	2.30447	2.5027	2.25491	1.84782	2.00181	2.66907
	MLN8237	AURKA	0.0779201	-0.545441	-1.68993	-1.61976	-1.42585	-1.73535	-0.786527	-1.00677	-2.41939	0.680776	2.38272	1.65331	-1.47318	-2.4543	0.239532	-1.67039	-1.52043	-1.66639	3.26041	2.88627	3.10006	0.867272	1.26374	1.70976	2.25845	2.7204	2.61775
		AURKB	0.0779201	-0.545441	-1.68993	-1.61976	-1.42585	-1.73535	-0.786527	-1.00677	-2.41939	0.680776	2.38272	1.65331	-1.47318	-2.4543	0.239532	-1.67039	-1.52043	-1.66639	3.26041	2.88627	3.10006	0.867272	1.26374	1.70976	2.25845	2.7204	2.61775
		gene	WA01	WA01.1	WA01.2	WA09	WA09.1	WA09.2	WA19	WA19.1	WA19.2	iPS.IMR.90.1	iPS.IMR.90.1.1	iPS.IMR.90.1.2	iPS.DYR0100	iPS.DYR0100.1	iPS.DYR0100.2	iPS.Foreskin.2	iPS.Foreskin.2.1	iPS.Foreskin.2.2	A1	A1.1	A1.2	H1	H1.1	H1.2	Q1	Q1.1	Q1.2
subcluster 2	TWS119	GSK3B	-0.189421	-0.0270601	-0.243541	0.387446	0.149018	0.268232	0.187849	0.24152	0.295191	-0.6418	-0.197477	-0.148108	-0.300173	-0.0272885	-0.245596	0.419181	-0.179649	-0.119766	0.873969	0.824028	1.07373	0.88077	1.08209	0.9311	1.12033	0.916635	1.42588
	PD318088	MAP2K1	0.337654	0.181814	-0.129867	-0.233058	-0.466117	-0.116529	0.415336	0.178001	0.296668	0.0972537	0	-0.340388	-0.292762	-0.45245	-0.558909	-0.0312433	-0.303685	0.46865	1.22934	1.22934	1.22934	0.817714	0.718597	0.61948	1.53985	0.975239	0.718597
		MAP2K2	0.337654	0.181814	-0.129867	-0.233058	-0.466117	-0.116529	0.415336	0.178001	0.296668	0.0972537	0	-0.340388	-0.292762	-0.45245	-0.558909	-0.0312433	-0.303685	0.46865	1.22934	1.22934	1.22934	0.817714	0.718597	0.61948	1.53985	0.975239	0.718597
	LDN193189	ACVR1	-0.297661	-0.568263	-0.405902	0.447053	0.208625	0.447053	-0.348862	0.348862	0.402534	0.345585	0.0493692	-0.394954	-0.136442	-0.136442	0.191019	0.299415	-0.119766	0.0598831	0.973851	1.37338	2.07256	0.679451	0.578792	0.578792	0.305545	0.356469	0
		BMPR1A	-0.297661	-0.568263	-0.405902	0.447053	0.208625	0.447053	-0.348862	0.348862	0.402534	0.345585	0.0493692	-0.394954	-0.136442	-0.136442	0.191019	0.299415	-0.119766	0.0598831	0.973851	1.37338	2.07256	0.679451	0.578792	0.578792	0.305545	0.356469	0
	Masitinib	KIT	-0.208625	-0.268232	-0.0894107	0.00602816	-0.0497809	0.273795	-0.755927	-0.419959	-0.0839918	0.37367	0.661109	-0.0862316	0.278499	0.278499	0.278499	0.204698	-0.0729621	-0.0955121	0.30797	0.205313	0.30797	0.707369	0.303158	0.404211	0.440957	0.244976	0.440957
		LYN	-0.208625	-0.268232	-0.0894107	0.00602816	-0.0497809	0.273795	-0.755927	-0.419959	-0.0839918	0.37367	0.661109	-0.0862316	0.278499	0.278499	0.278499	0.204698	-0.0729621	-0.0955121	0.30797	0.205313	0.30797	0.707369	0.303158	0.404211	0.440957	0.244976	0.440957
		PDGFRA	-0.208625	-0.268232	-0.0894107	0.00602816	-0.0497809	0.273795	-0.755927	-0.419959	-0.0839918	0.37367	0.661109	-0.0862316	0.278499	0.278499	0.278499	0.204698	-0.0729621	-0.0955121	0.30797	0.205313	0.30797	0.707369	0.303158	0.404211	0.440957	0.244976	0.440957
		PDGFRB	-0.208625	-0.268232	-0.0894107	0.00602816	-0.0497809	0.273795	-0.755927	-0.419959	-0.0839918	0.37367	0.661109	-0.0862316	0.278499	0.278499	0.278499	0.204698	-0.0729621	-0.0955121	0.30797	0.205313	0.30797	0.707369	0.303158	0.404211	0.440957	0.244976	0.440957
		ABL1	-0.208625	-0.268232	-0.0894107	0.00602816	-0.0497809	0.273795	-0.755927	-0.419959	-0.0839918	0.37367	0.661109	-0.0862316	0.278499	0.278499	0.278499	0.204698	-0.0729621	-0.0955121	0.30797	0.205313	0.30797	0.707369	0.303158	0.404211	0.440957	0.244976	0.440957
		CSF1R	-0.208625	-0.268232	-0.0894107	0.00602816	-0.0497809	0.273795	-0.755927	-0.419959	-0.0839918	0.37367	0.661109	-0.0862316	0.278499	0.278499	0.278499	0.204698	-0.0729621	-0.0955121	0.30797	0.205313	0.30797	0.707369	0.303158	0.404211	0.440957	0.244976	0.440957
		SRC	-0.208625	-0.268232	-0.0894107	0.00602816	-0.0497809	0.273795	-0.755927	-0.419959	-0.0839918	0.37367	0.661109	-0.0862316	0.278499	0.278499	0.278499	0.204698	-0.0729621	-0.0955121	0.30797	0.205313	0.30797	0.707369	0.303158	0.404211	0.440957	0.244976	0.440957
		HCK	-0.208625	-0.268232	-0.0894107	0.00602816	-0.0497809	0.273795	-0.755927	-0.419959	-0.0839918	0.37367	0.661109	-0.0862316	0.278499	0.278499	0.278499	0.204698	-0.0729621	-0.0955121	0.30797	0.205313	0.30797	0.707369	0.303158	0.404211	0.440957	0.244976	0.440957
	SB 216763	GSK3A	-0.838864	-0.297661	-0.0811804	-0.0894107	-0.208625	-0.208625	-0.72456	-0.0805067	0.348862	0.197477	0.394954	0.345585	0.0818655	0.136442	-0.300173	0.0598831	-0.419181	-0.842495	0.524381	0.374558	0.524381	0.226484	0.377473	0.427803	0.662014	0.254621	0.509242
		GSK3B	-0.838864	-0.297661	-0.0811804	-0.0894107	-0.208625	-0.208625	-0.72456	-0.0805067	0.348862	0.197477	0.394954	0.345585	0.0818655	0.136442	-0.300173	0.0598831	-0.419181	-0.842495	0.524381	0.374558	0.524381	0.226484	0.377473	0.427803	0.662014	0.254621	0.509242
	EX 527	SIRT1	0.181814	-0.0779201	0.0779201	-0.174794	-0.291323	-0.291323	0.237335	0.415336	0.178001	0.194507	0.0486269	-0.0486269	-0.292762	-0.45245	-0.39922	-0.2337	0.0312433	-0.156217	0.587943	0.534494	0.481044	0.272571	0.272571	0.123896	0.821254	0.205313	0.30797
	SB 431542	ACVR1B	-0.181814	0.0259734	-0.493494	-0.407852	-0.407852	-0.349588	0.237335	0.296668	-0.178001	0.145881	-0.534895	-0.632149	-0.345991	-0.345991	-0.292762	-0.305685	-0.528262	-0.371171	0.641392	0.481044	0.587943	0.470805	0.173454	0.123896	0.30797	0.205313	0
		ACVR1C	-0.181814	0.0259734	-0.493494	-0.407852	-0.407852	-0.349588	0.237335	0.296668	-0.178001	0.145881	-0.534895	-0.632149	-0.345991	-0.345991	-0.292762	-0.305685	-0.528262	-0.371171	0.641392	0.481044	0.587943	0.470805	0.173454	0.123896	0.30797	0.205313	0
		TGFBR1	-0.181814	0.0259734	-0.493494	-0.407852	-0.407852	-0.349588	0.237335	0.296668	-0.178001	0.145881	-0.534895	-0.632149	-0.345991	-0.345991	-0.292762	-0.305685	-0.528262	-0.371171	0.641392	0.481044	0.587943	0.470805	0.173454	0.123896	0.30797	0.205313	0
	LY2157299	TGFBR1	-0.493494	-0.389601	-0.441547	-0.349588	-0.349588	-0.116529	0.356002	0.237335	-0.356002	-0.145881	-0.243134	0	-0.39922	-0.558909	-0.345991	-0.514265	-0.346676	-0.231013	0.748291	0.85519	0.374145	0.123896	0.173454	0.421246	0.102657	0	0.102657
	Thiazovivin	ROCK1	-0.337654	-0.389601	-0.0259734	0.116529	0.116529	-1.51068	-0.237335	-1.06943	0.118667	0.145881	-0.291761	-0.291761	-0.612138	-0.39922	-0.345991	-0.32668	-0.218703	-0.897746	0.587943	0.641392	0.748291	0.61948	0.173454	0.223013	1.18055	1.18055	0.718597
	Sunitinib Malate	KIT	0.0298036	-0.813756	-0.550531	-0.292463	0.144157	-0.319428	-1.43413	-1.77816	-0.896585	0.201207	0.0287439	-0.488646	0.0309444	-0.528035	-0.278499	0.175088	-0.825612	-0.346921	1.02657	0.769925	0.718597	0.858948	0.55579	0.404211	0.783924	1.0289	0.636938
		FLT3	0.0298036	-0.813756	-0.550531	-0.292463	0.144157	-0.319428	-1.43413	-1.77816	-0.896585	0.201207	0.0287439	-0.488646	0.0309444	-0.528035	-0.278499	0.175088	-0.825612	-0.346921	1.02657	0.769925	0.718597	0.858948	0.55579	0.404211	0.783924	1.0289	0.636938
		PDGFRB	0.0298036	-0.813756	-0.550531	-0.292463	0.144157	-0.319428	-1.43413	-1.77816	-0.896585	0.201207	0.0287439	-0.488646	0.0309444	-0.528035	-0.278499	0.175088	-0.825612	-0.346921	1.02657	0.769925	0.718597	0.858948	0.55579	0.404211	0.783924	1.0289	0.636938
		VEGFR2	0.0298036	-0.813756	-0.550531	-0.292463	0.144157	-0.319428	-1.43413	-1.77816	-0.896585	0.201207	0.0287439	-0.488646	0.0309444	-0.528035	-0.278499	0.175088	-0.825612	-0.346921	1.02657	0.769925	0.718597	0.858948	0.55579	0.404211	0.783924	1.0289	0.636938
		FGFR1	0.0298036	-0.813756	-0.550531	-0.292463	0.144157	-0.319428	-1.43413	-1.77816	-0.896585	0.201207	0.0287439	-0.488646	0.0309444	-0.528035	-0.278499	0.175088	-0.825612	-0.346921	1.02657	0.769925	0.718597	0.858948	0.55579	0.404211	0.783924	1.0289	0.636938
		EGFR	0.0298036	-0.813756	-0.550531	-0.292463	0.144157	-0.319428	-1.43413	-1.77816	-0.896585	0.201207	0.0287439	-0.488646	0.0309444	-0.528035	-0.278499	0.175088	-0.825612	-0.346921	1.02657	0.769925	0.718597	0.858948	0.55579	0.404211	0.783924	1.0289	0.636938
	AZD6244	MAP2K1	-0.149018	-0.0298036	0.149018	0.144157	0.0145194	-0.0407711	-0.251976	0.195981	-0.139986	0.948548	1.06352	-0.0862316	0.649832	0.464165	0.526054	1.1407	0.729449	0.660908	0.0513283	0.61594	0.975239	0.707369	0.454737	0.101053	0.391962	0.783924	0.881914
	CI-1040	MAP2K1	-0.387446	-0.387446	-0.149018	-0.245793	-0.309575	-0.0170474	-0.643937	-0.0839918	-0.139986	0.718597	1.06352	0.316183	0.0309444	0.0928331	0.402277	0.729449	0.238146	0.660908	0	-0.102657	0	0.404211	0.404211	-0.404211	0.734929	0.342967	0.391962
		MAP2K2	-0.387446	-0.387446	-0.149018	-0.245793	-0.309575	-0.0170474	-0.643937	-0.0839918	-0.139986	0.718597	1.06352	0.316183	0.0309444	0.0928331	0.402277	0.729449	0.238146	0.660908	0	-0.102657	0	0.404211	0.404211	-0.404211	0.734929	0.342967	0.391962
	Nilotinib	PDGFRB	0.327839	-0.0894107	0.864303	0.59789	0.144157	0.208976	-0.363965	-0.195981	-0.139986	0.201207	0.546134	0.488646	0.71172	0.278499	0.587943	0.353844	0.339793	0.334926	0	-0.205313	0	0	-0.0505263	-0.202105	-0.0489952	0.195981	0.146986
		ABL1	0.327839	-0.0894107	0.864303	0.59789	0.144157	0.208976	-0.363965	-0.195981	-0.139986	0.201207	0.546134	0.488646	0.71172	0.278499	0.587943	0.353844	0.339793	0.334926	0	-0.205313	0	0	-0.0505263	-0.202105	-0.0489952	0.195981	0.146986
		TGFBR1	0.327839	-0.0894107	0.864303	0.59789	0.144157	0.208976	-0.363965	-0.195981	-0.139986	0.201207	0.546134	0.488646	0.71172	0.278499	0.587943	0.353844	0.339793	0.334926	0	-0.205313	0	0	-0.0505263	-0.202105	-0.0489952	0.195981	0.146986
	Acadesine	PRKAA1	-0.149018	-0.327839	-0.616636	-0.0311131	0.208976	-0.0679302	-0.587943	-0.643937	-0.699932	0.0287439	0.37367	-0.546134	0.464165	0.587943	0.402277	0.253842	0.0932502	-0.155417	-0.30797	-0.153985	0	0.151579	0.202105	0.151579	0.391962	0.440957	0.293971
		PRKAB1	-0.149018	-0.327839	-0.616636	-0.0311131	0.208976	-0.0679302	-0.587943	-0.643937	-0.699932	0.0287439	0.37367	-0.546134	0.464165	0.587943	0.402277	0.253842	0.0932502	-0.155417	-0.30797	-0.153985	0	0.151579	0.202105	0.151579	0.391962	0.440957	0.293971
	A-769662	PRKAA1	-0.447053	-0.50666	-0.327839	-0.104164	0.338614	-0.168788	-0.699932	-0.699932	-0.755927	0.201207	0.546134	-0.0862316	0.464165	0.216611	0.278499	0.0701519	-0.369677	-0.0447916	-0.256642	-0.153985	0.102657	0	-0.0505263	-0.101053	-0.195981	-0.0489952	0.342967
		PRKAA2	-0.447053	-0.50666	-0.327839	-0.104164	0.338614	-0.168788	-0.699932	-0.699932	-0.755927	0.201207	0.546134	-0.0862316	0.464165	0.216611	0.278499	0.0701519	-0.369677	-0.0447916	-0.256642	-0.153985	0.102657	0	-0.0505263	-0.101053	-0.195981	-0.0489952	0.342967
	BIBF1120	FLT1	-0.460022	-0.189421	-0.676503	0.149018	-0.327839	-0.447053	-0.0805067	-0.24152	0.0268356	-0.543062	-0.938016	-0.938016	-1.34849	-2.11519	-1.62268	0.179649	0.179649	-0.673565	0.774087	0.574323	0.524381	0.377473	-0.377473	0.780111	1.2731	1.01848	0.763863
		KDR	-0.460022	-0.189421	-0.676503	0.149018	-0.327839	-0.447053	-0.0805067	-0.24152	0.0268356	-0.543062	-0.938016	-0.938016	-1.34849	-2.11519	-1.62268	0.179649	0.179649	-0.673565	0.774087	0.574323	0.524381	0.377473	-0.377473	0.780111	1.2731	1.01848	0.763863
		FLT4	-0.460022	-0.189421	-0.676503	0.149018	-0.327839	-0.447053	-0.0805067	-0.24152	0.0268356	-0.543062	-0.938016	-0.938016	-1.34849	-2.11519	-1.62268	0.179649	0.179649	-0.673565	0.774087	0.574323	0.524381	0.377473	-0.377473	0.780111	1.2731	1.01848	0.763863
		FGFR1	-0.460022	-0.189421	-0.676503	0.149018	-0.327839	-0.447053	-0.0805067	-0.24152	0.0268356	-0.543062	-0.938016	-0.938016	-1.34849	-2.11519	-1.62268	0.179649	0.179649	-0.673565	0.774087	0.574323	0.524381	0.377473	-0.377473	0.780111	1.2731	1.01848	0.763863
		FGFR2	-0.460022	-0.189421	-0.676503	0.149018	-0.327839	-0.447053	-0.0805067	-0.24152	0.0268356	-0.543062	-0.938016	-0.938016	-1.34849	-2.11519	-1.62268	0.179649	0.179649	-0.673565	0.774087	0.574323	0.524381	0.377473	-0.377473	0.780111	1.2731	1.01848	0.763863
		FGFR3	-0.460022	-0.189421	-0.676503	0.149018	-0.327839	-0.447053	-0.0805067	-0.24152	0.0268356	-0.543062	-0.938016	-0.938016	-1.34849	-2.11519	-1.62268	0.179649	0.179649	-0.673565	0.774087	0.574323	0.524381	0.377473	-0.377473	0.780111	1.2731	1.01848	0.763863
		PDGFRA	-0.460022	-0.189421	-0.676503	0.149018	-0.327839	-0.447053	-0.0805067	-0.24152	0.0268356	-0.543062	-0.938016	-0.938016	-1.34849	-2.11519	-1.62268	0.179649	0.179649	-0.673565	0.774087	0.574323	0.524381	0.377473	-0.377473	0.780111	1.2731	1.01848	0.763863
		PDGFRB	-0.460022	-0.189421	-0.676503	0.149018	-0.327839	-0.447053	-0.0805067	-0.24152	0.0268356	-0.543062	-0.938016	-0.938016	-1.34849	-2.11519	-1.62268	0.179649	0.179649	-0.673565	0.774087	0.574323	0.524381	0.377473	-0.377473	0.780111	1.2731	1.01848	0.763863
		LCK	-0.460022	-0.189421	-0.676503	0.149018	-0.327839	-0.447053	-0.0805067	-0.24152	0.0268356	-0.543062	-0.938016	-0.938016	-1.34849	-2.11519	-1.62268	0.179649	0.179649	-0.673565	0.774087	0.574323	0.524381	0.377473	-0.377473	0.780111	1.2731	1.01848	0.763863
		FLT3	-0.460022	-0.189421	-0.676503	0.149018	-0.327839	-0.447053	-0.0805067	-0.24152	0.0268356	-0.543062	-0.938016	-0.938016	-1.34849	-2.11519	-1.62268	0.179649	0.179649	-0.673565	0.774087	0.574323	0.524381	0.377473	-0.377473	0.780111	1.2731	1.01848	0.763863
		SRC	-0.460022	-0.189421	-0.676503	0.149018	-0.327839	-0.447053	-0.0805067	-0.24152	0.0268356	-0.543062	-0.938016	-0.938016	-1.34849	-2.11519	-1.62268	0.179649	0.179649	-0.673565	0.774087	0.574323	0.524381	0.377473	-0.377473	0.780111	1.2731	1.01848	0.763863
		LYN	-0.460022	-0.189421	-0.676503	0.149018	-0.327839	-0.447053	-0.0805067	-0.24152	0.0268356	-0.543062	-0.938016	-0.938016	-1.34849	-2.11519	-1.62268	0.179649	0.179649	-0.673565	0.774087	0.574323	0.524381	0.377473	-0.377473	0.780111	1.2731	1.01848	0.763863
		FGFR4	-0.460022	-0.189421	-0.676503	0.149018	-0.327839	-0.447053	-0.0805067	-0.24152	0.0268356	-0.543062	-0.938016	-0.938016	-1.34849	-2.11519	-1.62268	0.179649	0.179649	-0.673565	0.774087	0.574323	0.524381	0.377473	-0.377473	0.780111	1.2731	1.01848	0.763863
		IGF1R	-0.460022	-0.189421	-0.676503	0.149018	-0.327839	-0.447053	-0.0805067	-0.24152	0.0268356	-0.543062	-0.938016	-0.938016	-1.34849	-2.11519	-1.62268	0.179649	0.179649	-0.673565	0.774087	0.574323	0.524381	0.377473	-0.377473	0.780111	1.2731	1.01848	0.763863
	YO-01027	PSEN1	-0.460022	-0.189421	-0.0811804	-0.991147	-0.775608	-0.447053	0.24152	-0.0805067	0.348862	-0.394954	-0.246846	-0.938016	-1.19305	-1.58426	-1.5889	0.479065	-0.239532	-0.359298	0.124853	0.174794	0.174794	0.427803	0.276814	0.125824	0.152773	-0.101848	0.254621
	Aurora A Inhibitor I	AURKA	0.545441	0.0259734	-0.0779201	-1.52467	-2.21639	-1.83324	0.415336	0.474669	0.830672	-0.389015	-1.21567	-0.680776	-1.95693	-2.01143	-2.08638	-0.944549	-0.902558	-1.26448	1.06899	0.694842	0.748291	0.32213	0.0743376	0.371688	0.205313	0.0513283	0.205313
		AURKB	0.545441	0.0259734	-0.0779201	-1.52467	-2.21639	-1.83324	0.415336	0.474669	0.830672	-0.389015	-1.21567	-0.680776	-1.95693	-2.01143	-2.08638	-0.944549	-0.902558	-1.26448	1.06899	0.694842	0.748291	0.32213	0.0743376	0.371688	0.205313	0.0513283	0.205313
		AURKC	0.545441	0.0259734	-0.0779201	-1.52467	-2.21639	-1.83324	0.415336	0.474669	0.830672	-0.389015	-1.21567	-0.680776	-1.95693	-2.01143	-2.08638	-0.944549	-0.902558	-1.26448	1.06899	0.694842	0.748291	0.32213	0.0743376	0.371688	0.205313	0.0513283	0.205313
	OSI-420 (Desmethyl Erlotinib)	EGFR	0.625875	0.327839	0.0894107	0.273795	-1.51832	0.403433	-1.1134	-1.23882	-0.251976	-0.431158	-0.201207	-0.488646	-0.154722	-1.54796	-1.39349	-0.337051	-1.05865	-1.29992	0	0.513283	0.153985	0.101053	0.0505263	0.303158	0	0	0.538948
	PI-103	PIK3CA	-0.645903	-0.149018	-0.0298036	-1.60129	-1.04125	-0.44388	-1.24599	-0.531948	-1.34275	-0.954067	-0.718597	-0.741592	-1.16376	-1.68659	-1.13999	-1.92282	-1.40958	-1.02356	-0.769925	-0.410627	-0.359298	0	-0.101053	-0.252632	0.440957	0.195981	0.734929
		PIK3CB	-0.645903	-0.149018	-0.0298036	-1.60129	-1.04125	-0.44388	-1.24599	-0.531948	-1.34275	-0.954067	-0.718597	-0.741592	-1.16376	-1.68659	-1.13999	-1.92282	-1.40958	-1.02356	-0.769925	-0.410627	-0.359298	0	-0.101053	-0.252632	0.440957	0.195981	0.734929
		PIK3CG	-0.645903	-0.149018	-0.0298036	-1.60129	-1.04125	-0.44388	-1.24599	-0.531948	-1.34275	-0.954067	-0.718597	-0.741592	-1.16376	-1.68659	-1.13999	-1.92282	-1.40958	-1.02356	-0.769925	-0.410627	-0.359298	0	-0.101053	-0.252632	0.440957	0.195981	0.734929
		PIK3CD	-0.645903	-0.149018	-0.0298036	-1.60129	-1.04125	-0.44388	-1.24599	-0.531948	-1.34275	-0.954067	-0.718597	-0.741592	-1.16376	-1.68659	-1.13999	-1.92282	-1.40958	-1.02356	-0.769925	-0.410627	-0.359298	0	-0.101053	-0.252632	0.440957	0.195981	0.734929
		MTOR	-0.645903	-0.149018	-0.0298036	-1.60129	-1.04125	-0.44388	-1.24599	-0.531948	-1.34275	-0.954067	-0.718597	-0.741592	-1.16376	-1.68659	-1.13999	-1.92282	-1.40958	-1.02356	-0.769925	-0.410627	-0.359298	0	-0.101053	-0.252632	0.440957	0.195981	0.734929
		PRKDC	-0.645903	-0.149018	-0.0298036	-1.60129	-1.04125	-0.44388	-1.24599	-0.531948	-1.34275	-0.954067	-0.718597	-0.741592	-1.16376	-1.68659	-1.13999	-1.92282	-1.40958	-1.02356	-0.769925	-0.410627	-0.359298	0	-0.101053	-0.252632	0.440957	0.195981	0.734929
		gene	WA01	WA01.1	WA01.2	WA09	WA09.1	WA09.2	WA19	WA19.1	WA19.2	iPS.IMR.90.1	iPS.IMR.90.1.1	iPS.IMR.90.1.2	iPS.DYR0100	iPS.DYR0100.1	iPS.DYR0100.2	iPS.Foreskin.2	iPS.Foreskin.2.1	iPS.Foreskin.2.2	A1	A1.1	A1.2	H1	H1.1	H1.2	Q1	Q1.1	Q1.2
subcluster 3	Paclitaxel	TUBA1	-0.537179	-0.387446	-1.30587	-0.678265	0.208976	-2.10739	-2.16341	-2.47877	-1.96451	-0.782983	1.06352	-1.56666	-2.06684	-1.38556	-1.06869	-1.02575	-1.47538	-1.32404	2.97704	2.97704	2.87439	2.07158	1.7179	1.56632	0.93091	2.30278	2.30278
	Entinostat	HDAC1	-1.91102	-0.23376	-0.649335	-0.928039	-1.50602	-1.76146	-1.9694	-1.73966	-2.03206	-0.77803	-0.972537	-0.243134	-2.06764	-2.27715	-2.48666	-0.558631	-0.886561	-0.258695	2.13797	2.72592	3.36731	1.95756	1.56109	1.01595	2.30978	2.41243	2.30978
		HDAC3	-1.91102	-0.23376	-0.649335	-0.928039	-1.50602	-1.76146	-1.9694	-1.73966	-2.03206	-0.77803	-0.972537	-0.243134	-2.06764	-2.27715	-2.48666	-0.558631	-0.886561	-0.258695	2.13797	2.72592	3.36731	1.95756	1.56109	1.01595	2.30978	2.41243	2.30978
	M344	HDAC9	-1.96587	-2.38311	0.909068	-1.22076	-1.7279	-1.31025	-1.62954	-1.95421	-1.89915	-0.0486269	-1.55606	-1.77741	-2.12045	-1.87346	-2.18006	-1.01653	-0.840571	-1.01053	3.47421	3.26041	2.99316	1.56109	1.70976	1.95756	2.05313	2.20712	2.05313
	Vorinostat	HDAC1	-1.60848	-1.92099	-1.93928	-1.48179	-1.70925	-1.50416	-1.64948	-1.67511	-2.44217	-0.145881	-2.12752	-1.68093	-0.878285	-2.29759	-2.35551	-1.22049	-0.932551	-0.974542	3.26041	3.26041	3.10006	1.75932	1.75932	2.15579	1.48852	1.95048	2.00181
		HDAC3	-1.60848	-1.92099	-1.93928	-1.48179	-1.70925	-1.50416	-1.64948	-1.67511	-2.44217	-0.145881	-2.12752	-1.68093	-0.878285	-2.29759	-2.35551	-1.22049	-0.932551	-0.974542	3.26041	3.26041	3.10006	1.75932	1.75932	2.15579	1.48852	1.95048	2.00181
	GSK429286A	ROCK1	-1.61347	-0.857122	-0.545441	-0.291323	-0.650233	-1.12381	-0.646025	-0.767541	-0.356002	0.0972537	0.340388	0	-1.19127	-1.14443	-1.03797	-1.03522	-0.708599	-1.38046	1.01554	0.908639	1.06899	0.91683	0.91683	1.11506	1.33454	1.59118	1.53985
		ROCK2	-1.61347	-0.857122	-0.545441	-0.291323	-0.650233	-1.12381	-0.646025	-0.767541	-0.356002	0.0972537	0.340388	0	-1.19127	-1.14443	-1.03797	-1.03522	-0.708599	-1.38046	1.01554	0.908639	1.06899	0.91683	0.91683	1.11506	1.33454	1.59118	1.53985
	Cyt387	JAK1	-1.07266	-2.2001	-1.86065	-0.568652	0.0894107	-0.327839	-2.09811	-1.42143	-2.31108	0.197477	0.296215	0.6418	-0.736789	-1.31181	-1.36595	0.239532	-0.552541	-0.299415	1.62309	1.62309	1.77291	0.427803	1.03176	0.679451	0.509242	0.509242	1.12033
		JAK2	-1.07266	-2.2001	-1.86065	-0.568652	0.0894107	-0.327839	-2.09811	-1.42143	-2.31108	0.197477	0.296215	0.6418	-0.736789	-1.31181	-1.36595	0.239532	-0.552541	-0.299415	1.62309	1.62309	1.77291	0.427803	1.03176	0.679451	0.509242	0.509242	1.12033
		JAK3	-1.07266	-2.2001	-1.86065	-0.568652	0.0894107	-0.327839	-2.09811	-1.42143	-2.31108	0.197477	0.296215	0.6418	-0.736789	-1.31181	-1.36595	0.239532	-0.552541	-0.299415	1.62309	1.62309	1.77291	0.427803	1.03176	0.679451	0.509242	0.509242	1.12033
	SNS-032	CDK9	-0.874794	-1.78654	-1.98492	-0.742565	-1.17607	-1.63862	-2.00931	-1.88746	-2.4716	-0.661109	-1.55194	-2.32457	-0.724098	-1.23802	-0.676568	-0.933633	-1.13542	-0.997239	1.84782	1.79649	1.74516	0.808421	0.909474	0.505263	1.81282	1.81282	1.81282
		CCNT1	-0.874794	-1.78654	-1.98492	-0.742565	-1.17607	-1.63862	-2.00931	-1.88746	-2.4716	-0.661109	-1.55194	-2.32457	-0.724098	-1.23802	-0.676568	-0.933633	-1.13542	-0.997239	1.84782	1.79649	1.74516	0.808421	0.909474	0.505263	1.81282	1.81282	1.81282
		CDK2	-0.874794	-1.78654	-1.98492	-0.742565	-1.17607	-1.63862	-2.00931	-1.88746	-2.4716	-0.661109	-1.55194	-2.32457	-0.724098	-1.23802	-0.676568	-0.933633	-1.13542	-0.997239	1.84782	1.79649	1.74516	0.808421	0.909474	0.505263	1.81282	1.81282	1.81282
		CCNA2	-0.874794	-1.78654	-1.98492	-0.742565	-1.17607	-1.63862	-2.00931	-1.88746	-2.4716	-0.661109	-1.55194	-2.32457	-0.724098	-1.23802	-0.676568	-0.933633	-1.13542	-0.997239	1.84782	1.79649	1.74516	0.808421	0.909474	0.505263	1.81282	1.81282	1.81282
		CDK2	-0.874794	-1.78654	-1.98492	-0.742565	-1.17607	-1.63862	-2.00931	-1.88746	-2.4716	-0.661109	-1.55194	-2.32457	-0.724098	-1.23802	-0.676568	-0.933633	-1.13542	-0.997239	1.84782	1.79649	1.74516	0.808421	0.909474	0.505263	1.81282	1.81282	1.81282
		CCNA2	-0.874794	-1.78654	-1.98492	-0.742565	-1.17607	-1.63862	-2.00931	-1.88746	-2.4716	-0.661109	-1.55194	-2.32457	-0.724098	-1.23802	-0.676568	-0.933633	-1.13542	-0.997239	1.84782	1.79649	1.74516	0.808421	0.909474	0.505263	1.81282	1.81282	1.81282
		CDK7	-0.874794	-1.78654	-1.98492	-0.742565	-1.17607	-1.63862	-2.00931	-1.88746	-2.4716	-0.661109	-1.55194	-2.32457	-0.724098	-1.23802	-0.676568	-0.933633	-1.13542	-0.997239	1.84782	1.79649	1.74516	0.808421	0.909474	0.505263	1.81282	1.81282	1.81282
		CCNH	-0.874794	-1.78654	-1.98492	-0.742565	-1.17607	-1.63862	-2.00931	-1.88746	-2.4716	-0.661109	-1.55194	-2.32457	-0.724098	-1.23802	-0.676568	-0.933633	-1.13542	-0.997239	1.84782	1.79649	1.74516	0.808421	0.909474	0.505263	1.81282	1.81282	1.81282
		CDK5R1	-0.874794	-1.78654	-1.98492	-0.742565	-1.17607	-1.63862	-2.00931	-1.88746	-2.4716	-0.661109	-1.55194	-2.32457	-0.724098	-1.23802	-0.676568	-0.933633	-1.13542	-0.997239	1.84782	1.79649	1.74516	0.808421	0.909474	0.505263	1.81282	1.81282	1.81282
		CDK2	-0.874794	-1.78654	-1.98492	-0.742565	-1.17607	-1.63862	-2.00931	-1.88746	-2.4716	-0.661109	-1.55194	-2.32457	-0.724098	-1.23802	-0.676568	-0.933633	-1.13542	-0.997239	1.84782	1.79649	1.74516	0.808421	0.909474	0.505263	1.81282	1.81282	1.81282
		CCNA2	-0.874794	-1.78654	-1.98492	-0.742565	-1.17607	-1.63862	-2.00931	-1.88746	-2.4716	-0.661109	-1.55194	-2.32457	-0.724098	-1.23802	-0.676568	-0.933633	-1.13542	-0.997239	1.84782	1.79649	1.74516	0.808421	0.909474	0.505263	1.81282	1.81282	1.81282
		GSK3B	-0.874794	-1.78654	-1.98492	-0.742565	-1.17607	-1.63862	-2.00931	-1.88746	-2.4716	-0.661109	-1.55194	-2.32457	-0.724098	-1.23802	-0.676568	-0.933633	-1.13542	-0.997239	1.84782	1.79649	1.74516	0.808421	0.909474	0.505263	1.81282	1.81282	1.81282
		CDK1	-0.874794	-1.78654	-1.98492	-0.742565	-1.17607	-1.63862	-2.00931	-1.88746	-2.4716	-0.661109	-1.55194	-2.32457	-0.724098	-1.23802	-0.676568	-0.933633	-1.13542	-0.997239	1.84782	1.79649	1.74516	0.808421	0.909474	0.505263	1.81282	1.81282	1.81282
		CCNB1	-0.874794	-1.78654	-1.98492	-0.742565	-1.17607	-1.63862	-2.00931	-1.88746	-2.4716	-0.661109	-1.55194	-2.32457	-0.724098	-1.23802	-0.676568	-0.933633	-1.13542	-0.997239	1.84782	1.79649	1.74516	0.808421	0.909474	0.505263	1.81282	1.81282	1.81282
		CDK4	-0.874794	-1.78654	-1.98492	-0.742565	-1.17607	-1.63862	-2.00931	-1.88746	-2.4716	-0.661109	-1.55194	-2.32457	-0.724098	-1.23802	-0.676568	-0.933633	-1.13542	-0.997239	1.84782	1.79649	1.74516	0.808421	0.909474	0.505263	1.81282	1.81282	1.81282
		CCND1	-0.874794	-1.78654	-1.98492	-0.742565	-1.17607	-1.63862	-2.00931	-1.88746	-2.4716	-0.661109	-1.55194	-2.32457	-0.724098	-1.23802	-0.676568	-0.933633	-1.13542	-0.997239	1.84782	1.79649	1.74516	0.808421	0.909474	0.505263	1.81282	1.81282	1.81282
		CDK6	-0.874794	-1.78654	-1.98492	-0.742565	-1.17607	-1.63862	-2.00931	-1.88746	-2.4716	-0.661109	-1.55194	-2.32457	-0.724098	-1.23802	-0.676568	-0.933633	-1.13542	-0.997239	1.84782	1.79649	1.74516	0.808421	0.909474	0.505263	1.81282	1.81282	1.81282
		CCND3	-0.874794	-1.78654	-1.98492	-0.742565	-1.17607	-1.63862	-2.00931	-1.88746	-2.4716	-0.661109	-1.55194	-2.32457	-0.724098	-1.23802	-0.676568	-0.933633	-1.13542	-0.997239	1.84782	1.79649	1.74516	0.808421	0.909474	0.505263	1.81282	1.81282	1.81282
	Camptothecin	TOP1	-1.70643	-2.1337	-2.41218	-1.42083	-1.21963	-1.18645	-2.44293	-2.43308	-2.12399	0.488646	-0.911756	-1.02213	-1.39349	-1.12019	-0.835003	-0.758168	-0.755975	-0.720882	1.59118	1.74516	1.64251	1.31368	1.11158	0.404211	0.783924	1.17589	1.56785
	AT7519	CDK9	-2.25577	-2.32253	-2.41218	-1.68011	-1.66766	-1.75063	-2.41068	-1.89642	-1.97168	-0.786662	-0.768266	-1.21345	-1.0578	-1.18752	-1.53608	-1.35036	-1.12445	-1.39423	1.69384	1.59118	1.74516	0.505263	0.353684	0.404211	1.22488	1.81282	1.32287
		CCNT1	-2.25577	-2.32253	-2.41218	-1.68011	-1.66766	-1.75063	-2.41068	-1.89642	-1.97168	-0.786662	-0.768266	-1.21345	-1.0578	-1.18752	-1.53608	-1.35036	-1.12445	-1.39423	1.69384	1.59118	1.74516	0.505263	0.353684	0.404211	1.22488	1.81282	1.32287
		CDK5R1	-2.25577	-2.32253	-2.41218	-1.68011	-1.66766	-1.75063	-2.41068	-1.89642	-1.97168	-0.786662	-0.768266	-1.21345	-1.0578	-1.18752	-1.53608	-1.35036	-1.12445	-1.39423	1.69384	1.59118	1.74516	0.505263	0.353684	0.404211	1.22488	1.81282	1.32287
		CDK2	-2.25577	-2.32253	-2.41218	-1.68011	-1.66766	-1.75063	-2.41068	-1.89642	-1.97168	-0.786662	-0.768266	-1.21345	-1.0578	-1.18752	-1.53608	-1.35036	-1.12445	-1.39423	1.69384	1.59118	1.74516	0.505263	0.353684	0.404211	1.22488	1.81282	1.32287
		CCNA2	-2.25577	-2.32253	-2.41218	-1.68011	-1.66766	-1.75063	-2.41068	-1.89642	-1.97168	-0.786662	-0.768266	-1.21345	-1.0578	-1.18752	-1.53608	-1.35036	-1.12445	-1.39423	1.69384	1.59118	1.74516	0.505263	0.353684	0.404211	1.22488	1.81282	1.32287
		GSK3B	-2.25577	-2.32253	-2.41218	-1.68011	-1.66766	-1.75063	-2.41068	-1.89642	-1.97168	-0.786662	-0.768266	-1.21345	-1.0578	-1.18752	-1.53608	-1.35036	-1.12445	-1.39423	1.69384	1.59118	1.74516	0.505263	0.353684	0.404211	1.22488	1.81282	1.32287
		CDK4	-2.25577	-2.32253	-2.41218	-1.68011	-1.66766	-1.75063	-2.41068	-1.89642	-1.97168	-0.786662	-0.768266	-1.21345	-1.0578	-1.18752	-1.53608	-1.35036	-1.12445	-1.39423	1.69384	1.59118	1.74516	0.505263	0.353684	0.404211	1.22488	1.81282	1.32287
		CCND1	-2.25577	-2.32253	-2.41218	-1.68011	-1.66766	-1.75063	-2.41068	-1.89642	-1.97168	-0.786662	-0.768266	-1.21345	-1.0578	-1.18752	-1.53608	-1.35036	-1.12445	-1.39423	1.69384	1.59118	1.74516	0.505263	0.353684	0.404211	1.22488	1.81282	1.32287
		CDK6	-2.25577	-2.32253	-2.41218	-1.68011	-1.66766	-1.75063	-2.41068	-1.89642	-1.97168	-0.786662	-0.768266	-1.21345	-1.0578	-1.18752	-1.53608	-1.35036	-1.12445	-1.39423	1.69384	1.59118	1.74516	0.505263	0.353684	0.404211	1.22488	1.81282	1.32287
		CCND3	-2.25577	-2.32253	-2.41218	-1.68011	-1.66766	-1.75063	-2.41068	-1.89642	-1.97168	-0.786662	-0.768266	-1.21345	-1.0578	-1.18752	-1.53608	-1.35036	-1.12445	-1.39423	1.69384	1.59118	1.74516	0.505263	0.353684	0.404211	1.22488	1.81282	1.32287
		CDK1	-2.25577	-2.32253	-2.41218	-1.68011	-1.66766	-1.75063	-2.41068	-1.89642	-1.97168	-0.786662	-0.768266	-1.21345	-1.0578	-1.18752	-1.53608	-1.35036	-1.12445	-1.39423	1.69384	1.59118	1.74516	0.505263	0.353684	0.404211	1.22488	1.81282	1.32287
		CCNB	-2.25577	-2.32253	-2.41218	-1.68011	-1.66766	-1.75063	-2.41068	-1.89642	-1.97168	-0.786662	-0.768266	-1.21345	-1.0578	-1.18752	-1.53608	-1.35036	-1.12445	-1.39423	1.69384	1.59118	1.74516	0.505263	0.353684	0.404211	1.22488	1.81282	1.32287
		CDK3	-2.25577	-2.32253	-2.41218	-1.68011	-1.66766	-1.75063	-2.41068	-1.89642	-1.97168	-0.786662	-0.768266	-1.21345	-1.0578	-1.18752	-1.53608	-1.35036	-1.12445	-1.39423	1.69384	1.59118	1.74516	0.505263	0.353684	0.404211	1.22488	1.81282	1.32287
		CCNE	-2.25577	-2.32253	-2.41218	-1.68011	-1.66766	-1.75063	-2.41068	-1.89642	-1.97168	-0.786662	-0.768266	-1.21345	-1.0578	-1.18752	-1.53608	-1.35036	-1.12445	-1.39423	1.69384	1.59118	1.74516	0.505263	0.353684	0.404211	1.22488	1.81282	1.32287
		PIK3CB	-2.25577	-2.32253	-2.41218	-1.68011	-1.66766	-1.75063	-2.41068	-1.89642	-1.97168	-0.786662	-0.768266	-1.21345	-1.0578	-1.18752	-1.53608	-1.35036	-1.12445	-1.39423	1.69384	1.59118	1.74516	0.505263	0.353684	0.404211	1.22488	1.81282	1.32287
		PLK3	-2.25577	-2.32253	-2.41218	-1.68011	-1.66766	-1.75063	-2.41068	-1.89642	-1.97168	-0.786662	-0.768266	-1.21345	-1.0578	-1.18752	-1.53608	-1.35036	-1.12445	-1.39423	1.69384	1.59118	1.74516	0.505263	0.353684	0.404211	1.22488	1.81282	1.32287
		RET	-2.25577	-2.32253	-2.41218	-1.68011	-1.66766	-1.75063	-2.41068	-1.89642	-1.97168	-0.786662	-0.768266	-1.21345	-1.0578	-1.18752	-1.53608	-1.35036	-1.12445	-1.39423	1.69384	1.59118	1.74516	0.505263	0.353684	0.404211	1.22488	1.81282	1.32287
		SGK	-2.25577	-2.32253	-2.41218	-1.68011	-1.66766	-1.75063	-2.41068	-1.89642	-1.97168	-0.786662	-0.768266	-1.21345	-1.0578	-1.18752	-1.53608	-1.35036	-1.12445	-1.39423	1.69384	1.59118	1.74516	0.505263	0.353684	0.404211	1.22488	1.81282	1.32287
		NTRK2	-2.25577	-2.32253	-2.41218	-1.68011	-1.66766	-1.75063	-2.41068	-1.89642	-1.97168	-0.786662	-0.768266	-1.21345	-1.0578	-1.18752	-1.53608	-1.35036	-1.12445	-1.39423	1.69384	1.59118	1.74516	0.505263	0.353684	0.404211	1.22488	1.81282	1.32287
		JAK2	-2.25577	-2.32253	-2.41218	-1.68011	-1.66766	-1.75063	-2.41068	-1.89642	-1.97168	-0.786662	-0.768266	-1.21345	-1.0578	-1.18752	-1.53608	-1.35036	-1.12445	-1.39423	1.69384	1.59118	1.74516	0.505263	0.353684	0.404211	1.22488	1.81282	1.32287
		CDK7	-2.25577	-2.32253	-2.41218	-1.68011	-1.66766	-1.75063	-2.41068	-1.89642	-1.97168	-0.786662	-0.768266	-1.21345	-1.0578	-1.18752	-1.53608	-1.35036	-1.12445	-1.39423	1.69384	1.59118	1.74516	0.505263	0.353684	0.404211	1.22488	1.81282	1.32287
		CCNH	-2.25577	-2.32253	-2.41218	-1.68011	-1.66766	-1.75063	-2.41068	-1.89642	-1.97168	-0.786662	-0.768266	-1.21345	-1.0578	-1.18752	-1.53608	-1.35036	-1.12445	-1.39423	1.69384	1.59118	1.74516	0.505263	0.353684	0.404211	1.22488	1.81282	1.32287
		MNAT1	-2.25577	-2.32253	-2.41218	-1.68011	-1.66766	-1.75063	-2.41068	-1.89642	-1.97168	-0.786662	-0.768266	-1.21345	-1.0578	-1.18752	-1.53608	-1.35036	-1.12445	-1.39423	1.69384	1.59118	1.74516	0.505263	0.353684	0.404211	1.22488	1.81282	1.32287
	Dasatinib	ABL1	-1.16272	-1.5801	-0.568263	-0.552439	-0.387446	-0.703125	-6.46737	-0.72456	-0.992916	-1.03675	-0.938016	-1.03675	-1.54758	-0.791366	-0.463904	-0.776444	-1.11143	-1.03382	1.12367	1.2735	1.12367	0.528462	0.0251649	0.0754946	0.509242	0.407393	0.305545
		SRC	-1.16272	-1.5801	-0.568263	-0.552439	-0.387446	-0.703125	-6.46737	-0.72456	-0.992916	-1.03675	-0.938016	-1.03675	-1.54758	-0.791366	-0.463904	-0.776444	-1.11143	-1.03382	1.12367	1.2735	1.12367	0.528462	0.0251649	0.0754946	0.509242	0.407393	0.305545
		KIT	-1.16272	-1.5801	-0.568263	-0.552439	-0.387446	-0.703125	-6.46737	-0.72456	-0.992916	-1.03675	-0.938016	-1.03675	-1.54758	-0.791366	-0.463904	-0.776444	-1.11143	-1.03382	1.12367	1.2735	1.12367	0.528462	0.0251649	0.0754946	0.509242	0.407393	0.305545
	ICG-001	CREBBP	-0.351782	-1.23719	-0.784744	0.327839	0.149018	0.268232	-2.31108	-1.10885	-1.87141	-0.987385	-0.345585	-0.444323	-0.682212	0.191019	0.0818655	0.419181	0.419181	0.179649	0.47444	0.47444	0.47444	0.427803	0.276814	0.528462	0.101848	-0.152773	-0.356469
	Tenovin-1	TP53	-0.805175	-1.80297	-1.1688	-0.466117	-0.691251	-0.407852	-2.30737	-1.87637	-1.88017	-1.16704	-0.389015	-1.55606	-1.83428	-1.4323	-0.931514	-1.15088	-0.409163	-0.651611	0.427595	0.748291	0.748291	0.470805	0.223013	0.272571	0.461955	0.359298	0.513283
		MDM2	-0.805175	-1.80297	-1.1688	-0.466117	-0.691251	-0.407852	-2.30737	-1.87637	-1.88017	-1.16704	-0.389015	-1.55606	-1.83428	-1.4323	-0.931514	-1.15088	-0.409163	-0.651611	0.427595	0.748291	0.748291	0.470805	0.223013	0.272571	0.461955	0.359298	0.513283
	MK-2206 dihydrochloride	AKT1	-0.622383	-1.13674	-0.0270601	-0.84046	-0.777515	-1.05409	-1.48669	-2.28016	-2.23379	-0.691169	-0.938016	-0.839277	-1.6646	-1.60522	-1.09874	-0.599789	-0.675481	-0.710453	0.0749116	-0.224735	0.124853	0.125824	0.125824	0.226484	-1.2731	0	0.305545
		AKT2	-0.622383	-1.13674	-0.0270601	-0.84046	-0.777515	-1.05409	-1.48669	-2.28016	-2.23379	-0.691169	-0.938016	-0.839277	-1.6646	-1.60522	-1.09874	-0.599789	-0.675481	-0.710453	0.0749116	-0.224735	0.124853	0.125824	0.125824	0.226484	-1.2731	0	0.305545
		AKT3	-0.622383	-1.13674	-0.0270601	-0.84046	-0.777515	-1.05409	-1.48669	-2.28016	-2.23379	-0.691169	-0.938016	-0.839277	-1.6646	-1.60522	-1.09874	-0.599789	-0.675481	-0.710453	0.0749116	-0.224735	0.124853	0.125824	0.125824	0.226484	-1.2731	0	0.305545
	Trichostatin A	HDAC1	-2.65074	-2.66736	-2.70061	-1.67755	-1.4417	-1.61789	-1.66751	-1.51562	-1.77859	-1.70583	-2.46986	0.534895	-1.65373	-2.18688	-1.74571	-1.41645	-1.47644	-0.950547	2.51212	1.28278	1.97763	-0.371688	-0.61948	-0.966389	0.564612	0.872582	0.461955
		HDAC4	-2.65074	-2.66736	-2.70061	-1.67755	-1.4417	-1.61789	-1.66751	-1.51562	-1.77859	-1.70583	-2.46986	0.534895	-1.65373	-2.18688	-1.74571	-1.41645	-1.47644	-0.950547	2.51212	1.28278	1.97763	-0.371688	-0.61948	-0.966389	0.564612	0.872582	0.461955
		HDAC6	-2.65074	-2.66736	-2.70061	-1.67755	-1.4417	-1.61789	-1.66751	-1.51562	-1.77859	-1.70583	-2.46986	0.534895	-1.65373	-2.18688	-1.74571	-1.41645	-1.47644	-0.950547	2.51212	1.28278	1.97763	-0.371688	-0.61948	-0.966389	0.564612	0.872582	0.461955
	GDC-0941	PIK3CA	-1.23026	-1.52468	-2.233	-1.0312	-1.74458	-1.63777	-2.54809	-0.402534	-1.10026	-1.60233	-1.43171	-1.87959	-2.01389	-2.0104	-2.37803	-1.167	-1.3088	-1.61283	-0.0249705	0.0249705	0.0749116	-0.0251649	0.125824	-0.0251649	0.152773	-0.0509242	-0.0509242
		PIK3CB	-1.23026	-1.52468	-2.233	-1.0312	-1.74458	-1.63777	-2.54809	-0.402534	-1.10026	-1.60233	-1.43171	-1.87959	-2.01389	-2.0104	-2.37803	-1.167	-1.3088	-1.61283	-0.0249705	0.0249705	0.0749116	-0.0251649	0.125824	-0.0251649	0.152773	-0.0509242	-0.0509242
		PIK3CG	-1.23026	-1.52468	-2.233	-1.0312	-1.74458	-1.63777	-2.54809	-0.402534	-1.10026	-1.60233	-1.43171	-1.87959	-2.01389	-2.0104	-2.37803	-1.167	-1.3088	-1.61283	-0.0249705	0.0249705	0.0749116	-0.0251649	0.125824	-0.0251649	0.152773	-0.0509242	-0.0509242
		PIK3CD	-1.23026	-1.52468	-2.233	-1.0312	-1.74458	-1.63777	-2.54809	-0.402534	-1.10026	-1.60233	-1.43171	-1.87959	-2.01389	-2.0104	-2.37803	-1.167	-1.3088	-1.61283	-0.0249705	0.0249705	0.0749116	-0.0251649	0.125824	-0.0251649	0.152773	-0.0509242	-0.0509242
		MTOR	-1.23026	-1.52468	-2.233	-1.0312	-1.74458	-1.63777	-2.54809	-0.402534	-1.10026	-1.60233	-1.43171	-1.87959	-2.01389	-2.0104	-2.37803	-1.167	-1.3088	-1.61283	-0.0249705	0.0249705	0.0749116	-0.0251649	0.125824	-0.0251649	0.152773	-0.0509242	-0.0509242
		PIK3C2B	-1.23026	-1.52468	-2.233	-1.0312	-1.74458	-1.63777	-2.54809	-0.402534	-1.10026	-1.60233	-1.43171	-1.87959	-2.01389	-2.0104	-2.37803	-1.167	-1.3088	-1.61283	-0.0249705	0.0249705	0.0749116	-0.0251649	0.125824	-0.0251649	0.152773	-0.0509242	-0.0509242
		PRKDC	-1.23026	-1.52468	-2.233	-1.0312	-1.74458	-1.63777	-2.54809	-0.402534	-1.10026	-1.60233	-1.43171	-1.87959	-2.01389	-2.0104	-2.37803	-1.167	-1.3088	-1.61283	-0.0249705	0.0249705	0.0749116	-0.0251649	0.125824	-0.0251649	0.152773	-0.0509242	-0.0509242
	Torin2	MTOR	-2.57071	-2.30054	-2.84608	-0.798497	-1.72169	-1.88764	-1.93323	-2.41585	-2.48626	-1.95542	-2.3093	-2.17659	-2.19203	-2.20251	-2.41732	-1.05394	-1.3912	-1.78116	0.574323	0.574323	0.47444	-0.125824	-0.478133	-0.0251649	0.407393	0.152773	0
		ATM	-2.57071	-2.30054	-2.84608	-0.798497	-1.72169	-1.88764	-1.93323	-2.41585	-2.48626	-1.95542	-2.3093	-2.17659	-2.19203	-2.20251	-2.41732	-1.05394	-1.3912	-1.78116	0.574323	0.574323	0.47444	-0.125824	-0.478133	-0.0251649	0.407393	0.152773	0
		ATR	-2.57071	-2.30054	-2.84608	-0.798497	-1.72169	-1.88764	-1.93323	-2.41585	-2.48626	-1.95542	-2.3093	-2.17659	-2.19203	-2.20251	-2.41732	-1.05394	-1.3912	-1.78116	0.574323	0.574323	0.47444	-0.125824	-0.478133	-0.0251649	0.407393	0.152773	0
		PRKDC	-2.57071	-2.30054	-2.84608	-0.798497	-1.72169	-1.88764	-1.93323	-2.41585	-2.48626	-1.95542	-2.3093	-2.17659	-2.19203	-2.20251	-2.41732	-1.05394	-1.3912	-1.78116	0.574323	0.574323	0.47444	-0.125824	-0.478133	-0.0251649	0.407393	0.152773	0

## Sheet: size apoptotic cells
		targets of inhibitors (<5µM)	hESCs (D z-scores in triplicates)									hiPSCs (D z-scores in triplicates)									hAFSCs (D z-scores in triplicates)
		gene	WA01	WA01.1	WA01.2	WA09	WA09.1	WA09.2	WA19	WA19.1	WA19.2	iPS.IMR.90.1	iPS.IMR.90.1.1	iPS.IMR.90.1.2	iPS.DYR0100	iPS.DYR0100.1	iPS.DYR0100.2	iPS.Foreskin.2	iPS.Foreskin.2.1	iPS.Foreskin.2.2	A1	A1.1	A1.2	H1	H1.1	H1.2	Q1	Q1.1	Q1.2
subcluster 1	Erlotinib HCl	EGFR	-0.630695	-0.769005	-0.608565	-1.14374	-0.409095	-1.35688	-1.06867	-1.40482	-1.82626	-0.164965	-0.0149968	0.173963	-1.17453	-0.987645	-1.55355	1.51453	-0.299313	-0.299313	-0.557289	0.461345	1.18858	0.213677	-0.159695	-0.431852	0.805782	-1.04152	0.865787
	Dasatinib	ABL1	-0.923913	-0.88242	-0.979237	-0.869384	-1.44531	-1.39543	-5.76477	-5.76477	-5.76477	-0.0419911	-0.299936	0.737843	-1.5105	-1.44121	-1.5672	0.197547	-0.188567	-0.0089794	-1.00843	-0.461345	0.538916	-0.0697261	-0.488083	-0.695012	-0.115724	-1.20439	1.13313
		SRC	-0.923913	-0.88242	-0.979237	-0.869384	-1.44531	-1.39543	-5.76477	-5.76477	-5.76477	-0.0419911	-0.299936	0.737843	-1.5105	-1.44121	-1.5672	0.197547	-0.188567	-0.0089794	-1.00843	-0.461345	0.538916	-0.0697261	-0.488083	-0.695012	-0.115724	-1.20439	1.13313
		KIT	-0.923913	-0.88242	-0.979237	-0.869384	-1.44531	-1.39543	-5.76477	-5.76477	-5.76477	-0.0419911	-0.299936	0.737843	-1.5105	-1.44121	-1.5672	0.197547	-0.188567	-0.0089794	-1.00843	-0.461345	0.538916	-0.0697261	-0.488083	-0.695012	-0.115724	-1.20439	1.13313
	Resveratrol	SIRT1	-0.392747	-0.513799	-0.290525	0.345455	0.194318	-0.477699	-0.328745	0.363967	-0.231882	0.536329	0.0766185	-0.0306474	-0.0743842	0.191274	-0.313476	-0.181321	-0.21571	-0.0562722	0.672059	0.497822	1.22464	0.0182574	0.228217	-0.205396	0.749332	0.47303	-0.0132625
		SIRT2	-0.392747	-0.513799	-0.290525	0.345455	0.194318	-0.477699	-0.328745	0.363967	-0.231882	0.536329	0.0766185	-0.0306474	-0.0743842	0.191274	-0.313476	-0.181321	-0.21571	-0.0562722	0.672059	0.497822	1.22464	0.0182574	0.228217	-0.205396	0.749332	0.47303	-0.0132625
		NQO2	-0.392747	-0.513799	-0.290525	0.345455	0.194318	-0.477699	-0.328745	0.363967	-0.231882	0.536329	0.0766185	-0.0306474	-0.0743842	0.191274	-0.313476	-0.181321	-0.21571	-0.0562722	0.672059	0.497822	1.22464	0.0182574	0.228217	-0.205396	0.749332	0.47303	-0.0132625
		IKBKB	-0.392747	-0.513799	-0.290525	0.345455	0.194318	-0.477699	-0.328745	0.363967	-0.231882	0.536329	0.0766185	-0.0306474	-0.0743842	0.191274	-0.313476	-0.181321	-0.21571	-0.0562722	0.672059	0.497822	1.22464	0.0182574	0.228217	-0.205396	0.749332	0.47303	-0.0132625
		POLA1	-0.392747	-0.513799	-0.290525	0.345455	0.194318	-0.477699	-0.328745	0.363967	-0.231882	0.536329	0.0766185	-0.0306474	-0.0743842	0.191274	-0.313476	-0.181321	-0.21571	-0.0562722	0.672059	0.497822	1.22464	0.0182574	0.228217	-0.205396	0.749332	0.47303	-0.0132625
		LOX	-0.392747	-0.513799	-0.290525	0.345455	0.194318	-0.477699	-0.328745	0.363967	-0.231882	0.536329	0.0766185	-0.0306474	-0.0743842	0.191274	-0.313476	-0.181321	-0.21571	-0.0562722	0.672059	0.497822	1.22464	0.0182574	0.228217	-0.205396	0.749332	0.47303	-0.0132625
		POLD1	-0.392747	-0.513799	-0.290525	0.345455	0.194318	-0.477699	-0.328745	0.363967	-0.231882	0.536329	0.0766185	-0.0306474	-0.0743842	0.191274	-0.313476	-0.181321	-0.21571	-0.0562722	0.672059	0.497822	1.22464	0.0182574	0.228217	-0.205396	0.749332	0.47303	-0.0132625
	Valproic acid sodium salt	HDAC1	-0.330876	-0.110292	-0.766664	-0.475	-0.534375	-0.739489	2.498e-16	0.26417	-0.299392	0.432128	0.5302	-0.235985	0.0796973	0.135485	-0.0584447	-0.0375148	-0.118797	-0.131302	0.490354	0.716863	0.637212	0.451871	-0.155188	0.661831	0.627759	0.068523	0.194517
	CHIR-98014	GSK3A	-0.519179	-0.287835	-0.497659	-0.672017	-0.828551	-0.947301	-0.261235	-0.419737	-0.848279	0.876515	-0.0459711	-0.05823	-0.401143	-0.377234	-0.701336	0.293866	-0.168817	-0.00625247	0.360921	0.495332	0.507778	-0.301247	-0.221371	-0.251039	0.0154729	-0.300617	0.278513
		GSK3B	-0.519179	-0.287835	-0.497659	-0.672017	-0.828551	-0.947301	-0.261235	-0.419737	-0.848279	0.876515	-0.0459711	-0.05823	-0.401143	-0.377234	-0.701336	0.293866	-0.168817	-0.00625247	0.360921	0.495332	0.507778	-0.301247	-0.221371	-0.251039	0.0154729	-0.300617	0.278513
	Bortezomib (Velcade)	PSMC5	-1.34238	0.00248589	-1.38464	0.277123	0.0730875	0.161401	0.41177	0.134511	-0.0439221	-5.76477	-5.76477	-5.76477	-0.740895	-1.19761	-1.13672	0.154634	-0.739153	-0.596889	-0.341136	-0.405909	0.2375	0.382235	1.82283	0.396659	-0.623817	0.269878	0.462332

## Sheet: size G1 cells
		targets of inhibitors (<5µM)	hESCs (D z-scores in triplicates)									hiPSCs (D z-scores in triplicates)									hAFSCs (D z-scores in triplicates)
		gene	WA01	WA01.1	WA01.2	WA09	WA09.1	WA09.2	WA19	WA19.1	WA19.2	iPS.IMR.90.1	iPS.IMR.90.1.1	iPS.IMR.90.1.2	iPS.DYR0100	iPS.DYR0100.1	iPS.DYR0100.2	iPS.Foreskin.2	iPS.Foreskin.2.1	iPS.Foreskin.2.2	A1	A1.1	A1.2	H1	H1.1	H1.2	Q1	Q1.1	Q1.2
subcluster 1	Masitinib	KIT	-0.214636	-0.199097	-0.121401	-0.0622498	-0.121838	0.283687	-0.787046	-0.501595	-0.0109394	0.813957	0.827113	-0.00698922	0.28236	0.170836	0.169353	0.469938	0.227108	0.139337	0.0641342	-0.0641342	-4.44089e-16	0.724544	0.395206	0.131735	-0.130559	-0.195839	0.130559
		LYN	-0.214636	-0.199097	-0.121401	-0.0622498	-0.121838	0.283687	-0.787046	-0.501595	-0.0109394	0.813957	0.827113	-0.00698922	0.28236	0.170836	0.169353	0.469938	0.227108	0.139337	0.0641342	-0.0641342	-4.44089e-16	0.724544	0.395206	0.131735	-0.130559	-0.195839	0.130559
		PDGFRA	-0.214636	-0.199097	-0.121401	-0.0622498	-0.121838	0.283687	-0.787046	-0.501595	-0.0109394	0.813957	0.827113	-0.00698922	0.28236	0.170836	0.169353	0.469938	0.227108	0.139337	0.0641342	-0.0641342	-4.44089e-16	0.724544	0.395206	0.131735	-0.130559	-0.195839	0.130559
		PDGFRB	-0.214636	-0.199097	-0.121401	-0.0622498	-0.121838	0.283687	-0.787046	-0.501595	-0.0109394	0.813957	0.827113	-0.00698922	0.28236	0.170836	0.169353	0.469938	0.227108	0.139337	0.0641342	-0.0641342	-4.44089e-16	0.724544	0.395206	0.131735	-0.130559	-0.195839	0.130559
		ABL1	-0.214636	-0.199097	-0.121401	-0.0622498	-0.121838	0.283687	-0.787046	-0.501595	-0.0109394	0.813957	0.827113	-0.00698922	0.28236	0.170836	0.169353	0.469938	0.227108	0.139337	0.0641342	-0.0641342	-4.44089e-16	0.724544	0.395206	0.131735	-0.130559	-0.195839	0.130559
		CSF1R	-0.214636	-0.199097	-0.121401	-0.0622498	-0.121838	0.283687	-0.787046	-0.501595	-0.0109394	0.813957	0.827113	-0.00698922	0.28236	0.170836	0.169353	0.469938	0.227108	0.139337	0.0641342	-0.0641342	-4.44089e-16	0.724544	0.395206	0.131735	-0.130559	-0.195839	0.130559
		SRC	-0.214636	-0.199097	-0.121401	-0.0622498	-0.121838	0.283687	-0.787046	-0.501595	-0.0109394	0.813957	0.827113	-0.00698922	0.28236	0.170836	0.169353	0.469938	0.227108	0.139337	0.0641342	-0.0641342	-4.44089e-16	0.724544	0.395206	0.131735	-0.130559	-0.195839	0.130559
		HCK	-0.214636	-0.199097	-0.121401	-0.0622498	-0.121838	0.283687	-0.787046	-0.501595	-0.0109394	0.813957	0.827113	-0.00698922	0.28236	0.170836	0.169353	0.469938	0.227108	0.139337	0.0641342	-0.0641342	-4.44089e-16	0.724544	0.395206	0.131735	-0.130559	-0.195839	0.130559
	Acadesine	PRKAA1	-0.569649	-0.311831	-0.636587	-0.104408	0.0696339	-0.15936	-0.897467	-0.643733	-0.779998	0.403073	0.829086	-0.297741	0.426427	0.649084	0.571041	0.550432	0.249927	0.150208	-0.256537	-0.128268	-4.44089e-16	0.461073	0.131735	0.0658676	-0.195839	0.130559	0.130559
		PRKAB1	-0.569649	-0.311831	-0.636587	-0.104408	0.0696339	-0.15936	-0.897467	-0.643733	-0.779998	0.403073	0.829086	-0.297741	0.426427	0.649084	0.571041	0.550432	0.249927	0.150208	-0.256537	-0.128268	-4.44089e-16	0.461073	0.131735	0.0658676	-0.195839	0.130559	0.130559
	AZD6244	MAP2K1	-0.57443	-0.203878	0.0581976	-0.215427	-0.148369	-0.0540071	-0.380601	0.0011747	-0.314818	0.529783	0.707803	-0.213541	0.492998	0.180826	0.439304	1.19618	0.822189	0.617361	-0.256537	-0.0641342	0.192403	0.395206	0.0658676	-4.44089e-16	-0.0652795	0.130559	-4.44089e-16
	LY2940680	SMO	-0.67264	-0.556011	0.281204	-0.117659	-0.207046	0.062792	-0.388724	0.104947	0.0349823	0.286718	0.645115	0.430077	0.0696315	0.348157	0.348157	1.13113	-0.00117256	0.168067	0.252114	0.126057	0.252114	-0.130559	-0.0652795	-4.44089e-16	0.0723892	-4.44089e-16	0.0723892
	MK-0752	APH1A	-0.298287	-0.309324	-0.281204	-0.220915	-0.0675166	-0.0134119	-0.0349823	-0.174912	-0.41559	0.860153	0.143359	0.286718	0.139263	0.348157	0.278526	0.662106	0.269533	-0.208794	0.126057	0.252114	-0.189085	-0.0652795	-0.0652795	-0.261118	0.0723892	0.144778	0.144778
	Vismodegib (GDC-0449)	PTCH1	-0.497942	-0.395584	-0.470173	-0.164829	-0.0192796	-0.18106	-1.21857	-0.244876	-0.0349823	0.0716795	0.716795	-4.44089e-16	-4.44089e-16	-0.0696315	0.208894	0.118038	0.290639	-0.0295485	0.252114	0.315142	0.189085	0.0652795	-0.0652795	-0.0652795	0.289557	0.0723892	0.361946
		SMO	-0.497942	-0.395584	-0.470173	-0.164829	-0.0192796	-0.18106	-1.21857	-0.244876	-0.0349823	0.0716795	0.716795	-4.44089e-16	-4.44089e-16	-0.0696315	0.208894	0.118038	0.290639	-0.0295485	0.252114	0.315142	0.189085	0.0652795	-0.0652795	-0.0652795	0.289557	0.0723892	0.361946
		ABCG2	-0.497942	-0.395584	-0.470173	-0.164829	-0.0192796	-0.18106	-1.21857	-0.244876	-0.0349823	0.0716795	0.716795	-4.44089e-16	-4.44089e-16	-0.0696315	0.208894	0.118038	0.290639	-0.0295485	0.252114	0.315142	0.189085	0.0652795	-0.0652795	-0.0652795	0.289557	0.0723892	0.361946
		ABCB1	-0.497942	-0.395584	-0.470173	-0.164829	-0.0192796	-0.18106	-1.21857	-0.244876	-0.0349823	0.0716795	0.716795	-4.44089e-16	-4.44089e-16	-0.0696315	0.208894	0.118038	0.290639	-0.0295485	0.252114	0.315142	0.189085	0.0652795	-0.0652795	-0.0652795	0.289557	0.0723892	0.361946
	CI-1040	MAP2K1	-0.170409	-0.382356	-0.229354	-0.201689	-0.45979	-0.200573	-0.703275	-0.0845781	-0.173855	1.32244	1.40467	0.100892	-0.0705509	-0.0164671	0.148828	0.784098	0.466434	0.82722	-4.44089e-16	-4.44089e-16	-4.44089e-16	0.461073	0.329338	-0.658676	-0.261118	0.195839	0.0652795
		MAP2K2	-0.170409	-0.382356	-0.229354	-0.201689	-0.45979	-0.200573	-0.703275	-0.0845781	-0.173855	1.32244	1.40467	0.100892	-0.0705509	-0.0164671	0.148828	0.784098	0.466434	0.82722	-4.44089e-16	-4.44089e-16	-4.44089e-16	0.461073	0.329338	-0.658676	-0.261118	0.195839	0.0652795
	Nilotinib	PDGFRB	-0.385568	-0.481195	-0.811105	0.263767	-0.0728108	0.162107	-0.488673	-0.427589	-0.326565	0.423794	0.00616696	-0.2859	0.310689	0.142116	0.323566	0.163144	0.26475	0.111398	-0.256537	-0.384805	-0.384805	-0.329338	-0.329338	-0.526941	-0.130559	-0.0652795	-0.195839
		ABL1	-0.385568	-0.481195	-0.811105	0.263767	-0.0728108	0.162107	-0.488673	-0.427589	-0.326565	0.423794	0.00616696	-0.2859	0.310689	0.142116	0.323566	0.163144	0.26475	0.111398	-0.256537	-0.384805	-0.384805	-0.329338	-0.329338	-0.526941	-0.130559	-0.0652795	-0.195839
		TGFBR1	-0.385568	-0.481195	-0.811105	0.263767	-0.0728108	0.162107	-0.488673	-0.427589	-0.326565	0.423794	0.00616696	-0.2859	0.310689	0.142116	0.323566	0.163144	0.26475	0.111398	-0.256537	-0.384805	-0.384805	-0.329338	-0.329338	-0.526941	-0.130559	-0.0652795	-0.195839
	A-769662	PRKAA1	-0.529008	-0.748948	-0.758511	-0.225731	0.052204	-0.314598	-0.755329	-0.681323	-0.54036	0.488341	0.535046	-0.146445	0.231163	0.00975538	0.132907	0.417204	-0.0649522	0.0646827	-0.320671	-0.256537	-0.192403	-0.0658676	-0.0658676	-0.395206	-0.326398	1.69727	-0.326398
		PRKAA2	-0.529008	-0.748948	-0.758511	-0.225731	0.052204	-0.314598	-0.755329	-0.681323	-0.54036	0.488341	0.535046	-0.146445	0.231163	0.00975538	0.132907	0.417204	-0.0649522	0.0646827	-0.320671	-0.256537	-0.192403	-0.0658676	-0.0658676	-0.395206	-0.326398	1.69727	-0.326398
	SB 525334	TGFBR1	-0.850923	-0.895354	-0.816616	-0.631197	-0.28264	-0.0932735	-1.96936	-0.496189	-0.702165	-0.388789	0.358397	0.286718	0.348157	0.208894	0.0696315	0.281258	-0.44354	-0.0712135	0.315142	0.252114	0.189085	-0.261118	-0.326398	-0.326398	0.289557	-0.0723892	-0.533363
	LY2228820	MAPK14	-0.737879	-0.598402	-0.850361	-0.310683	-0.233108	-0.34528	-0.244876	-0.540197	-0.919335	-0.186152	-0.212171	-0.169737	0.139263	-4.44089e-16	-0.139263	-0.275943	-0.0279069	-0.518741	0.378171	-0.126057	0.315142	-0.195839	-0.326398	-0.456957	-4.44089e-16	-0.301718	-0.317933
	SB 216763	GSK3A	-1.03146	-0.634396	-0.805368	-0.720584	-0.780937	-1.01504	-0.662985	-0.402157	-0.545444	-0.252885	-0.143359	-0.201849	0.278526	0.278526	-0.278526	0.0600351	-0.0120383	-0.624037	0.315142	-0.0630285	0.504228	-0.391677	-0.261118	-0.456957	-4.44089e-16	-0.131459	0.144778
		GSK3B	-1.03146	-0.634396	-0.805368	-0.720584	-0.780937	-1.01504	-0.662985	-0.402157	-0.545444	-0.252885	-0.143359	-0.201849	0.278526	0.278526	-0.278526	0.0600351	-0.0120383	-0.624037	0.315142	-0.0630285	0.504228	-0.391677	-0.261118	-0.456957	-4.44089e-16	-0.131459	0.144778
	Temsirolimus	MTOR	-0.71787	-0.555305	-1.07169	-0.30335	-0.379166	-0.315971	-1.02199	-0.846955	-1.05253	0.177197	0.627139	-0.209595	-0.185664	0.0384752	0.231398	-0.063964	-0.0195845	-0.373004	-0.577208	-0.641342	-0.44894	-0.0658676	-0.0658676	-0.395206	-0.391677	-0.261118	-0.195839
	Rapamycin (Sirolimus)	MTOR	-0.887606	-0.89956	-1.01431	-0.309961	-0.324214	-0.420379	-1.19819	-1.02199	-1.20054	-0.414831	0.118406	-0.627961	-0.208765	-0.146331	-0.11886	0.100707	-0.395822	0.133678	-0.705477	-0.833745	-0.384805	-0.461073	-0.131735	-0.658676	-0.326398	-0.261118	-0.130559
		gene	WA01	WA01.1	WA01.2	WA09	WA09.1	WA09.2	WA19	WA19.1	WA19.2	iPS.IMR.90.1	iPS.IMR.90.1.1	iPS.IMR.90.1.2	iPS.DYR0100	iPS.DYR0100.1	iPS.DYR0100.2	iPS.Foreskin.2	iPS.Foreskin.2.1	iPS.Foreskin.2.2	A1	A1.1	A1.2	H1	H1.1	H1.2	Q1	Q1.1	Q1.2
subcluster 2	SB 431542	ACVR1B	-0.0716795	0.215038	-0.386496	-0.261248	-0.261248	-0.389787	-0.0371384	0.309486	-0.368908	0.788474	-0.308508	-0.443839	-0.335381	-0.268305	-0.268305	-0.144485	-0.242769	-0.374757	0.413847	0.551797	0.75872	0.445036	0.254306	-0.254306	0.335381	0.402457	0.0670762
		ACVR1C	-0.0716795	0.215038	-0.386496	-0.261248	-0.261248	-0.389787	-0.0371384	0.309486	-0.368908	0.788474	-0.308508	-0.443839	-0.335381	-0.268305	-0.268305	-0.144485	-0.242769	-0.374757	0.413847	0.551797	0.75872	0.445036	0.254306	-0.254306	0.335381	0.402457	0.0670762
		TGFBR1	-0.0716795	0.215038	-0.386496	-0.261248	-0.261248	-0.389787	-0.0371384	0.309486	-0.368908	0.788474	-0.308508	-0.443839	-0.335381	-0.268305	-0.268305	-0.144485	-0.242769	-0.374757	0.413847	0.551797	0.75872	0.445036	0.254306	-0.254306	0.335381	0.402457	0.0670762
	GW788388	TGFBR1	0.0716795	0.0716795	-0.270662	-0.263696	-0.346175	-0.291011	0.0470419	-0.0470419	-0.0940838	0.143359	0.215038	0.0716795	-0.402457	-0.335381	-0.603686	-0.23261	-0.216082	-0.357986	0.482822	0.482822	0.620771	0.890072	-0.317883	-0.254306	0.0670762	0.268305	0.201229
	PD318088	MAP2K1	0.215038	0.286718	0.215038	-0.0470162	-0.407384	-0.266145	0.12627	-0.160933	0.0544696	0.430077	0.143359	-0.397964	-0.268305	-0.402457	-0.536609	-0.305498	-0.527788	-0.181251	0.551797	0.965644	0.551797	0.317883	0.445036	-0.127153	0.603686	0.0670762	-0.201229
		MAP2K2	0.215038	0.286718	0.215038	-0.0470162	-0.407384	-0.266145	0.12627	-0.160933	0.0544696	0.430077	0.143359	-0.397964	-0.268305	-0.402457	-0.536609	-0.305498	-0.527788	-0.181251	0.551797	0.965644	0.551797	0.317883	0.445036	-0.127153	0.603686	0.0670762	-0.201229
	LY2157299	TGFBR1	-0.242348	-0.218264	-0.0716795	-0.308149	-0.454668	-0.397132	0.198071	-0.207975	-1.57714	0.143359	-0.143359	-4.44089e-16	-0.268305	-0.603686	-0.780431	-0.205761	-0.135454	-0.265587	0.620771	0.620771	0.344873	-4.44089e-16	-0.127153	-0.19073	0.0670762	0.335381	0.201229
	TWS119	GSK3B	-0.564658	-0.780622	-0.374423	-0.195692	-0.258636	-0.274944	-0.451412	-0.174912	-0.735748	-0.390151	0.143359	-0.143359	-0.615542	-0.528642	-0.470709	0.662106	-0.421027	-0.33973	0.252114	0.504228	0.441199	0.261118	0.456957	0.195839	0.796281	1.15823	1.303
	Erlotinib HCl	EGFR	-0.587154	-0.758126	-1.01908	0.0737653	-0.293233	-0.615118	-1.95145	-0.352902	-0.617088	-0.358971	-0.143359	-0.540176	-1.3308	-0.208894	-1.12135	0.303146	-0.419151	-0.593237	0.693313	0.567256	0.441199	-0.456957	-0.261118	-4.44089e-16	0.361946	0.289557	0.434335
	Thiazovivin	ROCK1	-0.657157	-0.723676	-0.0716795	-0.283283	-0.0812932	-1.3373	-0.314438	-2.08222	-0.566979	0.716795	-4.44089e-16	-0.143359	-1.10273	-1.01366	-0.936384	-0.907543	-0.932054	-1.20683	0.413847	0.551797	0.482822	0.699342	-0.127153	-0.19073	0.737838	0.536609	0.670762
	Sunitinib Malate	KIT	-0.13694	-1.23903	-0.746558	-0.925934	-0.0315971	-1.1897	-1.25457	-1.34855	-1.12771	0.403073	-0.128026	-0.62533	-0.698251	-1.38253	-1.36755	-0.59005	-1.06727	-0.710791	-0.0641342	-4.44089e-16	-4.44089e-16	0.26347	0.197603	0.131735	-0.130559	0.261118	-0.130559
		FLT3	-0.13694	-1.23903	-0.746558	-0.925934	-0.0315971	-1.1897	-1.25457	-1.34855	-1.12771	0.403073	-0.128026	-0.62533	-0.698251	-1.38253	-1.36755	-0.59005	-1.06727	-0.710791	-0.0641342	-4.44089e-16	-4.44089e-16	0.26347	0.197603	0.131735	-0.130559	0.261118	-0.130559
		PDGFRB	-0.13694	-1.23903	-0.746558	-0.925934	-0.0315971	-1.1897	-1.25457	-1.34855	-1.12771	0.403073	-0.128026	-0.62533	-0.698251	-1.38253	-1.36755	-0.59005	-1.06727	-0.710791	-0.0641342	-4.44089e-16	-4.44089e-16	0.26347	0.197603	0.131735	-0.130559	0.261118	-0.130559
		VEGFR2	-0.13694	-1.23903	-0.746558	-0.925934	-0.0315971	-1.1897	-1.25457	-1.34855	-1.12771	0.403073	-0.128026	-0.62533	-0.698251	-1.38253	-1.36755	-0.59005	-1.06727	-0.710791	-0.0641342	-4.44089e-16	-4.44089e-16	0.26347	0.197603	0.131735	-0.130559	0.261118	-0.130559
		FGFR1	-0.13694	-1.23903	-0.746558	-0.925934	-0.0315971	-1.1897	-1.25457	-1.34855	-1.12771	0.403073	-0.128026	-0.62533	-0.698251	-1.38253	-1.36755	-0.59005	-1.06727	-0.710791	-0.0641342	-4.44089e-16	-4.44089e-16	0.26347	0.197603	0.131735	-0.130559	0.261118	-0.130559
		EGFR	-0.13694	-1.23903	-0.746558	-0.925934	-0.0315971	-1.1897	-1.25457	-1.34855	-1.12771	0.403073	-0.128026	-0.62533	-0.698251	-1.38253	-1.36755	-0.59005	-1.06727	-0.710791	-0.0641342	-4.44089e-16	-4.44089e-16	0.26347	0.197603	0.131735	-0.130559	0.261118	-0.130559
	BIBF1120	FLT1	-0.67264	-0.538435	-0.524164	-0.563909	-0.629749	-0.42979	0.244876	-0.500667	0.664664	-0.442334	-0.753494	-0.785607	-1.323	-2.09284	-1.93241	0.306898	0.148055	-1.35032	0.567256	0.441199	0.126057	-0.261118	-0.522236	-0.130559	0.796281	0.506724	0.289557
		KDR	-0.67264	-0.538435	-0.524164	-0.563909	-0.629749	-0.42979	0.244876	-0.500667	0.664664	-0.442334	-0.753494	-0.785607	-1.323	-2.09284	-1.93241	0.306898	0.148055	-1.35032	0.567256	0.441199	0.126057	-0.261118	-0.522236	-0.130559	0.796281	0.506724	0.289557
		FLT4	-0.67264	-0.538435	-0.524164	-0.563909	-0.629749	-0.42979	0.244876	-0.500667	0.664664	-0.442334	-0.753494	-0.785607	-1.323	-2.09284	-1.93241	0.306898	0.148055	-1.35032	0.567256	0.441199	0.126057	-0.261118	-0.522236	-0.130559	0.796281	0.506724	0.289557
		FGFR1	-0.67264	-0.538435	-0.524164	-0.563909	-0.629749	-0.42979	0.244876	-0.500667	0.664664	-0.442334	-0.753494	-0.785607	-1.323	-2.09284	-1.93241	0.306898	0.148055	-1.35032	0.567256	0.441199	0.126057	-0.261118	-0.522236	-0.130559	0.796281	0.506724	0.289557
		FGFR2	-0.67264	-0.538435	-0.524164	-0.563909	-0.629749	-0.42979	0.244876	-0.500667	0.664664	-0.442334	-0.753494	-0.785607	-1.323	-2.09284	-1.93241	0.306898	0.148055	-1.35032	0.567256	0.441199	0.126057	-0.261118	-0.522236	-0.130559	0.796281	0.506724	0.289557
		FGFR3	-0.67264	-0.538435	-0.524164	-0.563909	-0.629749	-0.42979	0.244876	-0.500667	0.664664	-0.442334	-0.753494	-0.785607	-1.323	-2.09284	-1.93241	0.306898	0.148055	-1.35032	0.567256	0.441199	0.126057	-0.261118	-0.522236	-0.130559	0.796281	0.506724	0.289557
		PDGFRA	-0.67264	-0.538435	-0.524164	-0.563909	-0.629749	-0.42979	0.244876	-0.500667	0.664664	-0.442334	-0.753494	-0.785607	-1.323	-2.09284	-1.93241	0.306898	0.148055	-1.35032	0.567256	0.441199	0.126057	-0.261118	-0.522236	-0.130559	0.796281	0.506724	0.289557
		PDGFRB	-0.67264	-0.538435	-0.524164	-0.563909	-0.629749	-0.42979	0.244876	-0.500667	0.664664	-0.442334	-0.753494	-0.785607	-1.323	-2.09284	-1.93241	0.306898	0.148055	-1.35032	0.567256	0.441199	0.126057	-0.261118	-0.522236	-0.130559	0.796281	0.506724	0.289557
		LCK	-0.67264	-0.538435	-0.524164	-0.563909	-0.629749	-0.42979	0.244876	-0.500667	0.664664	-0.442334	-0.753494	-0.785607	-1.323	-2.09284	-1.93241	0.306898	0.148055	-1.35032	0.567256	0.441199	0.126057	-0.261118	-0.522236	-0.130559	0.796281	0.506724	0.289557
		FLT3	-0.67264	-0.538435	-0.524164	-0.563909	-0.629749	-0.42979	0.244876	-0.500667	0.664664	-0.442334	-0.753494	-0.785607	-1.323	-2.09284	-1.93241	0.306898	0.148055	-1.35032	0.567256	0.441199	0.126057	-0.261118	-0.522236	-0.130559	0.796281	0.506724	0.289557
		SRC	-0.67264	-0.538435	-0.524164	-0.563909	-0.629749	-0.42979	0.244876	-0.500667	0.664664	-0.442334	-0.753494	-0.785607	-1.323	-2.09284	-1.93241	0.306898	0.148055	-1.35032	0.567256	0.441199	0.126057	-0.261118	-0.522236	-0.130559	0.796281	0.506724	0.289557
		LYN	-0.67264	-0.538435	-0.524164	-0.563909	-0.629749	-0.42979	0.244876	-0.500667	0.664664	-0.442334	-0.753494	-0.785607	-1.323	-2.09284	-1.93241	0.306898	0.148055	-1.35032	0.567256	0.441199	0.126057	-0.261118	-0.522236	-0.130559	0.796281	0.506724	0.289557
		FGFR4	-0.67264	-0.538435	-0.524164	-0.563909	-0.629749	-0.42979	0.244876	-0.500667	0.664664	-0.442334	-0.753494	-0.785607	-1.323	-2.09284	-1.93241	0.306898	0.148055	-1.35032	0.567256	0.441199	0.126057	-0.261118	-0.522236	-0.130559	0.796281	0.506724	0.289557
		IGF1R	-0.67264	-0.538435	-0.524164	-0.563909	-0.629749	-0.42979	0.244876	-0.500667	0.664664	-0.442334	-0.753494	-0.785607	-1.323	-2.09284	-1.93241	0.306898	0.148055	-1.35032	0.567256	0.441199	0.126057	-0.261118	-0.522236	-0.130559	0.796281	0.506724	0.289557
	JNJ-7706621	CDK2	-1.043	-0.607899	-1.36335	-0.326962	-1.10727	-0.398399	-0.843431	-0.812889	-0.930359	0.877107	1.73357	0.237716	-0.957978	-0.560895	-1.20772	0.197642	0.347131	0.0539023	1.41095	1.28268	1.79576	1.18562	2.10776	2.17363	0.326398	2.02366	1.95839
		CCNE	-1.043	-0.607899	-1.36335	-0.326962	-1.10727	-0.398399	-0.843431	-0.812889	-0.930359	0.877107	1.73357	0.237716	-0.957978	-0.560895	-1.20772	0.197642	0.347131	0.0539023	1.41095	1.28268	1.79576	1.18562	2.10776	2.17363	0.326398	2.02366	1.95839
		CDK2	-1.043	-0.607899	-1.36335	-0.326962	-1.10727	-0.398399	-0.843431	-0.812889	-0.930359	0.877107	1.73357	0.237716	-0.957978	-0.560895	-1.20772	0.197642	0.347131	0.0539023	1.41095	1.28268	1.79576	1.18562	2.10776	2.17363	0.326398	2.02366	1.95839
		CCNA2	-1.043	-0.607899	-1.36335	-0.326962	-1.10727	-0.398399	-0.843431	-0.812889	-0.930359	0.877107	1.73357	0.237716	-0.957978	-0.560895	-1.20772	0.197642	0.347131	0.0539023	1.41095	1.28268	1.79576	1.18562	2.10776	2.17363	0.326398	2.02366	1.95839
		CDK1	-1.043	-0.607899	-1.36335	-0.326962	-1.10727	-0.398399	-0.843431	-0.812889	-0.930359	0.877107	1.73357	0.237716	-0.957978	-0.560895	-1.20772	0.197642	0.347131	0.0539023	1.41095	1.28268	1.79576	1.18562	2.10776	2.17363	0.326398	2.02366	1.95839
		CCNB	-1.043	-0.607899	-1.36335	-0.326962	-1.10727	-0.398399	-0.843431	-0.812889	-0.930359	0.877107	1.73357	0.237716	-0.957978	-0.560895	-1.20772	0.197642	0.347131	0.0539023	1.41095	1.28268	1.79576	1.18562	2.10776	2.17363	0.326398	2.02366	1.95839
		AURKA	-1.043	-0.607899	-1.36335	-0.326962	-1.10727	-0.398399	-0.843431	-0.812889	-0.930359	0.877107	1.73357	0.237716	-0.957978	-0.560895	-1.20772	0.197642	0.347131	0.0539023	1.41095	1.28268	1.79576	1.18562	2.10776	2.17363	0.326398	2.02366	1.95839
		AURKB	-1.043	-0.607899	-1.36335	-0.326962	-1.10727	-0.398399	-0.843431	-0.812889	-0.930359	0.877107	1.73357	0.237716	-0.957978	-0.560895	-1.20772	0.197642	0.347131	0.0539023	1.41095	1.28268	1.79576	1.18562	2.10776	2.17363	0.326398	2.02366	1.95839
		CDK3	-1.043	-0.607899	-1.36335	-0.326962	-1.10727	-0.398399	-0.843431	-0.812889	-0.930359	0.877107	1.73357	0.237716	-0.957978	-0.560895	-1.20772	0.197642	0.347131	0.0539023	1.41095	1.28268	1.79576	1.18562	2.10776	2.17363	0.326398	2.02366	1.95839
		CCNE	-1.043	-0.607899	-1.36335	-0.326962	-1.10727	-0.398399	-0.843431	-0.812889	-0.930359	0.877107	1.73357	0.237716	-0.957978	-0.560895	-1.20772	0.197642	0.347131	0.0539023	1.41095	1.28268	1.79576	1.18562	2.10776	2.17363	0.326398	2.02366	1.95839
		VEGFR2	-1.043	-0.607899	-1.36335	-0.326962	-1.10727	-0.398399	-0.843431	-0.812889	-0.930359	0.877107	1.73357	0.237716	-0.957978	-0.560895	-1.20772	0.197642	0.347131	0.0539023	1.41095	1.28268	1.79576	1.18562	2.10776	2.17363	0.326398	2.02366	1.95839
		CCND1	-1.043	-0.607899	-1.36335	-0.326962	-1.10727	-0.398399	-0.843431	-0.812889	-0.930359	0.877107	1.73357	0.237716	-0.957978	-0.560895	-1.20772	0.197642	0.347131	0.0539023	1.41095	1.28268	1.79576	1.18562	2.10776	2.17363	0.326398	2.02366	1.95839
		CDK6	-1.043	-0.607899	-1.36335	-0.326962	-1.10727	-0.398399	-0.843431	-0.812889	-0.930359	0.877107	1.73357	0.237716	-0.957978	-0.560895	-1.20772	0.197642	0.347131	0.0539023	1.41095	1.28268	1.79576	1.18562	2.10776	2.17363	0.326398	2.02366	1.95839
	VX-680	AURKA	-1.11711	-1.0693	-0.677229	-0.618205	-0.392904	-1.12376	-0.15506	-0.244337	-0.913913	0.0745791	0.219297	0.24561	-1.66973	-1.63726	-0.910528	-0.779786	-1.03277	-1.71697	0.897879	2.37297	1.21855	1.71256	-4.44089e-16	-0.0658676	0.979193	0.391677	1.37087
		AURKB	-1.11711	-1.0693	-0.677229	-0.618205	-0.392904	-1.12376	-0.15506	-0.244337	-0.913913	0.0745791	0.219297	0.24561	-1.66973	-1.63726	-0.910528	-0.779786	-1.03277	-1.71697	0.897879	2.37297	1.21855	1.71256	-4.44089e-16	-0.0658676	0.979193	0.391677	1.37087
		AURKC	-1.11711	-1.0693	-0.677229	-0.618205	-0.392904	-1.12376	-0.15506	-0.244337	-0.913913	0.0745791	0.219297	0.24561	-1.66973	-1.63726	-0.910528	-0.779786	-1.03277	-1.71697	0.897879	2.37297	1.21855	1.71256	-4.44089e-16	-0.0658676	0.979193	0.391677	1.37087
		ABL1	-1.11711	-1.0693	-0.677229	-0.618205	-0.392904	-1.12376	-0.15506	-0.244337	-0.913913	0.0745791	0.219297	0.24561	-1.66973	-1.63726	-0.910528	-0.779786	-1.03277	-1.71697	0.897879	2.37297	1.21855	1.71256	-4.44089e-16	-0.0658676	0.979193	0.391677	1.37087
	GSK429286A	ROCK1	-1.22142	-0.868182	-1.29711	-0.608915	-0.984739	-0.752144	-1.34441	-1.29613	-0.81952	0.286718	0.430077	0.358397	-1.60822	-1.7252	-1.55456	-1.20941	-1.14362	-1.51773	0.482822	0.827695	0.689746	1.01722	0.635766	0.127153	2.01229	1.6769	1.20737
		ROCK2	-1.22142	-0.868182	-1.29711	-0.608915	-0.984739	-0.752144	-1.34441	-1.29613	-0.81952	0.286718	0.430077	0.358397	-1.60822	-1.7252	-1.55456	-1.20941	-1.14362	-1.51773	0.482822	0.827695	0.689746	1.01722	0.635766	0.127153	2.01229	1.6769	1.20737
	SNS-032	CDK9	0.0327968	-1.02387	-1.69326	-0.140126	-1.04683	-1.44797	-1.44488	-1.32036	-1.25457	-0.438512	-0.480612	-2.57508	-0.50845	-1.07785	-0.216257	-0.886153	-1.28	-1.26563	0.384805	0.769611	0.769611	1.31735	1.18562	0.461073	0.848634	1.10975	1.37087
		CCNT1	0.0327968	-1.02387	-1.69326	-0.140126	-1.04683	-1.44797	-1.44488	-1.32036	-1.25457	-0.438512	-0.480612	-2.57508	-0.50845	-1.07785	-0.216257	-0.886153	-1.28	-1.26563	0.384805	0.769611	0.769611	1.31735	1.18562	0.461073	0.848634	1.10975	1.37087
		CDK2	0.0327968	-1.02387	-1.69326	-0.140126	-1.04683	-1.44797	-1.44488	-1.32036	-1.25457	-0.438512	-0.480612	-2.57508	-0.50845	-1.07785	-0.216257	-0.886153	-1.28	-1.26563	0.384805	0.769611	0.769611	1.31735	1.18562	0.461073	0.848634	1.10975	1.37087
		CCNA2	0.0327968	-1.02387	-1.69326	-0.140126	-1.04683	-1.44797	-1.44488	-1.32036	-1.25457	-0.438512	-0.480612	-2.57508	-0.50845	-1.07785	-0.216257	-0.886153	-1.28	-1.26563	0.384805	0.769611	0.769611	1.31735	1.18562	0.461073	0.848634	1.10975	1.37087
		CDK2	0.0327968	-1.02387	-1.69326	-0.140126	-1.04683	-1.44797	-1.44488	-1.32036	-1.25457	-0.438512	-0.480612	-2.57508	-0.50845	-1.07785	-0.216257	-0.886153	-1.28	-1.26563	0.384805	0.769611	0.769611	1.31735	1.18562	0.461073	0.848634	1.10975	1.37087
		CCNA2	0.0327968	-1.02387	-1.69326	-0.140126	-1.04683	-1.44797	-1.44488	-1.32036	-1.25457	-0.438512	-0.480612	-2.57508	-0.50845	-1.07785	-0.216257	-0.886153	-1.28	-1.26563	0.384805	0.769611	0.769611	1.31735	1.18562	0.461073	0.848634	1.10975	1.37087
		CDK7	0.0327968	-1.02387	-1.69326	-0.140126	-1.04683	-1.44797	-1.44488	-1.32036	-1.25457	-0.438512	-0.480612	-2.57508	-0.50845	-1.07785	-0.216257	-0.886153	-1.28	-1.26563	0.384805	0.769611	0.769611	1.31735	1.18562	0.461073	0.848634	1.10975	1.37087
		CCNH	0.0327968	-1.02387	-1.69326	-0.140126	-1.04683	-1.44797	-1.44488	-1.32036	-1.25457	-0.438512	-0.480612	-2.57508	-0.50845	-1.07785	-0.216257	-0.886153	-1.28	-1.26563	0.384805	0.769611	0.769611	1.31735	1.18562	0.461073	0.848634	1.10975	1.37087
		CDK5R1	0.0327968	-1.02387	-1.69326	-0.140126	-1.04683	-1.44797	-1.44488	-1.32036	-1.25457	-0.438512	-0.480612	-2.57508	-0.50845	-1.07785	-0.216257	-0.886153	-1.28	-1.26563	0.384805	0.769611	0.769611	1.31735	1.18562	0.461073	0.848634	1.10975	1.37087
		CDK2	0.0327968	-1.02387	-1.69326	-0.140126	-1.04683	-1.44797	-1.44488	-1.32036	-1.25457	-0.438512	-0.480612	-2.57508	-0.50845	-1.07785	-0.216257	-0.886153	-1.28	-1.26563	0.384805	0.769611	0.769611	1.31735	1.18562	0.461073	0.848634	1.10975	1.37087
		CCNA2	0.0327968	-1.02387	-1.69326	-0.140126	-1.04683	-1.44797	-1.44488	-1.32036	-1.25457	-0.438512	-0.480612	-2.57508	-0.50845	-1.07785	-0.216257	-0.886153	-1.28	-1.26563	0.384805	0.769611	0.769611	1.31735	1.18562	0.461073	0.848634	1.10975	1.37087
		GSK3B	0.0327968	-1.02387	-1.69326	-0.140126	-1.04683	-1.44797	-1.44488	-1.32036	-1.25457	-0.438512	-0.480612	-2.57508	-0.50845	-1.07785	-0.216257	-0.886153	-1.28	-1.26563	0.384805	0.769611	0.769611	1.31735	1.18562	0.461073	0.848634	1.10975	1.37087
		CDK1	0.0327968	-1.02387	-1.69326	-0.140126	-1.04683	-1.44797	-1.44488	-1.32036	-1.25457	-0.438512	-0.480612	-2.57508	-0.50845	-1.07785	-0.216257	-0.886153	-1.28	-1.26563	0.384805	0.769611	0.769611	1.31735	1.18562	0.461073	0.848634	1.10975	1.37087
		CCNB	0.0327968	-1.02387	-1.69326	-0.140126	-1.04683	-1.44797	-1.44488	-1.32036	-1.25457	-0.438512	-0.480612	-2.57508	-0.50845	-1.07785	-0.216257	-0.886153	-1.28	-1.26563	0.384805	0.769611	0.769611	1.31735	1.18562	0.461073	0.848634	1.10975	1.37087
		CDK4	0.0327968	-1.02387	-1.69326	-0.140126	-1.04683	-1.44797	-1.44488	-1.32036	-1.25457	-0.438512	-0.480612	-2.57508	-0.50845	-1.07785	-0.216257	-0.886153	-1.28	-1.26563	0.384805	0.769611	0.769611	1.31735	1.18562	0.461073	0.848634	1.10975	1.37087
		CCND1	0.0327968	-1.02387	-1.69326	-0.140126	-1.04683	-1.44797	-1.44488	-1.32036	-1.25457	-0.438512	-0.480612	-2.57508	-0.50845	-1.07785	-0.216257	-0.886153	-1.28	-1.26563	0.384805	0.769611	0.769611	1.31735	1.18562	0.461073	0.848634	1.10975	1.37087
		CDK6	0.0327968	-1.02387	-1.69326	-0.140126	-1.04683	-1.44797	-1.44488	-1.32036	-1.25457	-0.438512	-0.480612	-2.57508	-0.50845	-1.07785	-0.216257	-0.886153	-1.28	-1.26563	0.384805	0.769611	0.769611	1.31735	1.18562	0.461073	0.848634	1.10975	1.37087
		CCND3	0.0327968	-1.02387	-1.69326	-0.140126	-1.04683	-1.44797	-1.44488	-1.32036	-1.25457	-0.438512	-0.480612	-2.57508	-0.50845	-1.07785	-0.216257	-0.886153	-1.28	-1.26563	0.384805	0.769611	0.769611	1.31735	1.18562	0.461073	0.848634	1.10975	1.37087
	AMG 900	AURKA	-1.5586	-1.57695	-2.71694	-0.940668	-1.67518	-0.313888	-1.3246	-0.646207	-1.58209	1.07519	-2.1825	-0.517239	-1.53309	-1.2283	-0.816183	-1.47	-1.38744	-0.48699	1.51744	1.79334	0.965644	1.39868	1.65299	1.01722	0.402457	0.603686	0.670762
		AURKB	-1.5586	-1.57695	-2.71694	-0.940668	-1.67518	-0.313888	-1.3246	-0.646207	-1.58209	1.07519	-2.1825	-0.517239	-1.53309	-1.2283	-0.816183	-1.47	-1.38744	-0.48699	1.51744	1.79334	0.965644	1.39868	1.65299	1.01722	0.402457	0.603686	0.670762
		AURKC	-1.5586	-1.57695	-2.71694	-0.940668	-1.67518	-0.313888	-1.3246	-0.646207	-1.58209	1.07519	-2.1825	-0.517239	-1.53309	-1.2283	-0.816183	-1.47	-1.38744	-0.48699	1.51744	1.79334	0.965644	1.39868	1.65299	1.01722	0.402457	0.603686	0.670762
		MAPK14	-1.5586	-1.57695	-2.71694	-0.940668	-1.67518	-0.313888	-1.3246	-0.646207	-1.58209	1.07519	-2.1825	-0.517239	-1.53309	-1.2283	-0.816183	-1.47	-1.38744	-0.48699	1.51744	1.79334	0.965644	1.39868	1.65299	1.01722	0.402457	0.603686	0.670762
		TYK2	-1.5586	-1.57695	-2.71694	-0.940668	-1.67518	-0.313888	-1.3246	-0.646207	-1.58209	1.07519	-2.1825	-0.517239	-1.53309	-1.2283	-0.816183	-1.47	-1.38744	-0.48699	1.51744	1.79334	0.965644	1.39868	1.65299	1.01722	0.402457	0.603686	0.670762
		MAPK9	-1.5586	-1.57695	-2.71694	-0.940668	-1.67518	-0.313888	-1.3246	-0.646207	-1.58209	1.07519	-2.1825	-0.517239	-1.53309	-1.2283	-0.816183	-1.47	-1.38744	-0.48699	1.51744	1.79334	0.965644	1.39868	1.65299	1.01722	0.402457	0.603686	0.670762
		MET	-1.5586	-1.57695	-2.71694	-0.940668	-1.67518	-0.313888	-1.3246	-0.646207	-1.58209	1.07519	-2.1825	-0.517239	-1.53309	-1.2283	-0.816183	-1.47	-1.38744	-0.48699	1.51744	1.79334	0.965644	1.39868	1.65299	1.01722	0.402457	0.603686	0.670762
		TEK	-1.5586	-1.57695	-2.71694	-0.940668	-1.67518	-0.313888	-1.3246	-0.646207	-1.58209	1.07519	-2.1825	-0.517239	-1.53309	-1.2283	-0.816183	-1.47	-1.38744	-0.48699	1.51744	1.79334	0.965644	1.39868	1.65299	1.01722	0.402457	0.603686	0.670762
	Camptothecin	TOP1	-1.21991	-1.98014	-1.28924	-0.519292	-1.62931	-0.401146	-1.7315	-0.505119	-1.52945	0.392959	-1.20683	0.229822	-0.81313	-1.28264	-0.997936	-1.59048	-0.912026	-1.60773	0.256537	0.577208	0.577208	0.461073	0.461073	-0.0658676	0.261118	0.326398	0.456957
	Aurora A Inhibitor I	AURKA	0.143359	0.143359	0.501756	-1.02391	-0.78887	-1.90532	-1.17357	-0.443184	-0.359004	-0.0716795	-1.56548	-0.739732	-2.30581	-2.66212	-2.83813	-1.09847	-1.26617	-1.5732	0.344873	0.344873	0.0689746	-0.19073	-0.254306	-0.381459	-4.44089e-16	-0.134152	-0.201229
		AURKB	0.143359	0.143359	0.501756	-1.02391	-0.78887	-1.90532	-1.17357	-0.443184	-0.359004	-0.0716795	-1.56548	-0.739732	-2.30581	-2.66212	-2.83813	-1.09847	-1.26617	-1.5732	0.344873	0.344873	0.0689746	-0.19073	-0.254306	-0.381459	-4.44089e-16	-0.134152	-0.201229
		AURKC	0.143359	0.143359	0.501756	-1.02391	-0.78887	-1.90532	-1.17357	-0.443184	-0.359004	-0.0716795	-1.56548	-0.739732	-2.30581	-2.66212	-2.83813	-1.09847	-1.26617	-1.5732	0.344873	0.344873	0.0689746	-0.19073	-0.254306	-0.381459	-4.44089e-16	-0.134152	-0.201229
	BEZ235 (NVP-BEZ235)	PIK3CA	-1.29163	-0.961717	-0.70233	-1.05232	-0.98183	-1.00699	-1.41903	-1.49186	-1.70096	-0.502977	-0.400359	-1.03317	-0.590864	-0.925512	-1.00043	-1.08326	-0.646378	-0.986771	-0.769611	-1.04872	-0.966952	0.329338	-0.197603	-0.26347	-0.195839	-0.0652795	0.130559
		PIK3CB	-1.29163	-0.961717	-0.70233	-1.05232	-0.98183	-1.00699	-1.41903	-1.49186	-1.70096	-0.502977	-0.400359	-1.03317	-0.590864	-0.925512	-1.00043	-1.08326	-0.646378	-0.986771	-0.769611	-1.04872	-0.966952	0.329338	-0.197603	-0.26347	-0.195839	-0.0652795	0.130559
		PIK3CG	-1.29163	-0.961717	-0.70233	-1.05232	-0.98183	-1.00699	-1.41903	-1.49186	-1.70096	-0.502977	-0.400359	-1.03317	-0.590864	-0.925512	-1.00043	-1.08326	-0.646378	-0.986771	-0.769611	-1.04872	-0.966952	0.329338	-0.197603	-0.26347	-0.195839	-0.0652795	0.130559
		MTOR	-1.29163	-0.961717	-0.70233	-1.05232	-0.98183	-1.00699	-1.41903	-1.49186	-1.70096	-0.502977	-0.400359	-1.03317	-0.590864	-0.925512	-1.00043	-1.08326	-0.646378	-0.986771	-0.769611	-1.04872	-0.966952	0.329338	-0.197603	-0.26347	-0.195839	-0.0652795	0.130559
		PIK3CD	-1.29163	-0.961717	-0.70233	-1.05232	-0.98183	-1.00699	-1.41903	-1.49186	-1.70096	-0.502977	-0.400359	-1.03317	-0.590864	-0.925512	-1.00043	-1.08326	-0.646378	-0.986771	-0.769611	-1.04872	-0.966952	0.329338	-0.197603	-0.26347	-0.195839	-0.0652795	0.130559
		ATR	-1.29163	-0.961717	-0.70233	-1.05232	-0.98183	-1.00699	-1.41903	-1.49186	-1.70096	-0.502977	-0.400359	-1.03317	-0.590864	-0.925512	-1.00043	-1.08326	-0.646378	-0.986771	-0.769611	-1.04872	-0.966952	0.329338	-0.197603	-0.26347	-0.195839	-0.0652795	0.130559
	PI-103	PIK3CA	-1.48527	-0.918685	-0.79198	-1.89858	-1.94803	-1.71724	-0.982045	-0.953853	-0.831684	-0.912135	-0.567443	-1.02265	-1.65225	-1.94194	-1.42249	-2.28474	-1.85496	-1.50423	-0.705477	-0.641342	-0.705477	-0.26347	-0.526941	-0.735082	-0.261118	-0.456957	-0.130559
		PIK3CB	-1.48527	-0.918685	-0.79198	-1.89858	-1.94803	-1.71724	-0.982045	-0.953853	-0.831684	-0.912135	-0.567443	-1.02265	-1.65225	-1.94194	-1.42249	-2.28474	-1.85496	-1.50423	-0.705477	-0.641342	-0.705477	-0.26347	-0.526941	-0.735082	-0.261118	-0.456957	-0.130559
		PIK3CG	-1.48527	-0.918685	-0.79198	-1.89858	-1.94803	-1.71724	-0.982045	-0.953853	-0.831684	-0.912135	-0.567443	-1.02265	-1.65225	-1.94194	-1.42249	-2.28474	-1.85496	-1.50423	-0.705477	-0.641342	-0.705477	-0.26347	-0.526941	-0.735082	-0.261118	-0.456957	-0.130559
		PIK3CD	-1.48527	-0.918685	-0.79198	-1.89858	-1.94803	-1.71724	-0.982045	-0.953853	-0.831684	-0.912135	-0.567443	-1.02265	-1.65225	-1.94194	-1.42249	-2.28474	-1.85496	-1.50423	-0.705477	-0.641342	-0.705477	-0.26347	-0.526941	-0.735082	-0.261118	-0.456957	-0.130559
		MTOR	-1.48527	-0.918685	-0.79198	-1.89858	-1.94803	-1.71724	-0.982045	-0.953853	-0.831684	-0.912135	-0.567443	-1.02265	-1.65225	-1.94194	-1.42249	-2.28474	-1.85496	-1.50423	-0.705477	-0.641342	-0.705477	-0.26347	-0.526941	-0.735082	-0.261118	-0.456957	-0.130559
		PRKDC	-1.48527	-0.918685	-0.79198	-1.89858	-1.94803	-1.71724	-0.982045	-0.953853	-0.831684	-0.912135	-0.567443	-1.02265	-1.65225	-1.94194	-1.42249	-2.28474	-1.85496	-1.50423	-0.705477	-0.641342	-0.705477	-0.26347	-0.526941	-0.735082	-0.261118	-0.456957	-0.130559
	MLN8237	AURKA	-1.5196	-0.625045	-1.30399	-0.56362	-0.617484	-1.77311	-1.52762	-0.12627	-2.40409	-0.0716795	-2.64583	-0.764963	-1.7692	-2.45177	-2.13624	-1.84411	-1.66609	-1.99892	1.79334	0.689746	1.65539	-0.19073	-0.127153	1.01722	1.20737	1.4086	0.804914
		AURKB	-1.5196	-0.625045	-1.30399	-0.56362	-0.617484	-1.77311	-1.52762	-0.12627	-2.40409	-0.0716795	-2.64583	-0.764963	-1.7692	-2.45177	-2.13624	-1.84411	-1.66609	-1.99892	1.79334	0.689746	1.65539	-0.19073	-0.127153	1.01722	1.20737	1.4086	0.804914
	Torin2	MTOR	-2.01117	-2.17314	-2.30812	-0.549278	-1.80512	-1.63686	0.314841	-2.55147	-2.42162	-1.55401	-1.72375	-1.93018	-2.3736	-1.86111	-1.87894	-0.4598	-1.9932	-2.39343	0.378171	0.630285	0.504228	-0.0652795	-0.326398	-0.261118	0.434335	0.361946	0.217167
		ATM	-2.01117	-2.17314	-2.30812	-0.549278	-1.80512	-1.63686	0.314841	-2.55147	-2.42162	-1.55401	-1.72375	-1.93018	-2.3736	-1.86111	-1.87894	-0.4598	-1.9932	-2.39343	0.378171	0.630285	0.504228	-0.0652795	-0.326398	-0.261118	0.434335	0.361946	0.217167
		ATR	-2.01117	-2.17314	-2.30812	-0.549278	-1.80512	-1.63686	0.314841	-2.55147	-2.42162	-1.55401	-1.72375	-1.93018	-2.3736	-1.86111	-1.87894	-0.4598	-1.9932	-2.39343	0.378171	0.630285	0.504228	-0.0652795	-0.326398	-0.261118	0.434335	0.361946	0.217167
		PRKDC	-2.01117	-2.17314	-2.30812	-0.549278	-1.80512	-1.63686	0.314841	-2.55147	-2.42162	-1.55401	-1.72375	-1.93018	-2.3736	-1.86111	-1.87894	-0.4598	-1.9932	-2.39343	0.378171	0.630285	0.504228	-0.0652795	-0.326398	-0.261118	0.434335	0.361946	0.217167
	Tenovin-1	TP53	-2.03111	-2.12515	-0.514945	-1.37892	-1.60662	-1.69966	-1.94357	-1.25032	-1.02749	-1.4852	-1.01957	-1.0448	-1.74344	-2.1019	-1.85077	-1.53192	-1.77703	-1.51128	0.344873	0.620771	0.689746	0.19073	0.254306	-0.0635766	0.402457	0.268305	0.201229
		MDM2	-2.03111	-2.12515	-0.514945	-1.37892	-1.60662	-1.69966	-1.94357	-1.25032	-1.02749	-1.4852	-1.01957	-1.0448	-1.74344	-2.1019	-1.85077	-1.53192	-1.77703	-1.51128	0.344873	0.620771	0.689746	0.19073	0.254306	-0.0635766	0.402457	0.268305	0.201229
	AT7519	CDK9	-2.22398	-2.04468	-2.22877	-2.31621	-1.01935	-1.70625	-1.9406	-1.15355	-2.36349	-1.14105	-1.53311	-2.20933	-1.78711	-1.29263	-1.33258	-1.50423	-1.45824	-1.55598	-4.44089e-16	0.320671	0.0641342	0.329338	-0.197603	-0.329338	0.391677	0.718075	0.261118
		CCNT1	-2.22398	-2.04468	-2.22877	-2.31621	-1.01935	-1.70625	-1.9406	-1.15355	-2.36349	-1.14105	-1.53311	-2.20933	-1.78711	-1.29263	-1.33258	-1.50423	-1.45824	-1.55598	-4.44089e-16	0.320671	0.0641342	0.329338	-0.197603	-0.329338	0.391677	0.718075	0.261118
		CDK5R1	-2.22398	-2.04468	-2.22877	-2.31621	-1.01935	-1.70625	-1.9406	-1.15355	-2.36349	-1.14105	-1.53311	-2.20933	-1.78711	-1.29263	-1.33258	-1.50423	-1.45824	-1.55598	-4.44089e-16	0.320671	0.0641342	0.329338	-0.197603	-0.329338	0.391677	0.718075	0.261118
		CDK2	-2.22398	-2.04468	-2.22877	-2.31621	-1.01935	-1.70625	-1.9406	-1.15355	-2.36349	-1.14105	-1.53311	-2.20933	-1.78711	-1.29263	-1.33258	-1.50423	-1.45824	-1.55598	-4.44089e-16	0.320671	0.0641342	0.329338	-0.197603	-0.329338	0.391677	0.718075	0.261118
		CCNA2	-2.22398	-2.04468	-2.22877	-2.31621	-1.01935	-1.70625	-1.9406	-1.15355	-2.36349	-1.14105	-1.53311	-2.20933	-1.78711	-1.29263	-1.33258	-1.50423	-1.45824	-1.55598	-4.44089e-16	0.320671	0.0641342	0.329338	-0.197603	-0.329338	0.391677	0.718075	0.261118
		GSK3B	-2.22398	-2.04468	-2.22877	-2.31621	-1.01935	-1.70625	-1.9406	-1.15355	-2.36349	-1.14105	-1.53311	-2.20933	-1.78711	-1.29263	-1.33258	-1.50423	-1.45824	-1.55598	-4.44089e-16	0.320671	0.0641342	0.329338	-0.197603	-0.329338	0.391677	0.718075	0.261118
		CDK4	-2.22398	-2.04468	-2.22877	-2.31621	-1.01935	-1.70625	-1.9406	-1.15355	-2.36349	-1.14105	-1.53311	-2.20933	-1.78711	-1.29263	-1.33258	-1.50423	-1.45824	-1.55598	-4.44089e-16	0.320671	0.0641342	0.329338	-0.197603	-0.329338	0.391677	0.718075	0.261118
		CCND1	-2.22398	-2.04468	-2.22877	-2.31621	-1.01935	-1.70625	-1.9406	-1.15355	-2.36349	-1.14105	-1.53311	-2.20933	-1.78711	-1.29263	-1.33258	-1.50423	-1.45824	-1.55598	-4.44089e-16	0.320671	0.0641342	0.329338	-0.197603	-0.329338	0.391677	0.718075	0.261118
		CDK6	-2.22398	-2.04468	-2.22877	-2.31621	-1.01935	-1.70625	-1.9406	-1.15355	-2.36349	-1.14105	-1.53311	-2.20933	-1.78711	-1.29263	-1.33258	-1.50423	-1.45824	-1.55598	-4.44089e-16	0.320671	0.0641342	0.329338	-0.197603	-0.329338	0.391677	0.718075	0.261118
		CCND3	-2.22398	-2.04468	-2.22877	-2.31621	-1.01935	-1.70625	-1.9406	-1.15355	-2.36349	-1.14105	-1.53311	-2.20933	-1.78711	-1.29263	-1.33258	-1.50423	-1.45824	-1.55598	-4.44089e-16	0.320671	0.0641342	0.329338	-0.197603	-0.329338	0.391677	0.718075	0.261118
		CDK1	-2.22398	-2.04468	-2.22877	-2.31621	-1.01935	-1.70625	-1.9406	-1.15355	-2.36349	-1.14105	-1.53311	-2.20933	-1.78711	-1.29263	-1.33258	-1.50423	-1.45824	-1.55598	-4.44089e-16	0.320671	0.0641342	0.329338	-0.197603	-0.329338	0.391677	0.718075	0.261118
		CCNB	-2.22398	-2.04468	-2.22877	-2.31621	-1.01935	-1.70625	-1.9406	-1.15355	-2.36349	-1.14105	-1.53311	-2.20933	-1.78711	-1.29263	-1.33258	-1.50423	-1.45824	-1.55598	-4.44089e-16	0.320671	0.0641342	0.329338	-0.197603	-0.329338	0.391677	0.718075	0.261118
		CDK3	-2.22398	-2.04468	-2.22877	-2.31621	-1.01935	-1.70625	-1.9406	-1.15355	-2.36349	-1.14105	-1.53311	-2.20933	-1.78711	-1.29263	-1.33258	-1.50423	-1.45824	-1.55598	-4.44089e-16	0.320671	0.0641342	0.329338	-0.197603	-0.329338	0.391677	0.718075	0.261118
		CCNE	-2.22398	-2.04468	-2.22877	-2.31621	-1.01935	-1.70625	-1.9406	-1.15355	-2.36349	-1.14105	-1.53311	-2.20933	-1.78711	-1.29263	-1.33258	-1.50423	-1.45824	-1.55598	-4.44089e-16	0.320671	0.0641342	0.329338	-0.197603	-0.329338	0.391677	0.718075	0.261118
		PIK3CB	-2.22398	-2.04468	-2.22877	-2.31621	-1.01935	-1.70625	-1.9406	-1.15355	-2.36349	-1.14105	-1.53311	-2.20933	-1.78711	-1.29263	-1.33258	-1.50423	-1.45824	-1.55598	-4.44089e-16	0.320671	0.0641342	0.329338	-0.197603	-0.329338	0.391677	0.718075	0.261118
		PLK3	-2.22398	-2.04468	-2.22877	-2.31621	-1.01935	-1.70625	-1.9406	-1.15355	-2.36349	-1.14105	-1.53311	-2.20933	-1.78711	-1.29263	-1.33258	-1.50423	-1.45824	-1.55598	-4.44089e-16	0.320671	0.0641342	0.329338	-0.197603	-0.329338	0.391677	0.718075	0.261118
		RET	-2.22398	-2.04468	-2.22877	-2.31621	-1.01935	-1.70625	-1.9406	-1.15355	-2.36349	-1.14105	-1.53311	-2.20933	-1.78711	-1.29263	-1.33258	-1.50423	-1.45824	-1.55598	-4.44089e-16	0.320671	0.0641342	0.329338	-0.197603	-0.329338	0.391677	0.718075	0.261118
		SGK	-2.22398	-2.04468	-2.22877	-2.31621	-1.01935	-1.70625	-1.9406	-1.15355	-2.36349	-1.14105	-1.53311	-2.20933	-1.78711	-1.29263	-1.33258	-1.50423	-1.45824	-1.55598	-4.44089e-16	0.320671	0.0641342	0.329338	-0.197603	-0.329338	0.391677	0.718075	0.261118
		NTRK2	-2.22398	-2.04468	-2.22877	-2.31621	-1.01935	-1.70625	-1.9406	-1.15355	-2.36349	-1.14105	-1.53311	-2.20933	-1.78711	-1.29263	-1.33258	-1.50423	-1.45824	-1.55598	-4.44089e-16	0.320671	0.0641342	0.329338	-0.197603	-0.329338	0.391677	0.718075	0.261118
		JAK2	-2.22398	-2.04468	-2.22877	-2.31621	-1.01935	-1.70625	-1.9406	-1.15355	-2.36349	-1.14105	-1.53311	-2.20933	-1.78711	-1.29263	-1.33258	-1.50423	-1.45824	-1.55598	-4.44089e-16	0.320671	0.0641342	0.329338	-0.197603	-0.329338	0.391677	0.718075	0.261118
		CDK7	-2.22398	-2.04468	-2.22877	-2.31621	-1.01935	-1.70625	-1.9406	-1.15355	-2.36349	-1.14105	-1.53311	-2.20933	-1.78711	-1.29263	-1.33258	-1.50423	-1.45824	-1.55598	-4.44089e-16	0.320671	0.0641342	0.329338	-0.197603	-0.329338	0.391677	0.718075	0.261118
		CCNH	-2.22398	-2.04468	-2.22877	-2.31621	-1.01935	-1.70625	-1.9406	-1.15355	-2.36349	-1.14105	-1.53311	-2.20933	-1.78711	-1.29263	-1.33258	-1.50423	-1.45824	-1.55598	-4.44089e-16	0.320671	0.0641342	0.329338	-0.197603	-0.329338	0.391677	0.718075	0.261118
		MNAT1	-2.22398	-2.04468	-2.22877	-2.31621	-1.01935	-1.70625	-1.9406	-1.15355	-2.36349	-1.14105	-1.53311	-2.20933	-1.78711	-1.29263	-1.33258	-1.50423	-1.45824	-1.55598	-4.44089e-16	0.320671	0.0641342	0.329338	-0.197603	-0.329338	0.391677	0.718075	0.261118
		gene	WA01	WA01.1	WA01.2	WA09	WA09.1	WA09.2	WA19	WA19.1	WA19.2	iPS.IMR.90.1	iPS.IMR.90.1.1	iPS.IMR.90.1.2	iPS.DYR0100	iPS.DYR0100.1	iPS.DYR0100.2	iPS.Foreskin.2	iPS.Foreskin.2.1	iPS.Foreskin.2.2	A1	A1.1	A1.2	H1	H1.1	H1.2	Q1	Q1.1	Q1.2
subcluster 3	Cyt387	JAK1	-1.04383	-1.29804	-1.47576	-0.680958	-0.522454	-0.756552	-7.3113	-2.33654	-2.33654	-0.143359	0.215038	-0.0716795	-0.952001	-1.27286	-1.44666	-0.512331	-1.02763	-1.02763	1.19754	1.57571	1.44966	0.456957	0.456957	0.913913	0.361946	0.506724	1.37539
		JAK2	-1.04383	-1.29804	-1.47576	-0.680958	-0.522454	-0.756552	-7.3113	-2.33654	-2.33654	-0.143359	0.215038	-0.0716795	-0.952001	-1.27286	-1.44666	-0.512331	-1.02763	-1.02763	1.19754	1.57571	1.44966	0.456957	0.456957	0.913913	0.361946	0.506724	1.37539
		JAK3	-1.04383	-1.29804	-1.47576	-0.680958	-0.522454	-0.756552	-7.3113	-2.33654	-2.33654	-0.143359	0.215038	-0.0716795	-0.952001	-1.27286	-1.44666	-0.512331	-1.02763	-1.02763	1.19754	1.57571	1.44966	0.456957	0.456957	0.913913	0.361946	0.506724	1.37539
	Dasatinib	ABL1	-1.48251	-2.20014	-0.638896	-0.707782	-0.754114	-0.815077	-7.3113	-1.85294	-1.85294	-0.748907	-0.735144	-1.02186	-0.555381	-0.94086	-1.15031	-0.822043	-1.15732	-1.08892	0.81937	0.882399	0.441199	0.391677	-0.391677	-0.456957	0.86867	1.01345	0.579113
		SRC	-1.48251	-2.20014	-0.638896	-0.707782	-0.754114	-0.815077	-7.3113	-1.85294	-1.85294	-0.748907	-0.735144	-1.02186	-0.555381	-0.94086	-1.15031	-0.822043	-1.15732	-1.08892	0.81937	0.882399	0.441199	0.391677	-0.391677	-0.456957	0.86867	1.01345	0.579113
		KIT	-1.48251	-2.20014	-0.638896	-0.707782	-0.754114	-0.815077	-7.3113	-1.85294	-1.85294	-0.748907	-0.735144	-1.02186	-0.555381	-0.94086	-1.15031	-0.822043	-1.15732	-1.08892	0.81937	0.882399	0.441199	0.391677	-0.391677	-0.456957	0.86867	1.01345	0.579113
	GDC-0941	PIK3CA	-1.40827	-2.24963	-3.35645	-0.717536	-1.95631	-1.82463	-2.65894	-2.65894	-7.3113	-1.53566	-1.20192	-1.67099	-1.84774	-1.60264	-2.33126	-0.980104	-1.80809	-1.8206	-0.252114	-0.504228	-0.0630285	-0.522236	-0.456957	-0.587516	0.0723892	-0.0723892	-0.0932372
		PIK3CB	-1.40827	-2.24963	-3.35645	-0.717536	-1.95631	-1.82463	-2.65894	-2.65894	-7.3113	-1.53566	-1.20192	-1.67099	-1.84774	-1.60264	-2.33126	-0.980104	-1.80809	-1.8206	-0.252114	-0.504228	-0.0630285	-0.522236	-0.456957	-0.587516	0.0723892	-0.0723892	-0.0932372
		PIK3CG	-1.40827	-2.24963	-3.35645	-0.717536	-1.95631	-1.82463	-2.65894	-2.65894	-7.3113	-1.53566	-1.20192	-1.67099	-1.84774	-1.60264	-2.33126	-0.980104	-1.80809	-1.8206	-0.252114	-0.504228	-0.0630285	-0.522236	-0.456957	-0.587516	0.0723892	-0.0723892	-0.0932372
		PIK3CD	-1.40827	-2.24963	-3.35645	-0.717536	-1.95631	-1.82463	-2.65894	-2.65894	-7.3113	-1.53566	-1.20192	-1.67099	-1.84774	-1.60264	-2.33126	-0.980104	-1.80809	-1.8206	-0.252114	-0.504228	-0.0630285	-0.522236	-0.456957	-0.587516	0.0723892	-0.0723892	-0.0932372
		MTOR	-1.40827	-2.24963	-3.35645	-0.717536	-1.95631	-1.82463	-2.65894	-2.65894	-7.3113	-1.53566	-1.20192	-1.67099	-1.84774	-1.60264	-2.33126	-0.980104	-1.80809	-1.8206	-0.252114	-0.504228	-0.0630285	-0.522236	-0.456957	-0.587516	0.0723892	-0.0723892	-0.0932372
		PIK3C2B	-1.40827	-2.24963	-3.35645	-0.717536	-1.95631	-1.82463	-2.65894	-2.65894	-7.3113	-1.53566	-1.20192	-1.67099	-1.84774	-1.60264	-2.33126	-0.980104	-1.80809	-1.8206	-0.252114	-0.504228	-0.0630285	-0.522236	-0.456957	-0.587516	0.0723892	-0.0723892	-0.0932372
		PRKDC	-1.40827	-2.24963	-3.35645	-0.717536	-1.95631	-1.82463	-2.65894	-2.65894	-7.3113	-1.53566	-1.20192	-1.67099	-1.84774	-1.60264	-2.33126	-0.980104	-1.80809	-1.8206	-0.252114	-0.504228	-0.0630285	-0.522236	-0.456957	-0.587516	0.0723892	-0.0723892	-0.0932372

## Sheet: size S cells
		targets of inhibitors (<5µM)	hESCs (D z-scores in triplicates)									hiPSCs (D z-scores in triplicates)									hAFSCs (D z-scores in triplicates)
		gene	WA01	WA01.1	WA01.2	WA09	WA09.1	WA09.2	WA19	WA19.1	WA19.2	iPS.IMR.90.1	iPS.IMR.90.1.1	iPS.IMR.90.1.2	iPS.DYR0100	iPS.DYR0100.1	iPS.DYR0100.2	iPS.Foreskin.2	iPS.Foreskin.2.1	iPS.Foreskin.2.2	A1	A1.1	A1.2	H1	H1.1	H1.2	Q1	Q1.1	Q1.2
subcluster 1	EX 527	SIRT1	0	0	0	-0.0306685	-0.214679	-0.337353	-0.253449	0.126724	-0.0633622	0.774968	0.309987	0.0516646	-0.22021	-0.110105	-0.22021	0	-0.0633622	-0.380173	0.358891	0.358891	0.256351	0.531513	0.628152	-0.0483194	0.516646	0.328774	0
	LY2157299	TGFBR1	-0.165157	-0.0550524	0.165157	-0.153342	-0.276016	-0.276016	-0.126724	-0.253449	-1.0878	0.154994	-0.154994	-0.154994	-0.110105	-0.385367	-0.495472	-0.126724	-0.253449	-0.190087	0.256351	0.256351	0.0512702	0.338236	0	-0.193277	0.187871	0.187871	0.187871
	LDN193189	ACVR1	-0.341512	-0.284593	-0.227674	-0.208954	-0.44776	-0.328357	-0.440419	0	-0.22021	-0.100245	0	-0.501223	0.0559699	0	-0.27985	0.122116	0	-0.183174	0.33109	0.66218	0.378388	0.140903	-0.281807	-0.516646	0.100998	0.0504992	0.757488
		BMPR1A	-0.341512	-0.284593	-0.227674	-0.208954	-0.44776	-0.328357	-0.440419	0	-0.22021	-0.100245	0	-0.501223	0.0559699	0	-0.27985	0.122116	0	-0.183174	0.33109	0.66218	0.378388	0.140903	-0.281807	-0.516646	0.100998	0.0504992	0.757488
	Vismodegib (GDC-0449)	PTCH1	-0.39843	-0.227674	-0.227674	-0.268656	-0.268656	-0.44776	-0.495472	-0.275262	-0.22021	-0.100245	0.250612	-0.200489	0	-0.0559699	0.16791	0.183174	0.305291	0	0.189194	0.378388	0.0945971	-0.234839	-0.42271	-0.42271	0.0504992	-0.100998	-0.0504992
		SMO	-0.39843	-0.227674	-0.227674	-0.268656	-0.268656	-0.44776	-0.495472	-0.275262	-0.22021	-0.100245	0.250612	-0.200489	0	-0.0559699	0.16791	0.183174	0.305291	0	0.189194	0.378388	0.0945971	-0.234839	-0.42271	-0.42271	0.0504992	-0.100998	-0.0504992
		ABCG2	-0.39843	-0.227674	-0.227674	-0.268656	-0.268656	-0.44776	-0.495472	-0.275262	-0.22021	-0.100245	0.250612	-0.200489	0	-0.0559699	0.16791	0.183174	0.305291	0	0.189194	0.378388	0.0945971	-0.234839	-0.42271	-0.42271	0.0504992	-0.100998	-0.0504992
		ABCB1	-0.39843	-0.227674	-0.227674	-0.268656	-0.268656	-0.44776	-0.495472	-0.275262	-0.22021	-0.100245	0.250612	-0.200489	0	-0.0559699	0.16791	0.183174	0.305291	0	0.189194	0.378388	0.0945971	-0.234839	-0.42271	-0.42271	0.0504992	-0.100998	-0.0504992
	TWS119	GSK3B	-0.512267	-0.113837	-0.113837	-0.328357	-0.328357	-0.268656	0.0550524	-0.385367	-0.440419	-0.451101	-0.0501223	-0.350856	-0.503729	-0.16791	-0.22388	0.793756	-0.244232	-0.244232	0.520284	0.614881	0.66218	-0.234839	0.0939356	-0.187871	0.252496	0.403994	0.65649
	VX-702	MAPK14	-0.512267	-0.626104	-0.512267	-0.253676	-0.25531	-0.0967923	-0.179903	-0.119936	-0.359807	0.2316	0.521099	0.0578999	0.121016	-0.060508	0.060508	0.402984	0.268656	-0.288402	-0.4632	-0.509519	-0.41688	0.097339	-0.0486695	-0.243348	-0.373133	-0.186566	0
	Temsirolimus	MTOR	-0.739942	-0.853779	-0.455349	-0.279823	-0.393127	-0.149087	-0.599678	-0.419775	-0.359807	0.0578999	0.4632	-0.2316	-0.121016	0.060508	0.181524	0.201492	0.134328	-0.128955	-0.509519	-0.602159	-0.2316	0.340687	-0.0486695	-0.243348	-0.373133	-0.419775	0
	Acadesine	PRKAA1	-0.512267	-0.284593	-0.683023	-0.105508	0.0617251	-0.181022	-0.599678	-0.599678	-0.479742	0.3474	0.4632	-0.2316	0.363048	0.423556	0.423556	0.604475	0.268656	0.134328	-0.41688	-0.32424	-0.13896	0.778712	0.146009	-0.097339	-0.373133	0.0466416	0.186566
		PRKAB1	-0.512267	-0.284593	-0.683023	-0.105508	0.0617251	-0.181022	-0.599678	-0.599678	-0.479742	0.3474	0.4632	-0.2316	0.363048	0.423556	0.423556	0.604475	0.268656	0.134328	-0.41688	-0.32424	-0.13896	0.778712	0.146009	-0.097339	-0.373133	0.0466416	0.186566
	CI-1040	MAP2K1	-0.512267	-0.284593	-0.341512	0.0284964	-0.369159	-0.181771	-0.479742	-0.119936	0	1.1001	0.636899	0.1158	-0.181524	-0.363048	-0.060508	0.671639	0.402984	0.604475	-0.27792	-0.27792	-0.32424	0.778712	0.194678	-0.486695	-0.27985	-0.0932832	0.0466416
		MAP2K2	-0.512267	-0.284593	-0.341512	0.0284964	-0.369159	-0.181771	-0.479742	-0.119936	0	1.1001	0.636899	0.1158	-0.181524	-0.363048	-0.060508	0.671639	0.402984	0.604475	-0.27792	-0.27792	-0.32424	0.778712	0.194678	-0.486695	-0.27985	-0.0932832	0.0466416
	AZD6244	MAP2K1	-0.626104	-0.626104	-0.0569186	-0.0368716	-0.213706	0.0361226	-0.359807	0.119936	-0.119936	0.3474	0.521099	-0.2316	0.181524	-0.121016	0.181524	0.805967	0.470148	0.537311	-0.787439	-0.4632	-0.18528	0.146009	-0.0486695	-0.0486695	-0.419775	0	0.139925
	Imatinib	PDGFRB	-0.455349	-0.512267	-0.79686	0.160867	0.0077965	0.0927749	-0.53971	0.0599678	0.119936	0.3474	0.694799	-0.0578999	0.060508	-0.242032	0.121016	0.201492	0	0.0671639	-0.741119	-0.602159	-0.41688	-0.194678	-0.632704	-0.681373	-0.513058	-0.419775	-0.466416
		KIT	-0.455349	-0.512267	-0.79686	0.160867	0.0077965	0.0927749	-0.53971	0.0599678	0.119936	0.3474	0.694799	-0.0578999	0.060508	-0.242032	0.121016	0.201492	0	0.0671639	-0.741119	-0.602159	-0.41688	-0.194678	-0.632704	-0.681373	-0.513058	-0.419775	-0.466416
		ABL1	-0.455349	-0.512267	-0.79686	0.160867	0.0077965	0.0927749	-0.53971	0.0599678	0.119936	0.3474	0.694799	-0.0578999	0.060508	-0.242032	0.121016	0.201492	0	0.0671639	-0.741119	-0.602159	-0.41688	-0.194678	-0.632704	-0.681373	-0.513058	-0.419775	-0.466416
	Nilotinib	PDGFRB	-0.455349	-0.79686	-0.626104	0.160867	-0.0216191	0.0818802	-0.659646	-0.53971	-0.599678	0.0578999	-0.1158	-0.2316	-0.242032	-0.242032	-0.181524	0.0671639	0.0671639	-0.0572908	-0.694799	-0.787439	-0.694799	-0.486695	-0.681373	-0.827382	-0.606341	-0.513058	-0.326491
		ABL1	-0.455349	-0.79686	-0.626104	0.160867	-0.0216191	0.0818802	-0.659646	-0.53971	-0.599678	0.0578999	-0.1158	-0.2316	-0.242032	-0.242032	-0.181524	0.0671639	0.0671639	-0.0572908	-0.694799	-0.787439	-0.694799	-0.486695	-0.681373	-0.827382	-0.606341	-0.513058	-0.326491
		TGFBR1	-0.455349	-0.79686	-0.626104	0.160867	-0.0216191	0.0818802	-0.659646	-0.53971	-0.599678	0.0578999	-0.1158	-0.2316	-0.242032	-0.242032	-0.181524	0.0671639	0.0671639	-0.0572908	-0.694799	-0.787439	-0.694799	-0.486695	-0.681373	-0.827382	-0.606341	-0.513058	-0.326491
	SGX-523	MET	0.170756	-0.113837	-0.227674	-0.388058	-0.149253	-0.149253	0	-0.22021	-0.110105	0	-0.300734	-0.250612	0.27985	0.503729	0.0559699	-0.122116	-0.305291	-0.244232	0	-0.283791	-0.898672	-0.469678	-0.704517	-0.704517	-0.454493	-0.504992	-0.353494
	SB 525334	TGFBR1	-0.569186	-0.626104	-0.569186	-0.567162	-0.388058	-0.268656	-0.385367	-0.330314	-0.880838	-0.501223	-0.200489	-0.150367	0.39179	0.27985	0.11194	0.671639	0.0610581	0	0.236493	0.236493	0.189194	-0.798452	-0.892388	-0.798452	-0.100998	-0.252496	-0.201997
		gene	WA01	WA01.1	WA01.2	WA09	WA09.1	WA09.2	WA19	WA19.1	WA19.2	iPS.IMR.90.1	iPS.IMR.90.1.1	iPS.IMR.90.1.2	iPS.DYR0100	iPS.DYR0100.1	iPS.DYR0100.2	iPS.Foreskin.2	iPS.Foreskin.2.1	iPS.Foreskin.2.2	A1	A1.1	A1.2	H1	H1.1	H1.2	Q1	Q1.1	Q1.2
subcluster 2	JNJ-7706621	CDK2	-0.626104	-1.37971	-0.512267	-0.0902555	-0.188308	0.977967	-0.798291	-2.15692	-1.74242	0.810599	1.1001	0.752699	-0.787573	-0.84566	-0.423556	1.14179	0.33582	0.671639	0.4632	1.06536	1.01904	0.730043	0.389356	0.584034	-0.0466416	0.652983	0.979474
		CCNE	-0.626104	-1.37971	-0.512267	-0.0902555	-0.188308	0.977967	-0.798291	-2.15692	-1.74242	0.810599	1.1001	0.752699	-0.787573	-0.84566	-0.423556	1.14179	0.33582	0.671639	0.4632	1.06536	1.01904	0.730043	0.389356	0.584034	-0.0466416	0.652983	0.979474
		CDK2	-0.626104	-1.37971	-0.512267	-0.0902555	-0.188308	0.977967	-0.798291	-2.15692	-1.74242	0.810599	1.1001	0.752699	-0.787573	-0.84566	-0.423556	1.14179	0.33582	0.671639	0.4632	1.06536	1.01904	0.730043	0.389356	0.584034	-0.0466416	0.652983	0.979474
		CCNA2	-0.626104	-1.37971	-0.512267	-0.0902555	-0.188308	0.977967	-0.798291	-2.15692	-1.74242	0.810599	1.1001	0.752699	-0.787573	-0.84566	-0.423556	1.14179	0.33582	0.671639	0.4632	1.06536	1.01904	0.730043	0.389356	0.584034	-0.0466416	0.652983	0.979474
		CDK1	-0.626104	-1.37971	-0.512267	-0.0902555	-0.188308	0.977967	-0.798291	-2.15692	-1.74242	0.810599	1.1001	0.752699	-0.787573	-0.84566	-0.423556	1.14179	0.33582	0.671639	0.4632	1.06536	1.01904	0.730043	0.389356	0.584034	-0.0466416	0.652983	0.979474
		CCNB	-0.626104	-1.37971	-0.512267	-0.0902555	-0.188308	0.977967	-0.798291	-2.15692	-1.74242	0.810599	1.1001	0.752699	-0.787573	-0.84566	-0.423556	1.14179	0.33582	0.671639	0.4632	1.06536	1.01904	0.730043	0.389356	0.584034	-0.0466416	0.652983	0.979474
		AURKA	-0.626104	-1.37971	-0.512267	-0.0902555	-0.188308	0.977967	-0.798291	-2.15692	-1.74242	0.810599	1.1001	0.752699	-0.787573	-0.84566	-0.423556	1.14179	0.33582	0.671639	0.4632	1.06536	1.01904	0.730043	0.389356	0.584034	-0.0466416	0.652983	0.979474
		AURKB	-0.626104	-1.37971	-0.512267	-0.0902555	-0.188308	0.977967	-0.798291	-2.15692	-1.74242	0.810599	1.1001	0.752699	-0.787573	-0.84566	-0.423556	1.14179	0.33582	0.671639	0.4632	1.06536	1.01904	0.730043	0.389356	0.584034	-0.0466416	0.652983	0.979474
		CDK3	-0.626104	-1.37971	-0.512267	-0.0902555	-0.188308	0.977967	-0.798291	-2.15692	-1.74242	0.810599	1.1001	0.752699	-0.787573	-0.84566	-0.423556	1.14179	0.33582	0.671639	0.4632	1.06536	1.01904	0.730043	0.389356	0.584034	-0.0466416	0.652983	0.979474
		CCNE	-0.626104	-1.37971	-0.512267	-0.0902555	-0.188308	0.977967	-0.798291	-2.15692	-1.74242	0.810599	1.1001	0.752699	-0.787573	-0.84566	-0.423556	1.14179	0.33582	0.671639	0.4632	1.06536	1.01904	0.730043	0.389356	0.584034	-0.0466416	0.652983	0.979474
		VEGFR2	-0.626104	-1.37971	-0.512267	-0.0902555	-0.188308	0.977967	-0.798291	-2.15692	-1.74242	0.810599	1.1001	0.752699	-0.787573	-0.84566	-0.423556	1.14179	0.33582	0.671639	0.4632	1.06536	1.01904	0.730043	0.389356	0.584034	-0.0466416	0.652983	0.979474
		CCND1	-0.626104	-1.37971	-0.512267	-0.0902555	-0.188308	0.977967	-0.798291	-2.15692	-1.74242	0.810599	1.1001	0.752699	-0.787573	-0.84566	-0.423556	1.14179	0.33582	0.671639	0.4632	1.06536	1.01904	0.730043	0.389356	0.584034	-0.0466416	0.652983	0.979474
		CDK6	-0.626104	-1.37971	-0.512267	-0.0902555	-0.188308	0.977967	-0.798291	-2.15692	-1.74242	0.810599	1.1001	0.752699	-0.787573	-0.84566	-0.423556	1.14179	0.33582	0.671639	0.4632	1.06536	1.01904	0.730043	0.389356	0.584034	-0.0466416	0.652983	0.979474
	GSK429286A	ROCK1	-1.33799	-0.330314	-0.440419	-0.521364	-0.792718	-1.00862	-0.499801	-0.698505	-0.485608	0.361652	0.413316	0.0516646	-1.046	-1.21644	-0.825786	-0.97223	-0.791774	-1.48927	0.358891	0.717782	0.769053	1.20798	0.966387	0.579832	1.3151	0.986323	0.657549
		ROCK2	-1.33799	-0.330314	-0.440419	-0.521364	-0.792718	-1.00862	-0.499801	-0.698505	-0.485608	0.361652	0.413316	0.0516646	-1.046	-1.21644	-0.825786	-0.97223	-0.791774	-1.48927	0.358891	0.717782	0.769053	1.20798	0.966387	0.579832	1.3151	0.986323	0.657549
	Thiazovivin	ROCK1	-0.440419	-0.330314	-0.275262	-0.214679	-0.153342	-1.52091	-0.316811	-1.2196	-0.190087	0.56831	-0.154994	0	-0.550524	-0.385367	-0.440419	-0.668091	-0.40349	-1.01278	0.10254	0.256351	0.307621	1.01471	0.144958	-0.0966387	0.516646	0.375742	0.328774
	Cyt387	JAK1	-0.39843	-1.41978	-1.03728	-0.686565	-0.388058	-0.767281	-0.275262	-0.275262	-0.825786	-0.150367	0.100245	-0.200489	-0.44776	-0.33582	-0.951489	0.0610581	-1.11272	-0.729767	1.18246	1.37166	1.37166	-0.187871	-0.140903	-0.140903	-0.0504992	0.0504992	0.504992
		JAK2	-0.39843	-1.41978	-1.03728	-0.686565	-0.388058	-0.767281	-0.275262	-0.275262	-0.825786	-0.150367	0.100245	-0.200489	-0.44776	-0.33582	-0.951489	0.0610581	-1.11272	-0.729767	1.18246	1.37166	1.37166	-0.187871	-0.140903	-0.140903	-0.0504992	0.0504992	0.504992
		JAK3	-0.39843	-1.41978	-1.03728	-0.686565	-0.388058	-0.767281	-0.275262	-0.275262	-0.825786	-0.150367	0.100245	-0.200489	-0.44776	-0.33582	-0.951489	0.0610581	-1.11272	-0.729767	1.18246	1.37166	1.37166	-0.187871	-0.140903	-0.140903	-0.0504992	0.0504992	0.504992
	BIBF1120	FLT1	-0.39843	-0.455349	-0.39843	-0.567162	-0.845609	-0.751997	-0.770734	-0.550524	-0.165157	-0.551346	-0.902202	-0.952324	-1.06343	-1.44358	-0.671639	0.427407	0.183174	-0.975159	0.425687	0.472985	0.189194	-0.0939356	-0.328774	-0.328774	0.353494	0.0504992	0.0504992
		KDR	-0.39843	-0.455349	-0.39843	-0.567162	-0.845609	-0.751997	-0.770734	-0.550524	-0.165157	-0.551346	-0.902202	-0.952324	-1.06343	-1.44358	-0.671639	0.427407	0.183174	-0.975159	0.425687	0.472985	0.189194	-0.0939356	-0.328774	-0.328774	0.353494	0.0504992	0.0504992
		FLT4	-0.39843	-0.455349	-0.39843	-0.567162	-0.845609	-0.751997	-0.770734	-0.550524	-0.165157	-0.551346	-0.902202	-0.952324	-1.06343	-1.44358	-0.671639	0.427407	0.183174	-0.975159	0.425687	0.472985	0.189194	-0.0939356	-0.328774	-0.328774	0.353494	0.0504992	0.0504992
		FGFR1	-0.39843	-0.455349	-0.39843	-0.567162	-0.845609	-0.751997	-0.770734	-0.550524	-0.165157	-0.551346	-0.902202	-0.952324	-1.06343	-1.44358	-0.671639	0.427407	0.183174	-0.975159	0.425687	0.472985	0.189194	-0.0939356	-0.328774	-0.328774	0.353494	0.0504992	0.0504992
		FGFR2	-0.39843	-0.455349	-0.39843	-0.567162	-0.845609	-0.751997	-0.770734	-0.550524	-0.165157	-0.551346	-0.902202	-0.952324	-1.06343	-1.44358	-0.671639	0.427407	0.183174	-0.975159	0.425687	0.472985	0.189194	-0.0939356	-0.328774	-0.328774	0.353494	0.0504992	0.0504992
		FGFR3	-0.39843	-0.455349	-0.39843	-0.567162	-0.845609	-0.751997	-0.770734	-0.550524	-0.165157	-0.551346	-0.902202	-0.952324	-1.06343	-1.44358	-0.671639	0.427407	0.183174	-0.975159	0.425687	0.472985	0.189194	-0.0939356	-0.328774	-0.328774	0.353494	0.0504992	0.0504992
		PDGFRA	-0.39843	-0.455349	-0.39843	-0.567162	-0.845609	-0.751997	-0.770734	-0.550524	-0.165157	-0.551346	-0.902202	-0.952324	-1.06343	-1.44358	-0.671639	0.427407	0.183174	-0.975159	0.425687	0.472985	0.189194	-0.0939356	-0.328774	-0.328774	0.353494	0.0504992	0.0504992
		PDGFRB	-0.39843	-0.455349	-0.39843	-0.567162	-0.845609	-0.751997	-0.770734	-0.550524	-0.165157	-0.551346	-0.902202	-0.952324	-1.06343	-1.44358	-0.671639	0.427407	0.183174	-0.975159	0.425687	0.472985	0.189194	-0.0939356	-0.328774	-0.328774	0.353494	0.0504992	0.0504992
		LCK	-0.39843	-0.455349	-0.39843	-0.567162	-0.845609	-0.751997	-0.770734	-0.550524	-0.165157	-0.551346	-0.902202	-0.952324	-1.06343	-1.44358	-0.671639	0.427407	0.183174	-0.975159	0.425687	0.472985	0.189194	-0.0939356	-0.328774	-0.328774	0.353494	0.0504992	0.0504992
		FLT3	-0.39843	-0.455349	-0.39843	-0.567162	-0.845609	-0.751997	-0.770734	-0.550524	-0.165157	-0.551346	-0.902202	-0.952324	-1.06343	-1.44358	-0.671639	0.427407	0.183174	-0.975159	0.425687	0.472985	0.189194	-0.0939356	-0.328774	-0.328774	0.353494	0.0504992	0.0504992
		SRC	-0.39843	-0.455349	-0.39843	-0.567162	-0.845609	-0.751997	-0.770734	-0.550524	-0.165157	-0.551346	-0.902202	-0.952324	-1.06343	-1.44358	-0.671639	0.427407	0.183174	-0.975159	0.425687	0.472985	0.189194	-0.0939356	-0.328774	-0.328774	0.353494	0.0504992	0.0504992
		LYN	-0.39843	-0.455349	-0.39843	-0.567162	-0.845609	-0.751997	-0.770734	-0.550524	-0.165157	-0.551346	-0.902202	-0.952324	-1.06343	-1.44358	-0.671639	0.427407	0.183174	-0.975159	0.425687	0.472985	0.189194	-0.0939356	-0.328774	-0.328774	0.353494	0.0504992	0.0504992
		FGFR4	-0.39843	-0.455349	-0.39843	-0.567162	-0.845609	-0.751997	-0.770734	-0.550524	-0.165157	-0.551346	-0.902202	-0.952324	-1.06343	-1.44358	-0.671639	0.427407	0.183174	-0.975159	0.425687	0.472985	0.189194	-0.0939356	-0.328774	-0.328774	0.353494	0.0504992	0.0504992
		IGF1R	-0.39843	-0.455349	-0.39843	-0.567162	-0.845609	-0.751997	-0.770734	-0.550524	-0.165157	-0.551346	-0.902202	-0.952324	-1.06343	-1.44358	-0.671639	0.427407	0.183174	-0.975159	0.425687	0.472985	0.189194	-0.0939356	-0.328774	-0.328774	0.353494	0.0504992	0.0504992
	BEZ235 (NVP-BEZ235)	PIK3CA	-1.04457	-0.79686	-0.455349	-0.726504	-0.777709	-0.766474	-0.957566	-0.958225	-0.869293	-0.3474	-0.4053	-0.578999	-0.30254	-0.855342	-0.973453	-0.664117	-0.0967161	-0.642624	-0.555839	-0.694799	-0.555839	0.730043	0.243348	0	-0.326491	-0.0466416	0.139925
		PIK3CB	-1.04457	-0.79686	-0.455349	-0.726504	-0.777709	-0.766474	-0.957566	-0.958225	-0.869293	-0.3474	-0.4053	-0.578999	-0.30254	-0.855342	-0.973453	-0.664117	-0.0967161	-0.642624	-0.555839	-0.694799	-0.555839	0.730043	0.243348	0	-0.326491	-0.0466416	0.139925
		PIK3CG	-1.04457	-0.79686	-0.455349	-0.726504	-0.777709	-0.766474	-0.957566	-0.958225	-0.869293	-0.3474	-0.4053	-0.578999	-0.30254	-0.855342	-0.973453	-0.664117	-0.0967161	-0.642624	-0.555839	-0.694799	-0.555839	0.730043	0.243348	0	-0.326491	-0.0466416	0.139925
		MTOR	-1.04457	-0.79686	-0.455349	-0.726504	-0.777709	-0.766474	-0.957566	-0.958225	-0.869293	-0.3474	-0.4053	-0.578999	-0.30254	-0.855342	-0.973453	-0.664117	-0.0967161	-0.642624	-0.555839	-0.694799	-0.555839	0.730043	0.243348	0	-0.326491	-0.0466416	0.139925
		PIK3CD	-1.04457	-0.79686	-0.455349	-0.726504	-0.777709	-0.766474	-0.957566	-0.958225	-0.869293	-0.3474	-0.4053	-0.578999	-0.30254	-0.855342	-0.973453	-0.664117	-0.0967161	-0.642624	-0.555839	-0.694799	-0.555839	0.730043	0.243348	0	-0.326491	-0.0466416	0.139925
		ATR	-1.04457	-0.79686	-0.455349	-0.726504	-0.777709	-0.766474	-0.957566	-0.958225	-0.869293	-0.3474	-0.4053	-0.578999	-0.30254	-0.855342	-0.973453	-0.664117	-0.0967161	-0.642624	-0.555839	-0.694799	-0.555839	0.730043	0.243348	0	-0.326491	-0.0466416	0.139925
	Sunitinib Malate	KIT	-0.626104	-0.910697	-1.5236	-0.615379	-1.50003	-1.07078	-0.719614	-1.26652	-1.35479	0	-0.1737	-0.578999	-1.30649	-1.09737	-0.899876	-0.51152	-0.991877	-0.709251	-0.555839	-0.4632	-0.37056	0.097339	-0.194678	-0.243348	-0.559699	-0.139925	-0.139925
		FLT3	-0.626104	-0.910697	-1.5236	-0.615379	-1.50003	-1.07078	-0.719614	-1.26652	-1.35479	0	-0.1737	-0.578999	-1.30649	-1.09737	-0.899876	-0.51152	-0.991877	-0.709251	-0.555839	-0.4632	-0.37056	0.097339	-0.194678	-0.243348	-0.559699	-0.139925	-0.139925
		PDGFRB	-0.626104	-0.910697	-1.5236	-0.615379	-1.50003	-1.07078	-0.719614	-1.26652	-1.35479	0	-0.1737	-0.578999	-1.30649	-1.09737	-0.899876	-0.51152	-0.991877	-0.709251	-0.555839	-0.4632	-0.37056	0.097339	-0.194678	-0.243348	-0.559699	-0.139925	-0.139925
		VEGFR2	-0.626104	-0.910697	-1.5236	-0.615379	-1.50003	-1.07078	-0.719614	-1.26652	-1.35479	0	-0.1737	-0.578999	-1.30649	-1.09737	-0.899876	-0.51152	-0.991877	-0.709251	-0.555839	-0.4632	-0.37056	0.097339	-0.194678	-0.243348	-0.559699	-0.139925	-0.139925
		FGFR1	-0.626104	-0.910697	-1.5236	-0.615379	-1.50003	-1.07078	-0.719614	-1.26652	-1.35479	0	-0.1737	-0.578999	-1.30649	-1.09737	-0.899876	-0.51152	-0.991877	-0.709251	-0.555839	-0.4632	-0.37056	0.097339	-0.194678	-0.243348	-0.559699	-0.139925	-0.139925
		EGFR	-0.626104	-0.910697	-1.5236	-0.615379	-1.50003	-1.07078	-0.719614	-1.26652	-1.35479	0	-0.1737	-0.578999	-1.30649	-1.09737	-0.899876	-0.51152	-0.991877	-0.709251	-0.555839	-0.4632	-0.37056	0.097339	-0.194678	-0.243348	-0.559699	-0.139925	-0.139925
		gene	WA01	WA01.1	WA01.2	WA09	WA09.1	WA09.2	WA19	WA19.1	WA19.2	iPS.IMR.90.1	iPS.IMR.90.1.1	iPS.IMR.90.1.2	iPS.DYR0100	iPS.DYR0100.1	iPS.DYR0100.2	iPS.Foreskin.2	iPS.Foreskin.2.1	iPS.Foreskin.2.2	A1	A1.1	A1.2	H1	H1.1	H1.2	Q1	Q1.1	Q1.2
subcluster 3	Aurora A Inhibitor I	AURKA	0.0550524	-0.0550524	-0.110105	-2.09797	-2.80653	-1.73485	-0.253449	-0.190087	0.253449	-1.34328	-0.878298	-0.981627	-2.05147	-1.35385	-1.63924	-0.81205	-1.34531	-1.48521	-0.0512702	-0.10254	-0.358891	-0.0966387	-0.0483194	-0.241597	-0.328774	-0.42271	-0.469678
		AURKB	0.0550524	-0.0550524	-0.110105	-2.09797	-2.80653	-1.73485	-0.253449	-0.190087	0.253449	-1.34328	-0.878298	-0.981627	-2.05147	-1.35385	-1.63924	-0.81205	-1.34531	-1.48521	-0.0512702	-0.10254	-0.358891	-0.0966387	-0.0483194	-0.241597	-0.328774	-0.42271	-0.469678
		AURKC	0.0550524	-0.0550524	-0.110105	-2.09797	-2.80653	-1.73485	-0.253449	-0.190087	0.253449	-1.34328	-0.878298	-0.981627	-2.05147	-1.35385	-1.63924	-0.81205	-1.34531	-1.48521	-0.0512702	-0.10254	-0.358891	-0.0966387	-0.0483194	-0.241597	-0.328774	-0.42271	-0.469678
	MLN8237	AURKA	-2.16422	-1.1561	-2.3492	-1.59746	-0.910485	-1.05966	0.760346	1.77414	-2.11376	0.206658	-1.62268	-1.29161	-1.43312	-1.10105	-2.21355	-1.96372	-1.36761	-1.51157	1.0254	0.205081	0.820323	-0.289916	-0.531513	0.0483194	0.0469678	0.0939356	0.140903
		AURKB	-2.16422	-1.1561	-2.3492	-1.59746	-0.910485	-1.05966	0.760346	1.77414	-2.11376	0.206658	-1.62268	-1.29161	-1.43312	-1.10105	-2.21355	-1.96372	-1.36761	-1.51157	1.0254	0.205081	0.820323	-0.289916	-0.531513	0.0483194	0.0469678	0.0939356	0.140903
	AMG 900	AURKA	-2.41085	-2.09728	-1.67976	-0.798607	-1.28341	-1.55428	0.443535	-0.601181	-0.516022	-2.11701	-1.34328	-1.29161	-1.71852	-2.51832	-1.45955	-1.98602	-1.89073	-1.67378	1.38429	1.0254	1.23048	1.01471	0.966387	0.724791	-0.234839	-0.140903	0.563613
		AURKB	-2.41085	-2.09728	-1.67976	-0.798607	-1.28341	-1.55428	0.443535	-0.601181	-0.516022	-2.11701	-1.34328	-1.29161	-1.71852	-2.51832	-1.45955	-1.98602	-1.89073	-1.67378	1.38429	1.0254	1.23048	1.01471	0.966387	0.724791	-0.234839	-0.140903	0.563613
		AURKC	-2.41085	-2.09728	-1.67976	-0.798607	-1.28341	-1.55428	0.443535	-0.601181	-0.516022	-2.11701	-1.34328	-1.29161	-1.71852	-2.51832	-1.45955	-1.98602	-1.89073	-1.67378	1.38429	1.0254	1.23048	1.01471	0.966387	0.724791	-0.234839	-0.140903	0.563613
		MAPK14	-2.41085	-2.09728	-1.67976	-0.798607	-1.28341	-1.55428	0.443535	-0.601181	-0.516022	-2.11701	-1.34328	-1.29161	-1.71852	-2.51832	-1.45955	-1.98602	-1.89073	-1.67378	1.38429	1.0254	1.23048	1.01471	0.966387	0.724791	-0.234839	-0.140903	0.563613
		TYK2	-2.41085	-2.09728	-1.67976	-0.798607	-1.28341	-1.55428	0.443535	-0.601181	-0.516022	-2.11701	-1.34328	-1.29161	-1.71852	-2.51832	-1.45955	-1.98602	-1.89073	-1.67378	1.38429	1.0254	1.23048	1.01471	0.966387	0.724791	-0.234839	-0.140903	0.563613
		MAPK9	-2.41085	-2.09728	-1.67976	-0.798607	-1.28341	-1.55428	0.443535	-0.601181	-0.516022	-2.11701	-1.34328	-1.29161	-1.71852	-2.51832	-1.45955	-1.98602	-1.89073	-1.67378	1.38429	1.0254	1.23048	1.01471	0.966387	0.724791	-0.234839	-0.140903	0.563613
		MET	-2.41085	-2.09728	-1.67976	-0.798607	-1.28341	-1.55428	0.443535	-0.601181	-0.516022	-2.11701	-1.34328	-1.29161	-1.71852	-2.51832	-1.45955	-1.98602	-1.89073	-1.67378	1.38429	1.0254	1.23048	1.01471	0.966387	0.724791	-0.234839	-0.140903	0.563613
		TEK	-2.41085	-2.09728	-1.67976	-0.798607	-1.28341	-1.55428	0.443535	-0.601181	-0.516022	-2.11701	-1.34328	-1.29161	-1.71852	-2.51832	-1.45955	-1.98602	-1.89073	-1.67378	1.38429	1.0254	1.23048	1.01471	0.966387	0.724791	-0.234839	-0.140903	0.563613
	AT7519	CDK9	-2.18841	-2.09369	-1.52178	1.25033	-1.78764	-1.34314	-2.084	-1.44498	0.119936	-1.3581	-1.58785	-2.17518	-1.36845	-1.83315	-1.94352	-2.45659	-1.85695	-1.97301	-0.4632	-0.41688	-0.27792	0	-0.438026	-0.681373	-0.27985	-0.186566	-0.233208
		CCNT1	-2.18841	-2.09369	-1.52178	1.25033	-1.78764	-1.34314	-2.084	-1.44498	0.119936	-1.3581	-1.58785	-2.17518	-1.36845	-1.83315	-1.94352	-2.45659	-1.85695	-1.97301	-0.4632	-0.41688	-0.27792	0	-0.438026	-0.681373	-0.27985	-0.186566	-0.233208
		CDK5R1	-2.18841	-2.09369	-1.52178	1.25033	-1.78764	-1.34314	-2.084	-1.44498	0.119936	-1.3581	-1.58785	-2.17518	-1.36845	-1.83315	-1.94352	-2.45659	-1.85695	-1.97301	-0.4632	-0.41688	-0.27792	0	-0.438026	-0.681373	-0.27985	-0.186566	-0.233208
		CDK2	-2.18841	-2.09369	-1.52178	1.25033	-1.78764	-1.34314	-2.084	-1.44498	0.119936	-1.3581	-1.58785	-2.17518	-1.36845	-1.83315	-1.94352	-2.45659	-1.85695	-1.97301	-0.4632	-0.41688	-0.27792	0	-0.438026	-0.681373	-0.27985	-0.186566	-0.233208
		CCNA2	-2.18841	-2.09369	-1.52178	1.25033	-1.78764	-1.34314	-2.084	-1.44498	0.119936	-1.3581	-1.58785	-2.17518	-1.36845	-1.83315	-1.94352	-2.45659	-1.85695	-1.97301	-0.4632	-0.41688	-0.27792	0	-0.438026	-0.681373	-0.27985	-0.186566	-0.233208
		GSK3B	-2.18841	-2.09369	-1.52178	1.25033	-1.78764	-1.34314	-2.084	-1.44498	0.119936	-1.3581	-1.58785	-2.17518	-1.36845	-1.83315	-1.94352	-2.45659	-1.85695	-1.97301	-0.4632	-0.41688	-0.27792	0	-0.438026	-0.681373	-0.27985	-0.186566	-0.233208
		CDK4	-2.18841	-2.09369	-1.52178	1.25033	-1.78764	-1.34314	-2.084	-1.44498	0.119936	-1.3581	-1.58785	-2.17518	-1.36845	-1.83315	-1.94352	-2.45659	-1.85695	-1.97301	-0.4632	-0.41688	-0.27792	0	-0.438026	-0.681373	-0.27985	-0.186566	-0.233208
		CCND1	-2.18841	-2.09369	-1.52178	1.25033	-1.78764	-1.34314	-2.084	-1.44498	0.119936	-1.3581	-1.58785	-2.17518	-1.36845	-1.83315	-1.94352	-2.45659	-1.85695	-1.97301	-0.4632	-0.41688	-0.27792	0	-0.438026	-0.681373	-0.27985	-0.186566	-0.233208
		CDK6	-2.18841	-2.09369	-1.52178	1.25033	-1.78764	-1.34314	-2.084	-1.44498	0.119936	-1.3581	-1.58785	-2.17518	-1.36845	-1.83315	-1.94352	-2.45659	-1.85695	-1.97301	-0.4632	-0.41688	-0.27792	0	-0.438026	-0.681373	-0.27985	-0.186566	-0.233208
		CCND3	-2.18841	-2.09369	-1.52178	1.25033	-1.78764	-1.34314	-2.084	-1.44498	0.119936	-1.3581	-1.58785	-2.17518	-1.36845	-1.83315	-1.94352	-2.45659	-1.85695	-1.97301	-0.4632	-0.41688	-0.27792	0	-0.438026	-0.681373	-0.27985	-0.186566	-0.233208
		CDK1	-2.18841	-2.09369	-1.52178	1.25033	-1.78764	-1.34314	-2.084	-1.44498	0.119936	-1.3581	-1.58785	-2.17518	-1.36845	-1.83315	-1.94352	-2.45659	-1.85695	-1.97301	-0.4632	-0.41688	-0.27792	0	-0.438026	-0.681373	-0.27985	-0.186566	-0.233208
		CCNB	-2.18841	-2.09369	-1.52178	1.25033	-1.78764	-1.34314	-2.084	-1.44498	0.119936	-1.3581	-1.58785	-2.17518	-1.36845	-1.83315	-1.94352	-2.45659	-1.85695	-1.97301	-0.4632	-0.41688	-0.27792	0	-0.438026	-0.681373	-0.27985	-0.186566	-0.233208
		CDK3	-2.18841	-2.09369	-1.52178	1.25033	-1.78764	-1.34314	-2.084	-1.44498	0.119936	-1.3581	-1.58785	-2.17518	-1.36845	-1.83315	-1.94352	-2.45659	-1.85695	-1.97301	-0.4632	-0.41688	-0.27792	0	-0.438026	-0.681373	-0.27985	-0.186566	-0.233208
		CCNE	-2.18841	-2.09369	-1.52178	1.25033	-1.78764	-1.34314	-2.084	-1.44498	0.119936	-1.3581	-1.58785	-2.17518	-1.36845	-1.83315	-1.94352	-2.45659	-1.85695	-1.97301	-0.4632	-0.41688	-0.27792	0	-0.438026	-0.681373	-0.27985	-0.186566	-0.233208
		PIK3CB	-2.18841	-2.09369	-1.52178	1.25033	-1.78764	-1.34314	-2.084	-1.44498	0.119936	-1.3581	-1.58785	-2.17518	-1.36845	-1.83315	-1.94352	-2.45659	-1.85695	-1.97301	-0.4632	-0.41688	-0.27792	0	-0.438026	-0.681373	-0.27985	-0.186566	-0.233208
		PLK3	-2.18841	-2.09369	-1.52178	1.25033	-1.78764	-1.34314	-2.084	-1.44498	0.119936	-1.3581	-1.58785	-2.17518	-1.36845	-1.83315	-1.94352	-2.45659	-1.85695	-1.97301	-0.4632	-0.41688	-0.27792	0	-0.438026	-0.681373	-0.27985	-0.186566	-0.233208
		RET	-2.18841	-2.09369	-1.52178	1.25033	-1.78764	-1.34314	-2.084	-1.44498	0.119936	-1.3581	-1.58785	-2.17518	-1.36845	-1.83315	-1.94352	-2.45659	-1.85695	-1.97301	-0.4632	-0.41688	-0.27792	0	-0.438026	-0.681373	-0.27985	-0.186566	-0.233208
		SGK	-2.18841	-2.09369	-1.52178	1.25033	-1.78764	-1.34314	-2.084	-1.44498	0.119936	-1.3581	-1.58785	-2.17518	-1.36845	-1.83315	-1.94352	-2.45659	-1.85695	-1.97301	-0.4632	-0.41688	-0.27792	0	-0.438026	-0.681373	-0.27985	-0.186566	-0.233208
		NTRK2	-2.18841	-2.09369	-1.52178	1.25033	-1.78764	-1.34314	-2.084	-1.44498	0.119936	-1.3581	-1.58785	-2.17518	-1.36845	-1.83315	-1.94352	-2.45659	-1.85695	-1.97301	-0.4632	-0.41688	-0.27792	0	-0.438026	-0.681373	-0.27985	-0.186566	-0.233208
		JAK2	-2.18841	-2.09369	-1.52178	1.25033	-1.78764	-1.34314	-2.084	-1.44498	0.119936	-1.3581	-1.58785	-2.17518	-1.36845	-1.83315	-1.94352	-2.45659	-1.85695	-1.97301	-0.4632	-0.41688	-0.27792	0	-0.438026	-0.681373	-0.27985	-0.186566	-0.233208
		CDK7	-2.18841	-2.09369	-1.52178	1.25033	-1.78764	-1.34314	-2.084	-1.44498	0.119936	-1.3581	-1.58785	-2.17518	-1.36845	-1.83315	-1.94352	-2.45659	-1.85695	-1.97301	-0.4632	-0.41688	-0.27792	0	-0.438026	-0.681373	-0.27985	-0.186566	-0.233208
		CCNH	-2.18841	-2.09369	-1.52178	1.25033	-1.78764	-1.34314	-2.084	-1.44498	0.119936	-1.3581	-1.58785	-2.17518	-1.36845	-1.83315	-1.94352	-2.45659	-1.85695	-1.97301	-0.4632	-0.41688	-0.27792	0	-0.438026	-0.681373	-0.27985	-0.186566	-0.233208
		MNAT1	-2.18841	-2.09369	-1.52178	1.25033	-1.78764	-1.34314	-2.084	-1.44498	0.119936	-1.3581	-1.58785	-2.17518	-1.36845	-1.83315	-1.94352	-2.45659	-1.85695	-1.97301	-0.4632	-0.41688	-0.27792	0	-0.438026	-0.681373	-0.27985	-0.186566	-0.233208
	PI-103	PIK3CA	-1.18664	-0.853779	-0.683023	-0.807125	-0.811483	-2.21036	-0.970999	0	-0.599678	-0.578999	-0.694799	-0.868499	-1.27745	-1.79055	-1.56982	-1.79677	-1.92787	-1.37767	-0.741119	-0.694799	-0.602159	-0.146009	-0.292017	-0.389356	-0.233208	-0.27985	0.186566
		PIK3CB	-1.18664	-0.853779	-0.683023	-0.807125	-0.811483	-2.21036	-0.970999	0	-0.599678	-0.578999	-0.694799	-0.868499	-1.27745	-1.79055	-1.56982	-1.79677	-1.92787	-1.37767	-0.741119	-0.694799	-0.602159	-0.146009	-0.292017	-0.389356	-0.233208	-0.27985	0.186566
		PIK3CG	-1.18664	-0.853779	-0.683023	-0.807125	-0.811483	-2.21036	-0.970999	0	-0.599678	-0.578999	-0.694799	-0.868499	-1.27745	-1.79055	-1.56982	-1.79677	-1.92787	-1.37767	-0.741119	-0.694799	-0.602159	-0.146009	-0.292017	-0.389356	-0.233208	-0.27985	0.186566
		PIK3CD	-1.18664	-0.853779	-0.683023	-0.807125	-0.811483	-2.21036	-0.970999	0	-0.599678	-0.578999	-0.694799	-0.868499	-1.27745	-1.79055	-1.56982	-1.79677	-1.92787	-1.37767	-0.741119	-0.694799	-0.602159	-0.146009	-0.292017	-0.389356	-0.233208	-0.27985	0.186566
		MTOR	-1.18664	-0.853779	-0.683023	-0.807125	-0.811483	-2.21036	-0.970999	0	-0.599678	-0.578999	-0.694799	-0.868499	-1.27745	-1.79055	-1.56982	-1.79677	-1.92787	-1.37767	-0.741119	-0.694799	-0.602159	-0.146009	-0.292017	-0.389356	-0.233208	-0.27985	0.186566
		PRKDC	-1.18664	-0.853779	-0.683023	-0.807125	-0.811483	-2.21036	-0.970999	0	-0.599678	-0.578999	-0.694799	-0.868499	-1.27745	-1.79055	-1.56982	-1.79677	-1.92787	-1.37767	-0.741119	-0.694799	-0.602159	-0.146009	-0.292017	-0.389356	-0.233208	-0.27985	0.186566
	SNS-032	CDK9	-0.739942	-1.53088	-1.77313	-0.443243	-0.371338	-1.03373	-1.36631	-1.12452	-0.828995	-0.868499	-1.89541	-1.31734	-0.665588	-1.51754	-0.83017	-1.59689	-1.89919	-1.56895	0.4632	0.04632	0.37056	0.438026	0.340687	-0.0486695	0.513058	0.326491	0.886191
		CCNT1	-0.739942	-1.53088	-1.77313	-0.443243	-0.371338	-1.03373	-1.36631	-1.12452	-0.828995	-0.868499	-1.89541	-1.31734	-0.665588	-1.51754	-0.83017	-1.59689	-1.89919	-1.56895	0.4632	0.04632	0.37056	0.438026	0.340687	-0.0486695	0.513058	0.326491	0.886191
		CDK2	-0.739942	-1.53088	-1.77313	-0.443243	-0.371338	-1.03373	-1.36631	-1.12452	-0.828995	-0.868499	-1.89541	-1.31734	-0.665588	-1.51754	-0.83017	-1.59689	-1.89919	-1.56895	0.4632	0.04632	0.37056	0.438026	0.340687	-0.0486695	0.513058	0.326491	0.886191
		CCNA2	-0.739942	-1.53088	-1.77313	-0.443243	-0.371338	-1.03373	-1.36631	-1.12452	-0.828995	-0.868499	-1.89541	-1.31734	-0.665588	-1.51754	-0.83017	-1.59689	-1.89919	-1.56895	0.4632	0.04632	0.37056	0.438026	0.340687	-0.0486695	0.513058	0.326491	0.886191
		CDK2	-0.739942	-1.53088	-1.77313	-0.443243	-0.371338	-1.03373	-1.36631	-1.12452	-0.828995	-0.868499	-1.89541	-1.31734	-0.665588	-1.51754	-0.83017	-1.59689	-1.89919	-1.56895	0.4632	0.04632	0.37056	0.438026	0.340687	-0.0486695	0.513058	0.326491	0.886191
		CCNA2	-0.739942	-1.53088	-1.77313	-0.443243	-0.371338	-1.03373	-1.36631	-1.12452	-0.828995	-0.868499	-1.89541	-1.31734	-0.665588	-1.51754	-0.83017	-1.59689	-1.89919	-1.56895	0.4632	0.04632	0.37056	0.438026	0.340687	-0.0486695	0.513058	0.326491	0.886191
		CDK7	-0.739942	-1.53088	-1.77313	-0.443243	-0.371338	-1.03373	-1.36631	-1.12452	-0.828995	-0.868499	-1.89541	-1.31734	-0.665588	-1.51754	-0.83017	-1.59689	-1.89919	-1.56895	0.4632	0.04632	0.37056	0.438026	0.340687	-0.0486695	0.513058	0.326491	0.886191
		CCNH	-0.739942	-1.53088	-1.77313	-0.443243	-0.371338	-1.03373	-1.36631	-1.12452	-0.828995	-0.868499	-1.89541	-1.31734	-0.665588	-1.51754	-0.83017	-1.59689	-1.89919	-1.56895	0.4632	0.04632	0.37056	0.438026	0.340687	-0.0486695	0.513058	0.326491	0.886191
		CDK5R1	-0.739942	-1.53088	-1.77313	-0.443243	-0.371338	-1.03373	-1.36631	-1.12452	-0.828995	-0.868499	-1.89541	-1.31734	-0.665588	-1.51754	-0.83017	-1.59689	-1.89919	-1.56895	0.4632	0.04632	0.37056	0.438026	0.340687	-0.0486695	0.513058	0.326491	0.886191
		CDK2	-0.739942	-1.53088	-1.77313	-0.443243	-0.371338	-1.03373	-1.36631	-1.12452	-0.828995	-0.868499	-1.89541	-1.31734	-0.665588	-1.51754	-0.83017	-1.59689	-1.89919	-1.56895	0.4632	0.04632	0.37056	0.438026	0.340687	-0.0486695	0.513058	0.326491	0.886191
		CCNA2	-0.739942	-1.53088	-1.77313	-0.443243	-0.371338	-1.03373	-1.36631	-1.12452	-0.828995	-0.868499	-1.89541	-1.31734	-0.665588	-1.51754	-0.83017	-1.59689	-1.89919	-1.56895	0.4632	0.04632	0.37056	0.438026	0.340687	-0.0486695	0.513058	0.326491	0.886191
		GSK3B	-0.739942	-1.53088	-1.77313	-0.443243	-0.371338	-1.03373	-1.36631	-1.12452	-0.828995	-0.868499	-1.89541	-1.31734	-0.665588	-1.51754	-0.83017	-1.59689	-1.89919	-1.56895	0.4632	0.04632	0.37056	0.438026	0.340687	-0.0486695	0.513058	0.326491	0.886191
		CDK1	-0.739942	-1.53088	-1.77313	-0.443243	-0.371338	-1.03373	-1.36631	-1.12452	-0.828995	-0.868499	-1.89541	-1.31734	-0.665588	-1.51754	-0.83017	-1.59689	-1.89919	-1.56895	0.4632	0.04632	0.37056	0.438026	0.340687	-0.0486695	0.513058	0.326491	0.886191
		CCNB	-0.739942	-1.53088	-1.77313	-0.443243	-0.371338	-1.03373	-1.36631	-1.12452	-0.828995	-0.868499	-1.89541	-1.31734	-0.665588	-1.51754	-0.83017	-1.59689	-1.89919	-1.56895	0.4632	0.04632	0.37056	0.438026	0.340687	-0.0486695	0.513058	0.326491	0.886191
		CDK4	-0.739942	-1.53088	-1.77313	-0.443243	-0.371338	-1.03373	-1.36631	-1.12452	-0.828995	-0.868499	-1.89541	-1.31734	-0.665588	-1.51754	-0.83017	-1.59689	-1.89919	-1.56895	0.4632	0.04632	0.37056	0.438026	0.340687	-0.0486695	0.513058	0.326491	0.886191
		CCND1	-0.739942	-1.53088	-1.77313	-0.443243	-0.371338	-1.03373	-1.36631	-1.12452	-0.828995	-0.868499	-1.89541	-1.31734	-0.665588	-1.51754	-0.83017	-1.59689	-1.89919	-1.56895	0.4632	0.04632	0.37056	0.438026	0.340687	-0.0486695	0.513058	0.326491	0.886191
		CDK6	-0.739942	-1.53088	-1.77313	-0.443243	-0.371338	-1.03373	-1.36631	-1.12452	-0.828995	-0.868499	-1.89541	-1.31734	-0.665588	-1.51754	-0.83017	-1.59689	-1.89919	-1.56895	0.4632	0.04632	0.37056	0.438026	0.340687	-0.0486695	0.513058	0.326491	0.886191
		CCND3	-0.739942	-1.53088	-1.77313	-0.443243	-0.371338	-1.03373	-1.36631	-1.12452	-0.828995	-0.868499	-1.89541	-1.31734	-0.665588	-1.51754	-0.83017	-1.59689	-1.89919	-1.56895	0.4632	0.04632	0.37056	0.438026	0.340687	-0.0486695	0.513058	0.326491	0.886191
	Tenovin-1	TP53	-1.45338	-1.47893	-2.46723	-0.934039	-1.39333	-0.886932	-2.02049	0	-1.16282	-0.929962	-0.413316	-1.13662	-1.9352	-1.1561	-0.825786	-1.87147	-1.48014	-1.79746	0	0.307621	0.461432	0.628152	0.434874	0	0.281807	0.187871	0
		MDM2	-1.45338	-1.47893	-2.46723	-0.934039	-1.39333	-0.886932	-2.02049	0	-1.16282	-0.929962	-0.413316	-1.13662	-1.9352	-1.1561	-0.825786	-1.87147	-1.48014	-1.79746	0	0.307621	0.461432	0.628152	0.434874	0	0.281807	0.187871	0
		gene	WA01	WA01.1	WA01.2	WA09	WA09.1	WA09.2	WA19	WA19.1	WA19.2	iPS.IMR.90.1	iPS.IMR.90.1.1	iPS.IMR.90.1.2	iPS.DYR0100	iPS.DYR0100.1	iPS.DYR0100.2	iPS.Foreskin.2	iPS.Foreskin.2.1	iPS.Foreskin.2.2	A1	A1.1	A1.2	H1	H1.1	H1.2	Q1	Q1.1	Q1.2
subcluster 4	Torin2	MTOR	-1.82777	-1.30685	-2.33412	-0.0895519	-1.94029	-2.15808	-1.61105	-2.15013	-6.71639	-1.25306	-1.45355	-0.85208	-1.80895	-2.30686	-2.36417	-1.02871	-2.08965	-2.29481	0.66218	0.614881	0.614881	0.0469678	-0.234839	-0.281807	0.60599	0.353494	0.353494
		ATM	-1.82777	-1.30685	-2.33412	-0.0895519	-1.94029	-2.15808	-1.61105	-2.15013	-6.71639	-1.25306	-1.45355	-0.85208	-1.80895	-2.30686	-2.36417	-1.02871	-2.08965	-2.29481	0.66218	0.614881	0.614881	0.0469678	-0.234839	-0.281807	0.60599	0.353494	0.353494
		ATR	-1.82777	-1.30685	-2.33412	-0.0895519	-1.94029	-2.15808	-1.61105	-2.15013	-6.71639	-1.25306	-1.45355	-0.85208	-1.80895	-2.30686	-2.36417	-1.02871	-2.08965	-2.29481	0.66218	0.614881	0.614881	0.0469678	-0.234839	-0.281807	0.60599	0.353494	0.353494
		PRKDC	-1.82777	-1.30685	-2.33412	-0.0895519	-1.94029	-2.15808	-1.61105	-2.15013	-6.71639	-1.25306	-1.45355	-0.85208	-1.80895	-2.30686	-2.36417	-1.02871	-2.08965	-2.29481	0.66218	0.614881	0.614881	0.0469678	-0.234839	-0.281807	0.60599	0.353494	0.353494
	GDC-0941	PIK3CA	-1.26678	-0.683023	-3.11003	-1.36334	-1.69193	-1.5582	-2.41085	-6.71639	-1.75903	-1.25306	-0.85208	-1.10269	-1.40955	-1.54925	-1.71044	-1.38626	-1.38822	-1.53476	-0.0472985	-0.425687	0.472985	-0.563613	-0.563613	-0.798452	-0.252496	-0.555491	-0.403994
		PIK3CB	-1.26678	-0.683023	-3.11003	-1.36334	-1.69193	-1.5582	-2.41085	-6.71639	-1.75903	-1.25306	-0.85208	-1.10269	-1.40955	-1.54925	-1.71044	-1.38626	-1.38822	-1.53476	-0.0472985	-0.425687	0.472985	-0.563613	-0.563613	-0.798452	-0.252496	-0.555491	-0.403994
		PIK3CG	-1.26678	-0.683023	-3.11003	-1.36334	-1.69193	-1.5582	-2.41085	-6.71639	-1.75903	-1.25306	-0.85208	-1.10269	-1.40955	-1.54925	-1.71044	-1.38626	-1.38822	-1.53476	-0.0472985	-0.425687	0.472985	-0.563613	-0.563613	-0.798452	-0.252496	-0.555491	-0.403994
		PIK3CD	-1.26678	-0.683023	-3.11003	-1.36334	-1.69193	-1.5582	-2.41085	-6.71639	-1.75903	-1.25306	-0.85208	-1.10269	-1.40955	-1.54925	-1.71044	-1.38626	-1.38822	-1.53476	-0.0472985	-0.425687	0.472985	-0.563613	-0.563613	-0.798452	-0.252496	-0.555491	-0.403994
		MTOR	-1.26678	-0.683023	-3.11003	-1.36334	-1.69193	-1.5582	-2.41085	-6.71639	-1.75903	-1.25306	-0.85208	-1.10269	-1.40955	-1.54925	-1.71044	-1.38626	-1.38822	-1.53476	-0.0472985	-0.425687	0.472985	-0.563613	-0.563613	-0.798452	-0.252496	-0.555491	-0.403994
		PIK3C2B	-1.26678	-0.683023	-3.11003	-1.36334	-1.69193	-1.5582	-2.41085	-6.71639	-1.75903	-1.25306	-0.85208	-1.10269	-1.40955	-1.54925	-1.71044	-1.38626	-1.38822	-1.53476	-0.0472985	-0.425687	0.472985	-0.563613	-0.563613	-0.798452	-0.252496	-0.555491	-0.403994
		PRKDC	-1.26678	-0.683023	-3.11003	-1.36334	-1.69193	-1.5582	-2.41085	-6.71639	-1.75903	-1.25306	-0.85208	-1.10269	-1.40955	-1.54925	-1.71044	-1.38626	-1.38822	-1.53476	-0.0472985	-0.425687	0.472985	-0.563613	-0.563613	-0.798452	-0.252496	-0.555491	-0.403994

## Sheet: size G2M cells
		targets of inhibitors (<5µM)	hESCs (D z-scores in triplicates)									hiPSCs (D z-scores in triplicates)									hAFSCs (D z-scores in triplicates)
		gene	WA01	WA01.1	WA01.2	WA09	WA09.1	WA09.2	WA19	WA19.1	WA19.2	iPS.IMR.90.1	iPS.IMR.90.1.1	iPS.IMR.90.1.2	iPS.DYR0100	iPS.DYR0100.1	iPS.DYR0100.2	iPS.Foreskin.2	iPS.Foreskin.2.1	iPS.Foreskin.2.2	A1	A1.1	A1.2	H1	H1.1	H1.2	Q1	Q1.1	Q1.2
subcluster 1	VX-702	MAPK14	-0.206358	-0.567485	-0.464306	-0.175934	-0.0586446	0	0.0557839	0.167352	-0.0557839	0.144959	0.338239	0.0483198	0.167352	0.167352	0.334703	0.357987	0.477316	-0.238658	-0.555259	-0.475936	-0.475936	0.0410863	-0.205432	-0.410863	-0.237968	-0.118984	0.158645
	A-769662	PRKAA1	-0.257948	-0.464306	-0.670664	-0.117289	0.175934	-0.117289	-0.278919	-0.223135	-0.0557839	0.144959	0.144959	-0.144959	0.223135	0	0.223135	0.53698	0.0596645	0.178993	-0.515598	-0.634582	-0.555259	0.123259	-0.164345	-0.534122	-0.317291	0.237968	-0.198307
		PRKAA2	-0.257948	-0.464306	-0.670664	-0.117289	0.175934	-0.117289	-0.278919	-0.223135	-0.0557839	0.144959	0.144959	-0.144959	0.223135	0	0.223135	0.53698	0.0596645	0.178993	-0.515598	-0.634582	-0.555259	0.123259	-0.164345	-0.534122	-0.317291	0.237968	-0.198307
	Temsirolimus	MTOR	-0.412717	-0.464306	-0.877023	-0.175934	-0.351867	0	-0.446271	-0.390487	-0.557839	-0.144959	0.338239	-0.434878	0	0.167352	0.390487	0.0596645	0.178993	-0.119329	-0.475936	-0.674243	-0.555259	0.205432	-0.0821726	-0.246518	-0.396614	-0.674243	-0.158645
	Imatinib	PDGFRB	-0.309537	-0.567485	-0.722254	0.0586446	0.0586446	0	-0.334703	0.334703	0.278919	0.193279	0.434878	-0.0966396	0.278919	0.0557839	0.334703	0.238658	0.178993	0.238658	-0.912211	-0.87255	-0.436275	-0.451949	-0.78064	-0.78064	-0.475936	-0.396614	-0.674243
		KIT	-0.309537	-0.567485	-0.722254	0.0586446	0.0586446	0	-0.334703	0.334703	0.278919	0.193279	0.434878	-0.0966396	0.278919	0.0557839	0.334703	0.238658	0.178993	0.238658	-0.912211	-0.87255	-0.436275	-0.451949	-0.78064	-0.78064	-0.475936	-0.396614	-0.674243
		ABL1	-0.309537	-0.567485	-0.722254	0.0586446	0.0586446	0	-0.334703	0.334703	0.278919	0.193279	0.434878	-0.0966396	0.278919	0.0557839	0.334703	0.238658	0.178993	0.238658	-0.912211	-0.87255	-0.436275	-0.451949	-0.78064	-0.78064	-0.475936	-0.396614	-0.674243
	Nilotinib	PDGFRB	-0.464306	-0.670664	-0.464306	0.0586446	0	0.0586446	-0.390487	-0.223135	-0.334703	-0.0966396	-0.0966396	-0.338239	0.167352	0.0557839	0.111568	0.119329	0.238658	0.178993	-0.59492	-0.951872	-0.832888	-0.575208	-0.78064	-0.903899	-0.475936	-0.515598	-0.237968
		ABL1	-0.464306	-0.670664	-0.464306	0.0586446	0	0.0586446	-0.390487	-0.223135	-0.334703	-0.0966396	-0.0966396	-0.338239	0.167352	0.0557839	0.111568	0.119329	0.238658	0.178993	-0.59492	-0.951872	-0.832888	-0.575208	-0.78064	-0.903899	-0.475936	-0.515598	-0.237968
		TGFBR1	-0.464306	-0.670664	-0.464306	0.0586446	0	0.0586446	-0.390487	-0.223135	-0.334703	-0.0966396	-0.0966396	-0.338239	0.167352	0.0557839	0.111568	0.119329	0.238658	0.178993	-0.59492	-0.951872	-0.832888	-0.575208	-0.78064	-0.903899	-0.475936	-0.515598	-0.237968
	SB 202190	MAPK14	-0.257948	-0.309537	-0.361127	0.175934	0.293223	0.175934	-0.390487	-0.111568	0.223135	0.0483198	0.144959	-0.628158	-0.278919	-0.111568	-0.0557839	0.238658	0.178993	-0.119329	-0.951872	-0.713904	-0.59492	-0.287604	-0.616295	-0.986071	-0.436275	-0.0793227	0.118984
		MAPK11	-0.257948	-0.309537	-0.361127	0.175934	0.293223	0.175934	-0.390487	-0.111568	0.223135	0.0483198	0.144959	-0.628158	-0.278919	-0.111568	-0.0557839	0.238658	0.178993	-0.119329	-0.951872	-0.713904	-0.59492	-0.287604	-0.616295	-0.986071	-0.436275	-0.0793227	0.118984
	AZD6244	MAP2K1	0	-0.154769	0	-0.0586446	-0.117289	0.117289	-0.167352	0.334703	0	0.386559	0.434878	-0.241599	0.557839	0.390487	0.557839	1.31262	0.715974	0.775638	-0.515598	-0.436275	-0.118984	0.205432	-0.164345	-0.534122	-0.277629	0.0396614	0.0396614
	CI-1040	MAP2K1	-0.670664	0.206358	0.103179	0	-0.293223	0	-0.278919	0	0.0557839	0.918076	0.483198	0	0.167352	-0.0557839	0.334703	0.954631	0.53698	0.775638	-0.317291	-0.198307	-0.237968	0.657381	0.246518	-0.575208	-0.277629	0.0396614	0.277629
		MAP2K2	-0.670664	0.206358	0.103179	0	-0.293223	0	-0.278919	0	0.0557839	0.918076	0.483198	0	0.167352	-0.0557839	0.334703	0.954631	0.53698	0.775638	-0.317291	-0.198307	-0.237968	0.657381	0.246518	-0.575208	-0.277629	0.0396614	0.277629
	LY2940680	SMO	-0.457428	-0.254126	0.101651	-0.28268	-0.385473	-0.334076	-0.145988	0	-0.243313	0.17047	-0.0426175	-0.0426175	0.263901	0.686141	0.580581	0.589653	0.10721	0.214419	-0.121084	0.201806	0.32289	-0.201806	-0.363251	-0.32289	0.0415843	-0.124753	-0.249506
	MK-0752	APH1A	-0.101651	-0.254126	-0.0508253	-0.385473	-0.231284	-0.28268	-0.0486625	-0.145988	-0.145988	0.127852	-0.17047	-0.298322	0.369461	0.527801	0.686141	0.482443	0.160814	-0.0536048	-0.161445	0.161445	-0.242168	-0.32289	-0.403613	-0.565058	-0.332675	-0.207922	0
	Vismodegib (GDC-0449)	PTCH1	-0.406602	-0.355777	-0.254126	-0.28268	-0.28268	-0.385473	-0.437963	-0.3893	-0.145988	-0.0426175	0.17047	-0.298322	0.10556	0	0.21112	0.268024	0.10721	-0.0536048	0.0403613	0.524696	0	-0.121084	-0.363251	-0.403613	-0.0415843	-0.29109	-0.124753
		SMO	-0.406602	-0.355777	-0.254126	-0.28268	-0.28268	-0.385473	-0.437963	-0.3893	-0.145988	-0.0426175	0.17047	-0.298322	0.10556	0	0.21112	0.268024	0.10721	-0.0536048	0.0403613	0.524696	0	-0.121084	-0.363251	-0.403613	-0.0415843	-0.29109	-0.124753
		ABCG2	-0.406602	-0.355777	-0.254126	-0.28268	-0.28268	-0.385473	-0.437963	-0.3893	-0.145988	-0.0426175	0.17047	-0.298322	0.10556	0	0.21112	0.268024	0.10721	-0.0536048	0.0403613	0.524696	0	-0.121084	-0.363251	-0.403613	-0.0415843	-0.29109	-0.124753
		ABCB1	-0.406602	-0.355777	-0.254126	-0.28268	-0.28268	-0.385473	-0.437963	-0.3893	-0.145988	-0.0426175	0.17047	-0.298322	0.10556	0	0.21112	0.268024	0.10721	-0.0536048	0.0403613	0.524696	0	-0.121084	-0.363251	-0.403613	-0.0415843	-0.29109	-0.124753
	Semagacestat (LY450139)	APP	-0.508253	-0.355777	-0.406602	-0.231284	-0.28268	-0.334076	-0.19465	-0.3893	-0.437963	-0.255705	-0.127852	-0.298322	0.422241	0.369461	0.316681	0.321629	0.160814	0.321629	-0.161445	0	-0.0403613	-0.524696	-0.524696	-0.403613	-0.207922	-0.540596	-0.914855
	SB 525334	TGFBR1	-0.508253	-0.508253	-0.559078	-0.642454	-0.436869	-0.385473	-0.486625	-0.58395	-0.340638	-0.596645	-0.34094	-0.298322	0.738921	0.422241	0.263901	0.750467	0.268024	0.214419	-0.0807225	0.0807225	0.0807225	-0.686141	-0.726503	-0.726503	-0.124753	-0.29109	-0.415843
	SGX-523	MET	0.152476	-0.0508253	-0.0508253	-0.436869	-0.28268	-0.28268	0.0486625	-0.097325	-0.097325	0.085235	-0.383557	-0.255705	0.580581	0.738921	0.475021	-0.10721	-0.428838	-0.10721	-0.201806	-0.0403613	-0.484335	-0.403613	-0.766864	-0.605419	-0.499012	-0.582181	-0.457428
	NSC-207895 (XI-006)	TP53	-0.0479819	-0.0959638	0.0479819	0.0826676	-0.192891	-0.523562	-0.172977	0.0576589	-0.634248	-0.0868533	-0.0868533	-0.477693	-0.151355	-0.252258	-0.0504516	0.0557839	0.0557839	0	-0.354137	-0.398405	-0.30987	-0.365401	-0.690201	-1.015	-0.595809	-0.595809	-1.13396
		MDM4	-0.0479819	-0.0959638	0.0479819	0.0826676	-0.192891	-0.523562	-0.172977	0.0576589	-0.634248	-0.0868533	-0.0868533	-0.477693	-0.151355	-0.252258	-0.0504516	0.0557839	0.0557839	0	-0.354137	-0.398405	-0.30987	-0.365401	-0.690201	-1.015	-0.595809	-0.595809	-1.13396
	LY2228820	MAPK14	-0.406602	-0.406602	-0.762379	-0.539662	-0.591058	-0.591058	-0.243313	-0.535288	-0.729938	-0.34094	-0.298322	-0.51141	0.15834	0	0.0527801	-0.0536048	-0.0536048	-0.268024	-0.121084	-0.686141	-0.0807225	-0.565058	-0.484335	-0.766864	-0.665349	-0.790102	-0.748518
	SB 216763	GSK3A	-0.711554	-0.457428	-0.609903	-1.00223	-0.899436	-1.10502	-0.243313	-0.486625	-0.486625	-0.213087	-0.127852	-0.34094	0.369461	0.316681	-0.316681	0.160814	-0.268024	-0.589653	-0.0807225	-0.484335	0	-0.807225	-0.766864	-0.96867	-0.415843	-0.790102	-0.29109
		GSK3B	-0.711554	-0.457428	-0.609903	-1.00223	-0.899436	-1.10502	-0.243313	-0.486625	-0.486625	-0.213087	-0.127852	-0.34094	0.369461	0.316681	-0.316681	0.160814	-0.268024	-0.589653	-0.0807225	-0.484335	0	-0.807225	-0.766864	-0.96867	-0.415843	-0.790102	-0.29109
		gene	WA01	WA01.1	WA01.2	WA09	WA09.1	WA09.2	WA19	WA19.1	WA19.2	iPS.IMR.90.1	iPS.IMR.90.1.1	iPS.IMR.90.1.2	iPS.DYR0100	iPS.DYR0100.1	iPS.DYR0100.2	iPS.Foreskin.2	iPS.Foreskin.2.1	iPS.Foreskin.2.2	A1	A1.1	A1.2	H1	H1.1	H1.2	Q1	Q1.1	Q1.2
subcluster 2	SB 431542	ACVR1B	0	0.143946	-0.479819	-0.0826676	-0.137779	-0.192891	0.0576589	0.115318	-0.288295	0.52112	-0.217133	-0.434267	-0.252258	-0.252258	-0.151355	0	-0.0557839	-0.167352	0.221336	0.265603	0.619741	0.649601	0.406001	-0.284201	0.288295	0.288295	0.0960982
		ACVR1C	0	0.143946	-0.479819	-0.0826676	-0.137779	-0.192891	0.0576589	0.115318	-0.288295	0.52112	-0.217133	-0.434267	-0.252258	-0.252258	-0.151355	0	-0.0557839	-0.167352	0.221336	0.265603	0.619741	0.649601	0.406001	-0.284201	0.288295	0.288295	0.0960982
		TGFBR1	0	0.143946	-0.479819	-0.0826676	-0.137779	-0.192891	0.0576589	0.115318	-0.288295	0.52112	-0.217133	-0.434267	-0.252258	-0.252258	-0.151355	0	-0.0557839	-0.167352	0.221336	0.265603	0.619741	0.649601	0.406001	-0.284201	0.288295	0.288295	0.0960982
	Thiazovivin	ROCK1	-0.23991	-0.143946	-0.23991	-0.137779	-0.0826676	-1.29513	-0.634248	-1.32247	-0.230636	0.52112	-0.217133	-0.0868533	-0.403613	0	-0.151355	-0.502055	-0.223135	-0.836758	0.132802	0.132802	0.265603	0.812002	0.1218	-0.2436	0.249855	0.249855	-0.0192196
	GSK429286A	ROCK1	-0.815693	-0.0479819	0.0959638	-0.192891	-0.523562	-1.07468	-0.288295	-0.230636	0	0.347413	0.217133	0	-0.807225	-0.756774	-0.403613	-1.22724	-0.72519	-1.72394	0.398405	0.841077	0.841077	0.812002	0.649601	0.284201	0.749566	0.672688	0.326734
		ROCK2	-0.815693	-0.0479819	0.0959638	-0.192891	-0.523562	-1.07468	-0.288295	-0.230636	0	0.347413	0.217133	0	-0.807225	-0.756774	-0.403613	-1.22724	-0.72519	-1.72394	0.398405	0.841077	0.841077	0.812002	0.649601	0.284201	0.749566	0.672688	0.326734
	BEZ235 (NVP-BEZ235)	PIK3CA	-0.825433	-0.515896	-0.257948	-0.64509	-0.527801	-0.586446	-0.613622	-1.00411	-0.613622	-0.724797	-0.531518	-1.01472	-0.613622	-0.502055	-0.613622	-0.835303	-0.298322	-0.835303	-0.59492	-0.555259	-0.475936	0.575208	0.32869	-0.246518	-0.277629	0.0396614	0.277629
		PIK3CB	-0.825433	-0.515896	-0.257948	-0.64509	-0.527801	-0.586446	-0.613622	-1.00411	-0.613622	-0.724797	-0.531518	-1.01472	-0.613622	-0.502055	-0.613622	-0.835303	-0.298322	-0.835303	-0.59492	-0.555259	-0.475936	0.575208	0.32869	-0.246518	-0.277629	0.0396614	0.277629
		PIK3CG	-0.825433	-0.515896	-0.257948	-0.64509	-0.527801	-0.586446	-0.613622	-1.00411	-0.613622	-0.724797	-0.531518	-1.01472	-0.613622	-0.502055	-0.613622	-0.835303	-0.298322	-0.835303	-0.59492	-0.555259	-0.475936	0.575208	0.32869	-0.246518	-0.277629	0.0396614	0.277629
		MTOR	-0.825433	-0.515896	-0.257948	-0.64509	-0.527801	-0.586446	-0.613622	-1.00411	-0.613622	-0.724797	-0.531518	-1.01472	-0.613622	-0.502055	-0.613622	-0.835303	-0.298322	-0.835303	-0.59492	-0.555259	-0.475936	0.575208	0.32869	-0.246518	-0.277629	0.0396614	0.277629
		PIK3CD	-0.825433	-0.515896	-0.257948	-0.64509	-0.527801	-0.586446	-0.613622	-1.00411	-0.613622	-0.724797	-0.531518	-1.01472	-0.613622	-0.502055	-0.613622	-0.835303	-0.298322	-0.835303	-0.59492	-0.555259	-0.475936	0.575208	0.32869	-0.246518	-0.277629	0.0396614	0.277629
		ATR	-0.825433	-0.515896	-0.257948	-0.64509	-0.527801	-0.586446	-0.613622	-1.00411	-0.613622	-0.724797	-0.531518	-1.01472	-0.613622	-0.502055	-0.613622	-0.835303	-0.298322	-0.835303	-0.59492	-0.555259	-0.475936	0.575208	0.32869	-0.246518	-0.277629	0.0396614	0.277629
	Entinostat	HDAC1	-1.24753	-0.575783	0	-1.24001	1.24001	-0.688897	-0.115318	0.461272	-1.44055	-0.303987	-0.217133	-0.91196	-1.61445	-2.05035	-2.99319	-0.278919	-1.46689	-0.557839	0.265603	0.442672	0.841077	0.284201	-0.1624	-0.527801	0.0960982	0.0576589	-0.249855
		HDAC3	-1.24753	-0.575783	0	-1.24001	1.24001	-0.688897	-0.115318	0.461272	-1.44055	-0.303987	-0.217133	-0.91196	-1.61445	-2.05035	-2.99319	-0.278919	-1.46689	-0.557839	0.265603	0.442672	0.841077	0.284201	-0.1624	-0.527801	0.0960982	0.0576589	-0.249855
	Aurora A Inhibitor I	AURKA	0.0959638	0.0479819	0.191928	-1.01957	-0.46845	-1.69061	-0.345954	-0.288295	0.172977	-0.564547	-1.25937	-0.91196	-1.05948	-2.04228	-2.52177	-0.780974	-1.22724	-1.22724	0.132802	0.0442672	-0.132802	-0.203	-0.1624	-0.406001	-0.480491	-0.749566	-0.634248
		AURKB	0.0959638	0.0479819	0.191928	-1.01957	-0.46845	-1.69061	-0.345954	-0.288295	0.172977	-0.564547	-1.25937	-0.91196	-1.05948	-2.04228	-2.52177	-0.780974	-1.22724	-1.22724	0.132802	0.0442672	-0.132802	-0.203	-0.1624	-0.406001	-0.480491	-0.749566	-0.634248
		AURKC	0.0959638	0.0479819	0.191928	-1.01957	-0.46845	-1.69061	-0.345954	-0.288295	0.172977	-0.564547	-1.25937	-0.91196	-1.05948	-2.04228	-2.52177	-0.780974	-1.22724	-1.22724	0.132802	0.0442672	-0.132802	-0.203	-0.1624	-0.406001	-0.480491	-0.749566	-0.634248
	OSI-420 (Desmethyl Erlotinib)	EGFR	-0.206358	-0.670664	-0.722254	0.175934	0.410512	1.87663	-0.167352	-0.72519	0.334703	-0.628158	-0.628158	-0.918076	-0.836758	-1.34551	-1.50616	-0.988521	-2.37274	-2.02334	-0.912211	-0.555259	-0.555259	-0.739554	-0.821726	-0.821726	-0.475936	-0.277629	-0.396614
	PI-103	PIK3CA	-0.825433	-0.722254	-0.412717	-1.91838	-0.762379	-0.351867	-0.502055	-0.223135	-0.669406	-0.483198	-0.773117	-1.11136	-0.557839	-1.54365	-1.3098	-2.76986	-2.36319	-2.43574	-0.515598	-0.634582	-0.59492	0	-0.205432	-0.575208	-0.158645	-0.198307	0.277629
		PIK3CB	-0.825433	-0.722254	-0.412717	-1.91838	-0.762379	-0.351867	-0.502055	-0.223135	-0.669406	-0.483198	-0.773117	-1.11136	-0.557839	-1.54365	-1.3098	-2.76986	-2.36319	-2.43574	-0.515598	-0.634582	-0.59492	0	-0.205432	-0.575208	-0.158645	-0.198307	0.277629
		PIK3CG	-0.825433	-0.722254	-0.412717	-1.91838	-0.762379	-0.351867	-0.502055	-0.223135	-0.669406	-0.483198	-0.773117	-1.11136	-0.557839	-1.54365	-1.3098	-2.76986	-2.36319	-2.43574	-0.515598	-0.634582	-0.59492	0	-0.205432	-0.575208	-0.158645	-0.198307	0.277629
		PIK3CD	-0.825433	-0.722254	-0.412717	-1.91838	-0.762379	-0.351867	-0.502055	-0.223135	-0.669406	-0.483198	-0.773117	-1.11136	-0.557839	-1.54365	-1.3098	-2.76986	-2.36319	-2.43574	-0.515598	-0.634582	-0.59492	0	-0.205432	-0.575208	-0.158645	-0.198307	0.277629
		MTOR	-0.825433	-0.722254	-0.412717	-1.91838	-0.762379	-0.351867	-0.502055	-0.223135	-0.669406	-0.483198	-0.773117	-1.11136	-0.557839	-1.54365	-1.3098	-2.76986	-2.36319	-2.43574	-0.515598	-0.634582	-0.59492	0	-0.205432	-0.575208	-0.158645	-0.198307	0.277629
		PRKDC	-0.825433	-0.722254	-0.412717	-1.91838	-0.762379	-0.351867	-0.502055	-0.223135	-0.669406	-0.483198	-0.773117	-1.11136	-0.557839	-1.54365	-1.3098	-2.76986	-2.36319	-2.43574	-0.515598	-0.634582	-0.59492	0	-0.205432	-0.575208	-0.158645	-0.198307	0.277629
	AMG 900	AURKA	-0.815693	-1.63139	-1.63139	-0.744009	-1.5601	-1.53541	-1.47376	-0.345954	-1.20622	-1.17252	-0.6514	-0.738253	-1.10993	-1.31174	-0.908128	-1.74179	-2.59863	-1.71323	0.265603	0.796809	0.398405	0.0812002	0.324801	0	-0.211416	-0.672688	-0.749566
		AURKB	-0.815693	-1.63139	-1.63139	-0.744009	-1.5601	-1.53541	-1.47376	-0.345954	-1.20622	-1.17252	-0.6514	-0.738253	-1.10993	-1.31174	-0.908128	-1.74179	-2.59863	-1.71323	0.265603	0.796809	0.398405	0.0812002	0.324801	0	-0.211416	-0.672688	-0.749566
		AURKC	-0.815693	-1.63139	-1.63139	-0.744009	-1.5601	-1.53541	-1.47376	-0.345954	-1.20622	-1.17252	-0.6514	-0.738253	-1.10993	-1.31174	-0.908128	-1.74179	-2.59863	-1.71323	0.265603	0.796809	0.398405	0.0812002	0.324801	0	-0.211416	-0.672688	-0.749566
		MAPK14	-0.815693	-1.63139	-1.63139	-0.744009	-1.5601	-1.53541	-1.47376	-0.345954	-1.20622	-1.17252	-0.6514	-0.738253	-1.10993	-1.31174	-0.908128	-1.74179	-2.59863	-1.71323	0.265603	0.796809	0.398405	0.0812002	0.324801	0	-0.211416	-0.672688	-0.749566
		TYK2	-0.815693	-1.63139	-1.63139	-0.744009	-1.5601	-1.53541	-1.47376	-0.345954	-1.20622	-1.17252	-0.6514	-0.738253	-1.10993	-1.31174	-0.908128	-1.74179	-2.59863	-1.71323	0.265603	0.796809	0.398405	0.0812002	0.324801	0	-0.211416	-0.672688	-0.749566
		MAPK9	-0.815693	-1.63139	-1.63139	-0.744009	-1.5601	-1.53541	-1.47376	-0.345954	-1.20622	-1.17252	-0.6514	-0.738253	-1.10993	-1.31174	-0.908128	-1.74179	-2.59863	-1.71323	0.265603	0.796809	0.398405	0.0812002	0.324801	0	-0.211416	-0.672688	-0.749566
		MET	-0.815693	-1.63139	-1.63139	-0.744009	-1.5601	-1.53541	-1.47376	-0.345954	-1.20622	-1.17252	-0.6514	-0.738253	-1.10993	-1.31174	-0.908128	-1.74179	-2.59863	-1.71323	0.265603	0.796809	0.398405	0.0812002	0.324801	0	-0.211416	-0.672688	-0.749566
		TEK	-0.815693	-1.63139	-1.63139	-0.744009	-1.5601	-1.53541	-1.47376	-0.345954	-1.20622	-1.17252	-0.6514	-0.738253	-1.10993	-1.31174	-0.908128	-1.74179	-2.59863	-1.71323	0.265603	0.796809	0.398405	0.0812002	0.324801	0	-0.211416	-0.672688	-0.749566
	SNS-032	CDK9	0.412717	-1.18656	-3.42101	-0.938313	-1.76825	-2.50389	-1.22724	-1.45618	-2.56829	-1.40127	-1.11136	-0.579838	-0.613622	-1.39013	-0.613622	-1.44674	-1.88492	-1.53457	-0.0396614	-0.158645	-0.0396614	0.164345	0.0410863	-0.410863	0.356952	0.237968	0.475936
		CCNT1	0.412717	-1.18656	-3.42101	-0.938313	-1.76825	-2.50389	-1.22724	-1.45618	-2.56829	-1.40127	-1.11136	-0.579838	-0.613622	-1.39013	-0.613622	-1.44674	-1.88492	-1.53457	-0.0396614	-0.158645	-0.0396614	0.164345	0.0410863	-0.410863	0.356952	0.237968	0.475936
		CDK2	0.412717	-1.18656	-3.42101	-0.938313	-1.76825	-2.50389	-1.22724	-1.45618	-2.56829	-1.40127	-1.11136	-0.579838	-0.613622	-1.39013	-0.613622	-1.44674	-1.88492	-1.53457	-0.0396614	-0.158645	-0.0396614	0.164345	0.0410863	-0.410863	0.356952	0.237968	0.475936
		CCNA2	0.412717	-1.18656	-3.42101	-0.938313	-1.76825	-2.50389	-1.22724	-1.45618	-2.56829	-1.40127	-1.11136	-0.579838	-0.613622	-1.39013	-0.613622	-1.44674	-1.88492	-1.53457	-0.0396614	-0.158645	-0.0396614	0.164345	0.0410863	-0.410863	0.356952	0.237968	0.475936
		CDK2	0.412717	-1.18656	-3.42101	-0.938313	-1.76825	-2.50389	-1.22724	-1.45618	-2.56829	-1.40127	-1.11136	-0.579838	-0.613622	-1.39013	-0.613622	-1.44674	-1.88492	-1.53457	-0.0396614	-0.158645	-0.0396614	0.164345	0.0410863	-0.410863	0.356952	0.237968	0.475936
		CCNA2	0.412717	-1.18656	-3.42101	-0.938313	-1.76825	-2.50389	-1.22724	-1.45618	-2.56829	-1.40127	-1.11136	-0.579838	-0.613622	-1.39013	-0.613622	-1.44674	-1.88492	-1.53457	-0.0396614	-0.158645	-0.0396614	0.164345	0.0410863	-0.410863	0.356952	0.237968	0.475936
		CDK7	0.412717	-1.18656	-3.42101	-0.938313	-1.76825	-2.50389	-1.22724	-1.45618	-2.56829	-1.40127	-1.11136	-0.579838	-0.613622	-1.39013	-0.613622	-1.44674	-1.88492	-1.53457	-0.0396614	-0.158645	-0.0396614	0.164345	0.0410863	-0.410863	0.356952	0.237968	0.475936
		CCNH	0.412717	-1.18656	-3.42101	-0.938313	-1.76825	-2.50389	-1.22724	-1.45618	-2.56829	-1.40127	-1.11136	-0.579838	-0.613622	-1.39013	-0.613622	-1.44674	-1.88492	-1.53457	-0.0396614	-0.158645	-0.0396614	0.164345	0.0410863	-0.410863	0.356952	0.237968	0.475936
		CDK5R1	0.412717	-1.18656	-3.42101	-0.938313	-1.76825	-2.50389	-1.22724	-1.45618	-2.56829	-1.40127	-1.11136	-0.579838	-0.613622	-1.39013	-0.613622	-1.44674	-1.88492	-1.53457	-0.0396614	-0.158645	-0.0396614	0.164345	0.0410863	-0.410863	0.356952	0.237968	0.475936
		CDK2	0.412717	-1.18656	-3.42101	-0.938313	-1.76825	-2.50389	-1.22724	-1.45618	-2.56829	-1.40127	-1.11136	-0.579838	-0.613622	-1.39013	-0.613622	-1.44674	-1.88492	-1.53457	-0.0396614	-0.158645	-0.0396614	0.164345	0.0410863	-0.410863	0.356952	0.237968	0.475936
		CCNA2	0.412717	-1.18656	-3.42101	-0.938313	-1.76825	-2.50389	-1.22724	-1.45618	-2.56829	-1.40127	-1.11136	-0.579838	-0.613622	-1.39013	-0.613622	-1.44674	-1.88492	-1.53457	-0.0396614	-0.158645	-0.0396614	0.164345	0.0410863	-0.410863	0.356952	0.237968	0.475936
		GSK3B	0.412717	-1.18656	-3.42101	-0.938313	-1.76825	-2.50389	-1.22724	-1.45618	-2.56829	-1.40127	-1.11136	-0.579838	-0.613622	-1.39013	-0.613622	-1.44674	-1.88492	-1.53457	-0.0396614	-0.158645	-0.0396614	0.164345	0.0410863	-0.410863	0.356952	0.237968	0.475936
		CDK1	0.412717	-1.18656	-3.42101	-0.938313	-1.76825	-2.50389	-1.22724	-1.45618	-2.56829	-1.40127	-1.11136	-0.579838	-0.613622	-1.39013	-0.613622	-1.44674	-1.88492	-1.53457	-0.0396614	-0.158645	-0.0396614	0.164345	0.0410863	-0.410863	0.356952	0.237968	0.475936
		CCNB	0.412717	-1.18656	-3.42101	-0.938313	-1.76825	-2.50389	-1.22724	-1.45618	-2.56829	-1.40127	-1.11136	-0.579838	-0.613622	-1.39013	-0.613622	-1.44674	-1.88492	-1.53457	-0.0396614	-0.158645	-0.0396614	0.164345	0.0410863	-0.410863	0.356952	0.237968	0.475936
		CDK4	0.412717	-1.18656	-3.42101	-0.938313	-1.76825	-2.50389	-1.22724	-1.45618	-2.56829	-1.40127	-1.11136	-0.579838	-0.613622	-1.39013	-0.613622	-1.44674	-1.88492	-1.53457	-0.0396614	-0.158645	-0.0396614	0.164345	0.0410863	-0.410863	0.356952	0.237968	0.475936
		CCND1	0.412717	-1.18656	-3.42101	-0.938313	-1.76825	-2.50389	-1.22724	-1.45618	-2.56829	-1.40127	-1.11136	-0.579838	-0.613622	-1.39013	-0.613622	-1.44674	-1.88492	-1.53457	-0.0396614	-0.158645	-0.0396614	0.164345	0.0410863	-0.410863	0.356952	0.237968	0.475936
		CDK6	0.412717	-1.18656	-3.42101	-0.938313	-1.76825	-2.50389	-1.22724	-1.45618	-2.56829	-1.40127	-1.11136	-0.579838	-0.613622	-1.39013	-0.613622	-1.44674	-1.88492	-1.53457	-0.0396614	-0.158645	-0.0396614	0.164345	0.0410863	-0.410863	0.356952	0.237968	0.475936
		CCND3	0.412717	-1.18656	-3.42101	-0.938313	-1.76825	-2.50389	-1.22724	-1.45618	-2.56829	-1.40127	-1.11136	-0.579838	-0.613622	-1.39013	-0.613622	-1.44674	-1.88492	-1.53457	-0.0396614	-0.158645	-0.0396614	0.164345	0.0410863	-0.410863	0.356952	0.237968	0.475936
	Tenovin-1	TP53	-1.24753	-1.63139	-1.48744	-0.79912	-1.53189	-1.3908	-0.864884	-2.89079	-2.16382	-0.955387	-1.21595	-2.12791	-1.81626	-0.857677	-0.706322	-1.88639	-1.45618	-1.9203	0	0.265603	0.354137	0.487201	0.284201	-0.0812002	0.249855	0.172977	-0.0960982
		MDM2	-1.24753	-1.63139	-1.48744	-0.79912	-1.53189	-1.3908	-0.864884	-2.89079	-2.16382	-0.955387	-1.21595	-2.12791	-1.81626	-0.857677	-0.706322	-1.88639	-1.45618	-1.9203	0	0.265603	0.354137	0.487201	0.284201	-0.0812002	0.249855	0.172977	-0.0960982
	Camptothecin	TOP1	-1.90221	-2.19441	0	-1.52429	-0.64509	-1.16398	-1.28303	-2.25233	-1.65968	-0.241599	-1.64287	-1.30463	-0.780974	-0.72519	-1.47046	-1.61285	-1.08017	-1.88969	-0.515598	-0.277629	-0.317291	-0.32869	-0.410863	-0.369777	-0.515598	-0.237968	-0.237968
		gene	WA01	WA01.1	WA01.2	WA09	WA09.1	WA09.2	WA19	WA19.1	WA19.2	iPS.IMR.90.1	iPS.IMR.90.1.1	iPS.IMR.90.1.2	iPS.DYR0100	iPS.DYR0100.1	iPS.DYR0100.2	iPS.Foreskin.2	iPS.Foreskin.2.1	iPS.Foreskin.2.2	A1	A1.1	A1.2	H1	H1.1	H1.2	Q1	Q1.1	Q1.2
subcluster 3	VX-680	AURKA	-0.206358	-1.84938	-1.23815	-0.469156	-0.821024	-0.64509	-1.05989	-6.86141	-0.167352	-1.06304	-0.193279	-1.49791	-0.948325	-0.948325	-0.111568	-0.715974	-2.05771	-0.982793	0.277629	0.713904	0.555259	0.493036	0.616295	0.862812	0.118984	0.317291	0.277629
		AURKB	-0.206358	-1.84938	-1.23815	-0.469156	-0.821024	-0.64509	-1.05989	-6.86141	-0.167352	-1.06304	-0.193279	-1.49791	-0.948325	-0.948325	-0.111568	-0.715974	-2.05771	-0.982793	0.277629	0.713904	0.555259	0.493036	0.616295	0.862812	0.118984	0.317291	0.277629
		AURKC	-0.206358	-1.84938	-1.23815	-0.469156	-0.821024	-0.64509	-1.05989	-6.86141	-0.167352	-1.06304	-0.193279	-1.49791	-0.948325	-0.948325	-0.111568	-0.715974	-2.05771	-0.982793	0.277629	0.713904	0.555259	0.493036	0.616295	0.862812	0.118984	0.317291	0.277629
		ABL1	-0.206358	-1.84938	-1.23815	-0.469156	-0.821024	-0.64509	-1.05989	-6.86141	-0.167352	-1.06304	-0.193279	-1.49791	-0.948325	-0.948325	-0.111568	-0.715974	-2.05771	-0.982793	0.277629	0.713904	0.555259	0.493036	0.616295	0.862812	0.118984	0.317291	0.277629
	AT7519	CDK9	-2.42058	-2.2687	-6.86141	-1.74573	-0.938313	-0.410512	-1.80606	-3.39478	-1.50438	-1.11136	-1.11136	-2.32476	-1.43119	-1.11568	-1.42227	-1.86296	-1.66822	-1.69113	-0.555259	-0.396614	-0.436275	-0.410863	-0.821726	-0.903899	-0.515598	0.317291	-0.198307
		CCNT1	-2.42058	-2.2687	-6.86141	-1.74573	-0.938313	-0.410512	-1.80606	-3.39478	-1.50438	-1.11136	-1.11136	-2.32476	-1.43119	-1.11568	-1.42227	-1.86296	-1.66822	-1.69113	-0.555259	-0.396614	-0.436275	-0.410863	-0.821726	-0.903899	-0.515598	0.317291	-0.198307
		CDK5R1	-2.42058	-2.2687	-6.86141	-1.74573	-0.938313	-0.410512	-1.80606	-3.39478	-1.50438	-1.11136	-1.11136	-2.32476	-1.43119	-1.11568	-1.42227	-1.86296	-1.66822	-1.69113	-0.555259	-0.396614	-0.436275	-0.410863	-0.821726	-0.903899	-0.515598	0.317291	-0.198307
		CDK2	-2.42058	-2.2687	-6.86141	-1.74573	-0.938313	-0.410512	-1.80606	-3.39478	-1.50438	-1.11136	-1.11136	-2.32476	-1.43119	-1.11568	-1.42227	-1.86296	-1.66822	-1.69113	-0.555259	-0.396614	-0.436275	-0.410863	-0.821726	-0.903899	-0.515598	0.317291	-0.198307
		CCNA2	-2.42058	-2.2687	-6.86141	-1.74573	-0.938313	-0.410512	-1.80606	-3.39478	-1.50438	-1.11136	-1.11136	-2.32476	-1.43119	-1.11568	-1.42227	-1.86296	-1.66822	-1.69113	-0.555259	-0.396614	-0.436275	-0.410863	-0.821726	-0.903899	-0.515598	0.317291	-0.198307
		GSK3B	-2.42058	-2.2687	-6.86141	-1.74573	-0.938313	-0.410512	-1.80606	-3.39478	-1.50438	-1.11136	-1.11136	-2.32476	-1.43119	-1.11568	-1.42227	-1.86296	-1.66822	-1.69113	-0.555259	-0.396614	-0.436275	-0.410863	-0.821726	-0.903899	-0.515598	0.317291	-0.198307
		CDK4	-2.42058	-2.2687	-6.86141	-1.74573	-0.938313	-0.410512	-1.80606	-3.39478	-1.50438	-1.11136	-1.11136	-2.32476	-1.43119	-1.11568	-1.42227	-1.86296	-1.66822	-1.69113	-0.555259	-0.396614	-0.436275	-0.410863	-0.821726	-0.903899	-0.515598	0.317291	-0.198307
		CCND1	-2.42058	-2.2687	-6.86141	-1.74573	-0.938313	-0.410512	-1.80606	-3.39478	-1.50438	-1.11136	-1.11136	-2.32476	-1.43119	-1.11568	-1.42227	-1.86296	-1.66822	-1.69113	-0.555259	-0.396614	-0.436275	-0.410863	-0.821726	-0.903899	-0.515598	0.317291	-0.198307
		CDK6	-2.42058	-2.2687	-6.86141	-1.74573	-0.938313	-0.410512	-1.80606	-3.39478	-1.50438	-1.11136	-1.11136	-2.32476	-1.43119	-1.11568	-1.42227	-1.86296	-1.66822	-1.69113	-0.555259	-0.396614	-0.436275	-0.410863	-0.821726	-0.903899	-0.515598	0.317291	-0.198307
		CCND3	-2.42058	-2.2687	-6.86141	-1.74573	-0.938313	-0.410512	-1.80606	-3.39478	-1.50438	-1.11136	-1.11136	-2.32476	-1.43119	-1.11568	-1.42227	-1.86296	-1.66822	-1.69113	-0.555259	-0.396614	-0.436275	-0.410863	-0.821726	-0.903899	-0.515598	0.317291	-0.198307
		CDK1	-2.42058	-2.2687	-6.86141	-1.74573	-0.938313	-0.410512	-1.80606	-3.39478	-1.50438	-1.11136	-1.11136	-2.32476	-1.43119	-1.11568	-1.42227	-1.86296	-1.66822	-1.69113	-0.555259	-0.396614	-0.436275	-0.410863	-0.821726	-0.903899	-0.515598	0.317291	-0.198307
		CCNB	-2.42058	-2.2687	-6.86141	-1.74573	-0.938313	-0.410512	-1.80606	-3.39478	-1.50438	-1.11136	-1.11136	-2.32476	-1.43119	-1.11568	-1.42227	-1.86296	-1.66822	-1.69113	-0.555259	-0.396614	-0.436275	-0.410863	-0.821726	-0.903899	-0.515598	0.317291	-0.198307
		CDK3	-2.42058	-2.2687	-6.86141	-1.74573	-0.938313	-0.410512	-1.80606	-3.39478	-1.50438	-1.11136	-1.11136	-2.32476	-1.43119	-1.11568	-1.42227	-1.86296	-1.66822	-1.69113	-0.555259	-0.396614	-0.436275	-0.410863	-0.821726	-0.903899	-0.515598	0.317291	-0.198307
		CCNE	-2.42058	-2.2687	-6.86141	-1.74573	-0.938313	-0.410512	-1.80606	-3.39478	-1.50438	-1.11136	-1.11136	-2.32476	-1.43119	-1.11568	-1.42227	-1.86296	-1.66822	-1.69113	-0.555259	-0.396614	-0.436275	-0.410863	-0.821726	-0.903899	-0.515598	0.317291	-0.198307
		PIK3CB	-2.42058	-2.2687	-6.86141	-1.74573	-0.938313	-0.410512	-1.80606	-3.39478	-1.50438	-1.11136	-1.11136	-2.32476	-1.43119	-1.11568	-1.42227	-1.86296	-1.66822	-1.69113	-0.555259	-0.396614	-0.436275	-0.410863	-0.821726	-0.903899	-0.515598	0.317291	-0.198307
		PLK3	-2.42058	-2.2687	-6.86141	-1.74573	-0.938313	-0.410512	-1.80606	-3.39478	-1.50438	-1.11136	-1.11136	-2.32476	-1.43119	-1.11568	-1.42227	-1.86296	-1.66822	-1.69113	-0.555259	-0.396614	-0.436275	-0.410863	-0.821726	-0.903899	-0.515598	0.317291	-0.198307
		RET	-2.42058	-2.2687	-6.86141	-1.74573	-0.938313	-0.410512	-1.80606	-3.39478	-1.50438	-1.11136	-1.11136	-2.32476	-1.43119	-1.11568	-1.42227	-1.86296	-1.66822	-1.69113	-0.555259	-0.396614	-0.436275	-0.410863	-0.821726	-0.903899	-0.515598	0.317291	-0.198307
		SGK	-2.42058	-2.2687	-6.86141	-1.74573	-0.938313	-0.410512	-1.80606	-3.39478	-1.50438	-1.11136	-1.11136	-2.32476	-1.43119	-1.11568	-1.42227	-1.86296	-1.66822	-1.69113	-0.555259	-0.396614	-0.436275	-0.410863	-0.821726	-0.903899	-0.515598	0.317291	-0.198307
		NTRK2	-2.42058	-2.2687	-6.86141	-1.74573	-0.938313	-0.410512	-1.80606	-3.39478	-1.50438	-1.11136	-1.11136	-2.32476	-1.43119	-1.11568	-1.42227	-1.86296	-1.66822	-1.69113	-0.555259	-0.396614	-0.436275	-0.410863	-0.821726	-0.903899	-0.515598	0.317291	-0.198307
		JAK2	-2.42058	-2.2687	-6.86141	-1.74573	-0.938313	-0.410512	-1.80606	-3.39478	-1.50438	-1.11136	-1.11136	-2.32476	-1.43119	-1.11568	-1.42227	-1.86296	-1.66822	-1.69113	-0.555259	-0.396614	-0.436275	-0.410863	-0.821726	-0.903899	-0.515598	0.317291	-0.198307
		CDK7	-2.42058	-2.2687	-6.86141	-1.74573	-0.938313	-0.410512	-1.80606	-3.39478	-1.50438	-1.11136	-1.11136	-2.32476	-1.43119	-1.11568	-1.42227	-1.86296	-1.66822	-1.69113	-0.555259	-0.396614	-0.436275	-0.410863	-0.821726	-0.903899	-0.515598	0.317291	-0.198307
		CCNH	-2.42058	-2.2687	-6.86141	-1.74573	-0.938313	-0.410512	-1.80606	-3.39478	-1.50438	-1.11136	-1.11136	-2.32476	-1.43119	-1.11568	-1.42227	-1.86296	-1.66822	-1.69113	-0.555259	-0.396614	-0.436275	-0.410863	-0.821726	-0.903899	-0.515598	0.317291	-0.198307
		MNAT1	-2.42058	-2.2687	-6.86141	-1.74573	-0.938313	-0.410512	-1.80606	-3.39478	-1.50438	-1.11136	-1.11136	-2.32476	-1.43119	-1.11568	-1.42227	-1.86296	-1.66822	-1.69113	-0.555259	-0.396614	-0.436275	-0.410863	-0.821726	-0.903899	-0.515598	0.317291	-0.198307
	Torin2	MTOR	-2.65227	-2.27982	-2.56119	-0.745247	-2.10992	-2.47669	-6.86141	-3.04316	-3.04316	-1.57685	-1.36376	-1.36376	-2.14752	-1.87559	-1.71345	-1.28652	-2.1339	-2.69997	0.443974	0.32289	0.32289	0.282529	0	0.0807225	0.29109	0.166337	0.207922
		ATM	-2.65227	-2.27982	-2.56119	-0.745247	-2.10992	-2.47669	-6.86141	-3.04316	-3.04316	-1.57685	-1.36376	-1.36376	-2.14752	-1.87559	-1.71345	-1.28652	-2.1339	-2.69997	0.443974	0.32289	0.32289	0.282529	0	0.0807225	0.29109	0.166337	0.207922
		ATR	-2.65227	-2.27982	-2.56119	-0.745247	-2.10992	-2.47669	-6.86141	-3.04316	-3.04316	-1.57685	-1.36376	-1.36376	-2.14752	-1.87559	-1.71345	-1.28652	-2.1339	-2.69997	0.443974	0.32289	0.32289	0.282529	0	0.0807225	0.29109	0.166337	0.207922
		PRKDC	-2.65227	-2.27982	-2.56119	-0.745247	-2.10992	-2.47669	-6.86141	-3.04316	-3.04316	-1.57685	-1.36376	-1.36376	-2.14752	-1.87559	-1.71345	-1.28652	-2.1339	-2.69997	0.443974	0.32289	0.32289	0.282529	0	0.0807225	0.29109	0.166337	0.207922
