# Supplementary material for: DRUGPATH – a novel bioinformatic approach identifies DNA-damage pathway as a regulator of size maintenance in human ESCs and iPSCs
Source: Sci Rep. 2019 Feb 13;9:1897. doi: 10.1038/s41598-018-37491-w (PMC6374489; doi:10.1038/s41598-018-37491-w)
Supplement: Supplementary file 8 — Table S7 [file 41598_2018_37491_MOESM8_ESM.xlsx]

## Sheet: survival
UP in hESCs/hiPSCs														UP in hAFSCs
NAME	GS<br> follow link to MSigDB	GS DETAILS	SIZE	ES	NES	NOM p-val	FDR q-val	FWER p-val	RANK AT MAX	LEADING EDGE				NAME	GS<br> follow link to MSigDB	GS DETAILS	SIZE	ES	NES	NOM p-val	FDR q-val	FWER p-val	RANK AT MAX	LEADING EDGE
REACTOME_L1CAM_INTERACTIONS	REACTOME_L1CAM_INTERACTIONS	Details ...	5	0.83871	2.20223	0.00362319	0.0225747	0.026	14	tags=100%, list=21%, signal=117%				REACTOME_PHOSPHOLIPID_METABOLISM	REACTOME_PHOSPHOLIPID_METABOLISM	Details ...	5	-0.848153	-2.00102	0.0013587	0.0221009	0.062	6	tags=80%, list=9%, signal=81%
KEGG_CYTOKINE_CYTOKINE_RECEPTOR_INTERACTION	KEGG_CYTOKINE_CYTOKINE_RECEPTOR_INTERACTION	Details ...	7	0.666667	2.00042	0.00995025	0.0524561	0.044	26	tags=100%, list=39%, signal=146%				REACTOME_SYNTHESIS_OF_PIPS_AT_THE_PLASMA_MEMBRANE	REACTOME_SYNTHESIS_OF_PIPS_AT_THE_PLASMA_MEMBRANE	Details ...	5	-0.848153	-2.00172	0	0.0331513	0.062	6	tags=80%, list=9%, signal=81%
KEGG_ADHERENS_JUNCTION	KEGG_ADHERENS_JUNCTION	Details ...	5	0.645161	1.72071	0.0350195	0.0567056	0.179	26	tags=100%, list=39%, signal=151%				REACTOME_METABOLISM_OF_LIPIDS_AND_LIPOPROTEINS	REACTOME_METABOLISM_OF_LIPIDS_AND_LIPOPROTEINS	Details ...	7	-0.720873	-1.92414	0.00251256	0.036098	0.127	12	tags=71%, list=18%, signal=78%
KEGG_GNRH_SIGNALING_PATHWAY	KEGG_GNRH_SIGNALING_PATHWAY	Details ...	7	0.616667	1.83968	0.0147783	0.0655423	0.108	29	tags=100%, list=43%, signal=158%				REACTOME_PI_METABOLISM	REACTOME_PI_METABOLISM	Details ...	5	-0.848153	-2.03139	0	0.0506889	0.048	6	tags=80%, list=9%, signal=81%
KEGG_EPITHELIAL_CELL_SIGNALING_IN_HELICOBACTER_PYLORI_INFECTION	KEGG_EPITHELIAL_CELL_SIGNALING_IN_HELICOBACTER_PYLORI_INFECTION	Details ...	6	0.606557	1.73769	0.0183486	0.0689047	0.166	29	tags=100%, list=43%, signal=161%				REACTOME_MITOTIC_G1_G1_S_PHASES	REACTOME_MITOTIC_G1_G1_S_PHASES	Details ...	12	-0.581818	-1.81321	0.00956938	0.0803236	0.318	36	tags=100%, list=54%, signal=177%
KEGG_MAPK_SIGNALING_PATHWAY	KEGG_MAPK_SIGNALING_PATHWAY	Details ...	13	0.394844	1.57692	0.0410959	0.0930602	0.345	29	tags=85%, list=43%, signal=120%				REACTOME_CELL_CYCLE	REACTOME_CELL_CYCLE	Details ...	18	-0.524641	-1.78736	0.00566893	0.080525	0.373	36	tags=89%, list=54%, signal=141%
KEGG_GAP_JUNCTION	KEGG_GAP_JUNCTION	Details ...	6	0.525893	1.49682	0.0625	0.109309	0.445	14	tags=83%, list=21%, signal=96%				REACTOME_IL_RECEPTOR_SHC_SIGNALING	REACTOME_IL_RECEPTOR_SHC_SIGNALING	Details ...	6	-0.652295	-1.66713	0.015625	0.179387	0.699	20	tags=67%, list=30%, signal=87%
														REACTOME_IL_3_5_AND_GM_CSF_SIGNALING	REACTOME_IL_3_5_AND_GM_CSF_SIGNALING	Details ...	6	-0.652295	-1.63238	0.0224868	0.201824	0.797	20	tags=67%, list=30%, signal=87%
														KEGG_PHOSPHATIDYLINOSITOL_SIGNALING_SYSTEM	KEGG_PHOSPHATIDYLINOSITOL_SIGNALING_SYSTEM	Details ...	5	-0.848153	-2.00729	0.00137741	0.021508	0.043	6	tags=80%, list=9%, signal=81%
														KEGG_CELL_CYCLE	KEGG_CELL_CYCLE	Details ...	19	-0.568448	-1.94461	0.00112613	0.0250904	0.074	36	tags=89%, list=54%, signal=139%
														KEGG_APOPTOSIS	KEGG_APOPTOSIS	Details ...	9	-0.6286	-1.80451	0.00739827	0.033943	0.242	20	tags=67%, list=30%, signal=82%
														KEGG_ALDOSTERONE_REGULATED_SODIUM_REABSORPTION	KEGG_ALDOSTERONE_REGULATED_SODIUM_REABSORPTION	Details ...	5	-0.774193	-1.81218	0.00527009	0.0351427	0.222	20	tags=100%, list=30%, signal=132%
														KEGG_INOSITOL_PHOSPHATE_METABOLISM	KEGG_INOSITOL_PHOSPHATE_METABOLISM	Details ...	5	-0.848153	-2.01815	0	0.0380978	0.038	6	tags=80%, list=9%, signal=81%
														KEGG_TYPE_II_DIABETES_MELLITUS	KEGG_TYPE_II_DIABETES_MELLITUS	Details ...	6	-0.717429	-1.81771	0.00526316	0.039349	0.213	7	tags=67%, list=10%, signal=68%
														KEGG_NATURAL_KILLER_CELL_MEDIATED_CYTOTOXICITY	KEGG_NATURAL_KILLER_CELL_MEDIATED_CYTOTOXICITY	Details ...	6	-0.681477	-1.76268	0.00930851	0.0427288	0.324	6	tags=50%, list=9%, signal=50%
														KEGG_P53_SIGNALING_PATHWAY	KEGG_P53_SIGNALING_PATHWAY	Details ...	11	-0.607143	-1.82786	0.00712589	0.0435178	0.199	34	tags=100%, list=51%, signal=170%
														KEGG_MTOR_SIGNALING_PATHWAY	KEGG_MTOR_SIGNALING_PATHWAY	Details ...	8	-0.679625	-1.84634	0.00499376	0.0476498	0.177	7	tags=50%, list=10%, signal=49%
														KEGG_FC_GAMMA_R_MEDIATED_PHAGOCYTOSIS	KEGG_FC_GAMMA_R_MEDIATED_PHAGOCYTOSIS	Details ...	8	-0.592724	-1.6527	0.0248139	0.0838188	0.587	6	tags=38%, list=9%, signal=36%
														KEGG_LEUKOCYTE_TRANSENDOTHELIAL_MIGRATION	KEGG_LEUKOCYTE_TRANSENDOTHELIAL_MIGRATION	Details ...	7	-0.581387	-1.55976	0.0380711	0.129964	0.814	6	tags=43%, list=9%, signal=42%
														KEGG_REGULATION_OF_ACTIN_CYTOSKELETON	KEGG_REGULATION_OF_ACTIN_CYTOSKELETON	Details ...	10	-0.527405	-1.54681	0.0469314	0.13009	0.833	6	tags=30%, list=9%, signal=28%
														KEGG_ACUTE_MYELOID_LEUKEMIA	KEGG_ACUTE_MYELOID_LEUKEMIA	Details ...	13	-0.496518	-1.5714	0.0329412	0.133492	0.785	7	tags=31%, list=10%, signal=28%
														KEGG_INSULIN_SIGNALING_PATHWAY	KEGG_INSULIN_SIGNALING_PATHWAY	Details ...	12	-0.493468	-1.52709	0.0447059	0.135342	0.867	7	tags=33%, list=10%, signal=31%
														KEGG_CHEMOKINE_SIGNALING_PATHWAY	KEGG_CHEMOKINE_SIGNALING_PATHWAY	Details ...	13	-0.464109	-1.50468	0.0576701	0.145379	0.91	21	tags=46%, list=31%, signal=54%
														KEGG_B_CELL_RECEPTOR_SIGNALING_PATHWAY	KEGG_B_CELL_RECEPTOR_SIGNALING_PATHWAY	Details ...	10	-0.491072	-1.45439	0.0726392	0.170397	0.955	6	tags=30%, list=9%, signal=28%
														KEGG_ERBB_SIGNALING_PATHWAY	KEGG_ERBB_SIGNALING_PATHWAY	Details ...	15	-0.436547	-1.43968	0.087963	0.173903	0.966	7	tags=27%, list=10%, signal=23%
														KEGG_SMALL_CELL_LUNG_CANCER	KEGG_SMALL_CELL_LUNG_CANCER	Details ...	12	-0.46844	-1.4599	0.066345	0.176187	0.952	33	tags=75%, list=49%, signal=121%
														KEGG_RENAL_CELL_CARCINOMA	KEGG_RENAL_CELL_CARCINOMA	Details ...	11	-0.456968	-1.38674	0.0986079	0.21875	0.989	6	tags=27%, list=9%, signal=25%
														KEGG_CHRONIC_MYELOID_LEUKEMIA	KEGG_CHRONIC_MYELOID_LEUKEMIA	Details ...	16	-0.408495	-1.3574	0.115778	0.241053	0.992	14	tags=38%, list=21%, signal=36%
														KEGG_VEGF_SIGNALING_PATHWAY	KEGG_VEGF_SIGNALING_PATHWAY		13	-0.419173	-1.33863	0.136256	0.251863	0.998	6	tags=23%, list=9%, signal=20%
														KEGG_GLIOMA	KEGG_GLIOMA		17	-0.390777	-1.32224	0.145455	0.260067	0.998	14	tags=35%, list=21%, signal=33%
														KEGG_FC_EPSILON_RI_SIGNALING_PATHWAY	KEGG_FC_EPSILON_RI_SIGNALING_PATHWAY		12	-0.414002	-1.29193	0.166865	0.261462	0.998	6	tags=25%, list=9%, signal=23%
														KEGG_PROSTATE_CANCER	KEGG_PROSTATE_CANCER		19	-0.367346	-1.281	0.173469	0.263071	0.999	21	tags=42%, list=31%, signal=44%
														KEGG_ENDOMETRIAL_CANCER	KEGG_ENDOMETRIAL_CANCER		13	-0.417952	-1.29613	0.148633	0.267461	0.998	21	tags=46%, list=31%, signal=54%
														KEGG_COLORECTAL_CANCER	KEGG_COLORECTAL_CANCER		12	-0.41832	-1.26629	0.173349	0.268556	0.999	21	tags=50%, list=31%, signal=60%
														KEGG_TOLL_LIKE_RECEPTOR_SIGNALING_PATHWAY	KEGG_TOLL_LIKE_RECEPTOR_SIGNALING_PATHWAY		12	-0.414002	-1.30082	0.149236	0.273685	0.998	6	tags=25%, list=9%, signal=23%

## Sheet: apoptosis
UP in hESCs/hiPSCs														UP in hAFSCs
NAME	GS<br> follow link to MSigDB	GS DETAILS	SIZE	ES	NES	NOM p-val	FDR q-val	FWER p-val	RANK AT MAX	LEADING EDGE				NAME	GS<br> follow link to MSigDB	GS DETAILS	SIZE	ES	NES	NOM p-val	FDR q-val	FWER p-val	RANK AT MAX	LEADING EDGE
REACTOME_CELL_CYCLE	REACTOME_CELL_CYCLE	Details ...	14	0.680851	2.38013	0	0	0	28	tags=100%, list=46%, signal=142%				REACTOME_PI_METABOLISM	REACTOME_PI_METABOLISM	Details ...	5	-0.928571	-2.59035	0	0	0	10	tags=100%, list=16%, signal=110%
REACTOME_CELL_CYCLE_MITOTIC	REACTOME_CELL_CYCLE_MITOTIC	Details ...	14	0.680851	2.3792	0	0	0	28	tags=100%, list=46%, signal=142%				REACTOME_SYNTHESIS_OF_PIPS_AT_THE_PLASMA_MEMBRANE	REACTOME_SYNTHESIS_OF_PIPS_AT_THE_PLASMA_MEMBRANE	Details ...	5	-0.928571	-2.56549	0	0	0	10	tags=100%, list=16%, signal=110%
REACTOME_MITOTIC_G1_G1_S_PHASES	REACTOME_MITOTIC_G1_G1_S_PHASES	Details ...	12	0.653061	2.22507	0	0.00148767	0.009	28	tags=100%, list=46%, signal=148%				REACTOME_IL_RECEPTOR_SHC_SIGNALING	REACTOME_IL_RECEPTOR_SHC_SIGNALING	Details ...	6	-0.872727	-2.55899	0	0	0	14	tags=100%, list=23%, signal=117%
REACTOME_G1_PHASE	REACTOME_G1_PHASE	Details ...	7	0.648148	1.805	0.0169972	0.0403301	0.286	25	tags=100%, list=41%, signal=150%				REACTOME_PHOSPHOLIPID_METABOLISM	REACTOME_PHOSPHOLIPID_METABOLISM	Details ...	5	-0.928571	-2.40388	0	0.00328254	0.007	10	tags=100%, list=16%, signal=110%
REACTOME_S_PHASE	REACTOME_S_PHASE	Details ...	7	0.592593	1.64809	0.0278184	0.0690363	0.636	28	tags=100%, list=46%, signal=164%				REACTOME_PI3K_CASCADE	REACTOME_PI3K_CASCADE	Details ...	7	-0.685185	-2.16127	0.00295858	0.00547296	0.023	25	tags=100%, list=41%, signal=150%
REACTOME_G1_S_TRANSITION	REACTOME_G1_S_TRANSITION	Details ...	7	0.592593	1.65584	0.0310192	0.0770444	0.621	28	tags=100%, list=46%, signal=164%				REACTOME_IL_2_SIGNALING	REACTOME_IL_2_SIGNALING	Details ...	8	-0.661763	-2.24788	0	0.00558978	0.015	18	tags=88%, list=30%, signal=108%
REACTOME_CYCLIN_A_B1_ASSOCIATED_EVENTS_DURING_G2_M_TRANSITION	REACTOME_CYCLIN_A_B1_ASSOCIATED_EVENTS_DURING_G2_M_TRANSITION	Details ...	6	0.581818	1.51472	0.0451807	0.0817216	0.9	28	tags=100%, list=46%, signal=167%				REACTOME_IL_3_5_AND_GM_CSF_SIGNALING	REACTOME_IL_3_5_AND_GM_CSF_SIGNALING	Details ...	7	-0.712019	-2.22021	0	0.0057345	0.018	14	tags=86%, list=23%, signal=98%
REACTOME_TRANSCRIPTION	REACTOME_TRANSCRIPTION	Details ...	5	0.625	1.48746	0.0586319	0.0839698	0.942	25	tags=100%, list=41%, signal=156%				REACTOME_SIGNALING_BY_GPCR	REACTOME_SIGNALING_BY_GPCR	Details ...	6	-0.734916	-2.16274	0.00285714	0.00625482	0.023	8	tags=83%, list=13%, signal=86%
REACTOME_RNA_POL_II_TRANSCRIPTION	REACTOME_RNA_POL_II_TRANSCRIPTION	Details ...	5	0.625	1.49391	0.0604134	0.0859657	0.929	25	tags=100%, list=41%, signal=156%				REACTOME_ADAPTIVE_IMMUNE_SYSTEM	REACTOME_ADAPTIVE_IMMUNE_SYSTEM	Details ...	7	-0.666667	-2.08709	0.00617284	0.0106696	0.048	26	tags=100%, list=43%, signal=154%
REACTOME_RNA_POL_II_PRE_TRANSCRIPTION_EVENTS	REACTOME_RNA_POL_II_PRE_TRANSCRIPTION_EVENTS	Details ...	5	0.625	1.51917	0.0414673	0.0863941	0.895	25	tags=100%, list=41%, signal=156%				REACTOME_METABOLISM_OF_LIPIDS_AND_LIPOPROTEINS	REACTOME_METABOLISM_OF_LIPIDS_AND_LIPOPROTEINS	Details ...	6	-0.694046	-2.03602	0	0.0139246	0.068	10	tags=83%, list=16%, signal=90%
REACTOME_MITOTIC_G2_G2_M_PHASES	REACTOME_MITOTIC_G2_G2_M_PHASES	Details ...	7	0.592593	1.65882	0.0316265	0.0905923	0.615	28	tags=100%, list=46%, signal=164%				REACTOME_CYTOKINE_SIGNALING_IN_IMMUNE_SYSTEM	REACTOME_CYTOKINE_SIGNALING_IN_IMMUNE_SYSTEM	Details ...	9	-0.5572	-1.92075	0.00314465	0.0287505	0.159	18	tags=78%, list=30%, signal=94%
REACTOME_FORMATION_OF_RNA_POL_II_ELONGATION_COMPLEX_	REACTOME_FORMATION_OF_RNA_POL_II_ELONGATION_COMPLEX_	Details ...	5	0.625	1.52587	0.0556439	0.090646	0.882	25	tags=100%, list=41%, signal=156%				REACTOME_PLATELET_ACTIVATION_SIGNALING_AND_AGGREGATION	REACTOME_PLATELET_ACTIVATION_SIGNALING_AND_AGGREGATION	Details ...	6	-0.654545	-1.92802	0.00549451	0.0303526	0.153	26	tags=100%, list=43%, signal=157%
REACTOME_LATE_PHASE_OF_HIV_LIFE_CYCLE	REACTOME_LATE_PHASE_OF_HIV_LIFE_CYCLE	Details ...	5	0.625	1.53638	0.0430108	0.0934508	0.862	25	tags=100%, list=41%, signal=156%				REACTOME_PI_3K_CASCADE	REACTOME_PI_3K_CASCADE	Details ...	6	-0.672727	-1.88448	0.0113636	0.0322873	0.187	25	tags=100%, list=41%, signal=153%
REACTOME_REGULATION_OF_MITOTIC_CELL_CYCLE	REACTOME_REGULATION_OF_MITOTIC_CELL_CYCLE	Details ...	6	0.581818	1.54285	0.0485584	0.100146	0.857	28	tags=100%, list=46%, signal=167%				REACTOME_SIGNALING_BY_ILS	REACTOME_SIGNALING_BY_ILS	Details ...	9	-0.5572	-1.8564	0.014652	0.033934	0.211	18	tags=78%, list=30%, signal=94%
REACTOME_HIV_LIFE_CYCLE	REACTOME_HIV_LIFE_CYCLE	Details ...	5	0.625	1.55428	0.046875	0.105347	0.836	25	tags=100%, list=41%, signal=156%				REACTOME_SIGNALING_BY_FGFR_MUTANTS	REACTOME_SIGNALING_BY_FGFR_MUTANTS	Details ...	5	-0.660714	-1.80387	0.028169	0.0381598	0.281	25	tags=100%, list=41%, signal=156%
REACTOME_CYCLIN_E_ASSOCIATED_EVENTS_DURING_G1_S_TRANSITION_	REACTOME_CYCLIN_E_ASSOCIATED_EVENTS_DURING_G1_S_TRANSITION_	Details ...	5	0.571429	1.3332	0.153605	0.165339	0.996	28	tags=100%, list=46%, signal=170%				REACTOME_SIGNALING_BY_FGFR_IN_DISEASE	REACTOME_SIGNALING_BY_FGFR_IN_DISEASE	Details ...	8	-0.537271	-1.81874	0.0160256	0.0394701	0.26	25	tags=88%, list=41%, signal=129%
REACTOME_HIV_INFECTION	REACTOME_HIV_INFECTION	Details ...	6	0.465575	1.21501	0.21319	0.244973	1	25	tags=83%, list=41%, signal=127%				REACTOME_SIGNALING_BY_INSULIN_RECEPTOR	REACTOME_SIGNALING_BY_INSULIN_RECEPTOR		8	-0.534605	-1.72932	0.0359281	0.0399116	0.363	25	tags=88%, list=41%, signal=129%
KEGG_CELL_CYCLE	KEGG_CELL_CYCLE	Details ...	13	0.586291	1.99584	0.00403226	0.0163261	0.061	28	tags=92%, list=46%, signal=134%				REACTOME_NEGATIVE_REGULATION_OF_FGFR_SIGNALING	REACTOME_NEGATIVE_REGULATION_OF_FGFR_SIGNALING	Details ...	5	-0.660714	-1.80443	0.00831025	0.0400999	0.278	25	tags=100%, list=41%, signal=156%
KEGG_P53_SIGNALING_PATHWAY	KEGG_P53_SIGNALING_PATHWAY	Details ...	7	0.666667	1.85718	0.0102639	0.0262967	0.19	24	tags=100%, list=39%, signal=146%				REACTOME_CELL_SURFACE_INTERACTIONS_AT_THE_VASCULAR_WALL	REACTOME_CELL_SURFACE_INTERACTIONS_AT_THE_VASCULAR_WALL		5	-0.642857	-1.73221	0.0189189	0.0406191	0.353	26	tags=100%, list=43%, signal=160%
KEGG_APOPTOSIS	KEGG_APOPTOSIS	Details ...	6	0.557754	1.47731	0.0661654	0.182055	0.909	3	tags=33%, list=5%, signal=32%				REACTOME_SIGNALING_BY_FGFR	REACTOME_SIGNALING_BY_FGFR		8	-0.537271	-1.74082	0.019802	0.0408061	0.344	25	tags=88%, list=41%, signal=129%
														REACTOME_SIGNALING_BY_SCF_KIT	REACTOME_SIGNALING_BY_SCF_KIT	Details ...	8	-0.517507	-1.74283	0.03	0.0427376	0.344	18	tags=75%, list=30%, signal=92%
														REACTOME_INSULIN_RECEPTOR_SIGNALLING_CASCADE	REACTOME_INSULIN_RECEPTOR_SIGNALLING_CASCADE	Details ...	8	-0.534605	-1.75031	0.0261438	0.0438428	0.336	25	tags=88%, list=41%, signal=129%
														REACTOME_CD28_CO_STIMULATION	REACTOME_CD28_CO_STIMULATION		5	-0.642857	-1.70258	0.0318841	0.0447903	0.407	26	tags=100%, list=43%, signal=160%
														REACTOME_COSTIMULATION_BY_THE_CD28_FAMILY	REACTOME_COSTIMULATION_BY_THE_CD28_FAMILY		5	-0.642857	-1.69123	0.0467033	0.0449767	0.42	26	tags=100%, list=43%, signal=160%
														REACTOME_GPVI_MEDIATED_ACTIVATION_CASCADE	REACTOME_GPVI_MEDIATED_ACTIVATION_CASCADE	Details ...	5	-0.642857	-1.75335	0.0274725	0.045072	0.328	26	tags=100%, list=43%, signal=160%
														REACTOME_SIGNALING_BY_ERBB4	REACTOME_SIGNALING_BY_ERBB4		5	-0.593525	-1.60773	0.0450704	0.0653716	0.568	14	tags=80%, list=23%, signal=95%
														REACTOME_DOWNSTREAM_SIGNALING_OF_ACTIVATED_FGFR	REACTOME_DOWNSTREAM_SIGNALING_OF_ACTIVATED_FGFR		7	-0.503882	-1.54812	0.05	0.0814757	0.661	25	tags=86%, list=41%, signal=129%
														REACTOME_IMMUNE_SYSTEM	REACTOME_IMMUNE_SYSTEM		13	-0.367642	-1.49143	0.1	0.098535	0.768	18	tags=69%, list=30%, signal=77%
														REACTOME_SIGNALING_BY_ERBB2	REACTOME_SIGNALING_BY_ERBB2		5	-0.544446	-1.49459	0.0865672	0.09997	0.762	17	tags=80%, list=28%, signal=102%
														REACTOME_SIGNALING_BY_EGFR_IN_CANCER	REACTOME_SIGNALING_BY_EGFR_IN_CANCER		5	-0.544446	-1.45402	0.0896359	0.110069	0.818	17	tags=80%, list=28%, signal=102%
														REACTOME_HEMOSTASIS	REACTOME_HEMOSTASIS		9	-0.404881	-1.41897	0.0744337	0.121152	0.864	18	tags=67%, list=30%, signal=81%
														REACTOME_SIGNALING_BY_PDGF	REACTOME_SIGNALING_BY_PDGF		7	-0.444812	-1.39567	0.132258	0.125399	0.881	28	tags=86%, list=46%, signal=140%
														REACTOME_AXON_GUIDANCE	REACTOME_AXON_GUIDANCE		7	-0.444444	-1.40197	0.117647	0.126337	0.878	38	tags=100%, list=62%, signal=235%
														REACTOME_DOWNSTREAM_SIGNAL_TRANSDUCTION	REACTOME_DOWNSTREAM_SIGNAL_TRANSDUCTION		7	-0.444812	-1.34602	0.159218	0.149125	0.933	28	tags=86%, list=46%, signal=140%
														REACTOME_NGF_SIGNALLING_VIA_TRKA_FROM_THE_PLASMA_MEMBRANE	REACTOME_NGF_SIGNALLING_VIA_TRKA_FROM_THE_PLASMA_MEMBRANE		6	-0.436364	-1.25822	0.197222	0.20247	0.975	38	tags=100%, list=62%, signal=239%
														KEGG_REGULATION_OF_ACTIN_CYTOSKELETON	KEGG_REGULATION_OF_ACTIN_CYTOSKELETON	Details ...	13	-0.708333	-2.77929	0	0	0	28	tags=100%, list=46%, signal=145%
														KEGG_LEUKOCYTE_TRANSENDOTHELIAL_MIGRATION	KEGG_LEUKOCYTE_TRANSENDOTHELIAL_MIGRATION	Details ...	6	-0.945455	-2.76086	0	0	0	10	tags=100%, list=16%, signal=108%
														KEGG_MTOR_SIGNALING_PATHWAY	KEGG_MTOR_SIGNALING_PATHWAY	Details ...	5	-0.928571	-2.55987	0	0	0	10	tags=100%, list=16%, signal=110%
														KEGG_INOSITOL_PHOSPHATE_METABOLISM	KEGG_INOSITOL_PHOSPHATE_METABOLISM	Details ...	5	-0.928571	-2.55006	0	0	0	10	tags=100%, list=16%, signal=110%
														KEGG_PHOSPHATIDYLINOSITOL_SIGNALING_SYSTEM	KEGG_PHOSPHATIDYLINOSITOL_SIGNALING_SYSTEM	Details ...	5	-0.928571	-2.53366	0	0	0	10	tags=100%, list=16%, signal=110%
														KEGG_TYPE_II_DIABETES_MELLITUS	KEGG_TYPE_II_DIABETES_MELLITUS	Details ...	5	-0.928571	-2.52649	0	0	0	10	tags=100%, list=16%, signal=110%
														KEGG_CHEMOKINE_SIGNALING_PATHWAY	KEGG_CHEMOKINE_SIGNALING_PATHWAY	Details ...	10	-0.657064	-2.39558	0	0.000362637	0.001	14	tags=80%, list=23%, signal=87%
														KEGG_ERBB_SIGNALING_PATHWAY	KEGG_ERBB_SIGNALING_PATHWAY	Details ...	8	-0.675311	-2.2439	0	0.00295604	0.009	17	tags=88%, list=28%, signal=105%
														KEGG_NATURAL_KILLER_CELL_MEDIATED_CYTOTOXICITY	KEGG_NATURAL_KILLER_CELL_MEDIATED_CYTOTOXICITY	Details ...	5	-0.785714	-2.16524	0	0.00574068	0.021	18	tags=100%, list=30%, signal=130%
														KEGG_INSULIN_SIGNALING_PATHWAY	KEGG_INSULIN_SIGNALING_PATHWAY	Details ...	6	-0.721224	-2.1031	0	0.00750064	0.029	10	tags=83%, list=16%, signal=90%
														KEGG_ACUTE_MYELOID_LEUKEMIA	KEGG_ACUTE_MYELOID_LEUKEMIA	Details ...	8	-0.622034	-2.00625	0	0.0155535	0.071	20	tags=88%, list=33%, signal=113%
														KEGG_CYTOKINE_CYTOKINE_RECEPTOR_INTERACTION	KEGG_CYTOKINE_CYTOKINE_RECEPTOR_INTERACTION	Details ...	8	-0.622641	-2.00824	0.00330033	0.0169674	0.071	29	tags=100%, list=48%, signal=166%
														KEGG_ENDOCYTOSIS	KEGG_ENDOCYTOSIS	Details ...	11	-0.52	-1.97329	0.00352113	0.017512	0.085	36	tags=100%, list=59%, signal=200%
														KEGG_MAPK_SIGNALING_PATHWAY	KEGG_MAPK_SIGNALING_PATHWAY	Details ...	8	-0.566038	-1.86269	0.0184615	0.0302616	0.158	32	tags=100%, list=52%, signal=183%
														KEGG_FC_GAMMA_R_MEDIATED_PHAGOCYTOSIS	KEGG_FC_GAMMA_R_MEDIATED_PHAGOCYTOSIS	Details ...	5	-0.684643	-1.86563	0.00269542	0.0321027	0.156	10	tags=80%, list=16%, signal=88%
														KEGG_FC_EPSILON_RI_SIGNALING_PATHWAY	KEGG_FC_EPSILON_RI_SIGNALING_PATHWAY	Details ...	5	-0.684643	-1.82245	0.0209424	0.0334786	0.195	10	tags=80%, list=16%, signal=88%
														KEGG_VEGF_SIGNALING_PATHWAY	KEGG_VEGF_SIGNALING_PATHWAY	Details ...	6	-0.615613	-1.80539	0.0232558	0.0345629	0.214	17	tags=83%, list=28%, signal=104%
														KEGG_ENDOMETRIAL_CANCER	KEGG_ENDOMETRIAL_CANCER	Details ...	7	-0.580241	-1.82274	0.0255591	0.0355711	0.195	10	tags=71%, list=16%, signal=76%
														KEGG_ALDOSTERONE_REGULATED_SODIUM_REABSORPTION	KEGG_ALDOSTERONE_REGULATED_SODIUM_REABSORPTION	Details ...	5	-0.665771	-1.75676	0.0204082	0.0410334	0.258	10	tags=80%, list=16%, signal=88%
														KEGG_JAK_STAT_SIGNALING_PATHWAY	KEGG_JAK_STAT_SIGNALING_PATHWAY	Details ...	10	-0.448619	-1.63511	0.0434783	0.0670977	0.405	14	tags=70%, list=23%, signal=76%
														KEGG_NON_SMALL_CELL_LUNG_CANCER	KEGG_NON_SMALL_CELL_LUNG_CANCER		8	-0.482416	-1.60564	0.038835	0.0717398	0.439	10	tags=63%, list=16%, signal=65%
														KEGG_B_CELL_RECEPTOR_SIGNALING_PATHWAY	KEGG_B_CELL_RECEPTOR_SIGNALING_PATHWAY		6	-0.527706	-1.53199	0.0552147	0.0965422	0.555	10	tags=67%, list=16%, signal=72%
														KEGG_GLIOMA	KEGG_GLIOMA		12	-0.382959	-1.48992	0.0588235	0.105652	0.623	10	tags=50%, list=16%, signal=48%
														KEGG_FOCAL_ADHESION	KEGG_FOCAL_ADHESION		18	-0.332083	-1.50115	0.092511	0.105721	0.603	30	tags=78%, list=49%, signal=108%
														KEGG_T_CELL_RECEPTOR_SIGNALING_PATHWAY	KEGG_T_CELL_RECEPTOR_SIGNALING_PATHWAY		7	-0.443498	-1.36345	0.123457	0.164858	0.81	18	tags=71%, list=30%, signal=90%
														KEGG_PANCREATIC_CANCER	KEGG_PANCREATIC_CANCER		10	-0.369233	-1.31165	0.158301	0.194698	0.862	12	tags=60%, list=20%, signal=62%

## Sheet: G1
UP in hESCs/hiPSCs														UP in hAFSCs
NAME	GS<br> follow link to MSigDB	GS DETAILS	SIZE	ES	NES	NOM p-val	FDR q-val	FWER p-val	RANK AT MAX	LEADING EDGE				NAME	GS<br> follow link to MSigDB	GS DETAILS	SIZE	ES	NES	NOM p-val	FDR q-val	FWER p-val	RANK AT MAX	LEADING EDGE
PID_EPHA_FWDPATHWAY	PID_EPHA_FWDPATHWAY	Details ...	9	0.891304	2.84561	0	0	0	13	tags=100%, list=24%, signal=110%				REACTOME_REGULATION_OF_MITOTIC_CELL_CYCLE	REACTOME_REGULATION_OF_MITOTIC_CELL_CYCLE	Details ...	7	-0.895833	-2.77775	0	0	0	13	tags=100%, list=24%, signal=114%
PID_CXCR4_PATHWAY	PID_CXCR4_PATHWAY	Details ...	14	0.760462	2.76452	0	0	0	16	tags=86%, list=29%, signal=90%				PID_P73PATHWAY	PID_P73PATHWAY	Details ...	9	-0.601231	-2.14374	0.00643087	0.0356004	0.107	21	tags=89%, list=38%, signal=120%
PID_AMB2_NEUTROPHILS_PATHWAY	PID_AMB2_NEUTROPHILS_PATHWAY	Details ...	7	0.9375	2.73053	0	0	0	9	tags=100%, list=16%, signal=104%				PID_FOXM1_PATHWAY	PID_FOXM1_PATHWAY	Details ...	7	-0.652819	-2.04911	0.00303951	0.0493938	0.209	15	tags=86%, list=27%, signal=103%
PID_GLYPICAN_1PATHWAY	PID_GLYPICAN_1PATHWAY	Details ...	7	0.9375	2.68968	0	0	0	9	tags=100%, list=16%, signal=104%				REACTOME_CELL_CYCLE_MITOTIC	REACTOME_CELL_CYCLE_MITOTIC	Details ...	14	-0.463415	-1.98224	0.00331126	0.0521085	0.274	37	tags=100%, list=67%, signal=228%
PID_ALPHA_SYNUCLEIN_PATHWAY	PID_ALPHA_SYNUCLEIN_PATHWAY	Details ...	7	0.9375	2.66764	0	0	0	9	tags=100%, list=16%, signal=104%				REACTOME_CELL_CYCLE	REACTOME_CELL_CYCLE	Details ...	14	-0.463415	-1.9212	0.0105263	0.0563722	0.352	37	tags=100%, list=67%, signal=228%
PID_PTP1B_PATHWAY	PID_PTP1B_PATHWAY	Details ...	12	0.746341	2.62638	0	0	0	10	tags=75%, list=18%, signal=72%				REACTOME_MITOTIC_G1_G1_S_PHASES	REACTOME_MITOTIC_G1_G1_S_PHASES	Details ...	12	-0.44186	-1.76899	0.0302013	0.102718	0.633	37	tags=100%, list=67%, signal=239%
PID_TXA2PATHWAY	PID_TXA2PATHWAY	Details ...	10	0.813142	2.60931	0	0	0	13	tags=90%, list=24%, signal=96%				PID_P53_REGULATION_PATHWAY	PID_P53_REGULATION_PATHWAY	Details ...	6	-0.55102	-1.65698	0.0277008	0.15745	0.824	29	tags=100%, list=53%, signal=188%
REACTOME_ADAPTIVE_IMMUNE_SYSTEM	REACTOME_ADAPTIVE_IMMUNE_SYSTEM	Details ...	12	0.724408	2.49092	0	0.000121505	0.001	16	tags=83%, list=29%, signal=92%				PID_RB_1PATHWAY	PID_RB_1PATHWAY	Details ...	10	-0.450599	-1.61949	0.033557	0.164403	0.879	23	tags=80%, list=42%, signal=112%
PID_EPHRINB_REV_PATHWAY	PID_EPHRINB_REV_PATHWAY	Details ...	8	0.829787	2.50522	0	0.000135006	0.001	15	tags=100%, list=27%, signal=118%				BIOCARTA_G1_PATHWAY	BIOCARTA_G1_PATHWAY	Details ...	7	-0.5	-1.55892	0.0523256	0.190616	0.941	32	tags=100%, list=58%, signal=209%
PID_P38_ALPHA_BETA_PATHWAY	PID_P38_ALPHA_BETA_PATHWAY	Details ...	8	0.842686	2.55885	0	0.000151882	0.001	9	tags=88%, list=16%, signal=89%				PID_REG_GR_PATHWAY	PID_REG_GR_PATHWAY	Details ...	5	-0.54	-1.51968	0.0614973	0.201283	0.966	29	tags=100%, list=53%, signal=192%
REACTOME_COSTIMULATION_BY_THE_CD28_FAMILY	REACTOME_COSTIMULATION_BY_THE_CD28_FAMILY	Details ...	8	0.808511	2.43712	0	0.00020361	0.002	16	tags=100%, list=29%, signal=121%				BIOCARTA_CELLCYCLE_PATHWAY	BIOCARTA_CELLCYCLE_PATHWAY	Details ...	9	-0.413044	-1.44585	0.0738462	0.227665	0.989	37	tags=100%, list=67%, signal=256%
REACTOME_REGULATION_OF_KIT_SIGNALING	REACTOME_REGULATION_OF_KIT_SIGNALING	Details ...	6	0.918367	2.46308	0	0.00022212	0.002	9	tags=100%, list=16%, signal=107%				KEGG_P53_SIGNALING_PATHWAY	KEGG_P53_SIGNALING_PATHWAY	Details ...	7	-0.466666	-1.45665	0.0640244	0.237472	0.989	15	tags=71%, list=27%, signal=86%
PID_PI3KCI_PATHWAY	PID_PI3KCI_PATHWAY	Details ...	12	0.714658	2.39704	0	0.00045964	0.005	15	tags=83%, list=27%, signal=90%
PID_PDGFRB_PATHWAY	PID_PDGFRB_PATHWAY	Details ...	15	0.662267	2.33693	0	0.000854163	0.01	15	tags=73%, list=27%, signal=73%
REACTOME_CTLA4_INHIBITORY_SIGNALING	REACTOME_CTLA4_INHIBITORY_SIGNALING	Details ...	5	0.9	2.28441	0	0.00159067	0.02	9	tags=100%, list=16%, signal=109%
REACTOME_PECAM1_INTERACTIONS	REACTOME_PECAM1_INTERACTIONS	Details ...	5	0.9	2.27025	0	0.00171365	0.023	9	tags=100%, list=16%, signal=109%
REACTOME_CD28_CO_STIMULATION	REACTOME_CD28_CO_STIMULATION	Details ...	7	0.791667	2.25908	0	0.0017458	0.025	16	tags=100%, list=29%, signal=123%
REACTOME_SIGNALING_BY_SCF_KIT	REACTOME_SIGNALING_BY_SCF_KIT	Details ...	10	0.663427	2.11186	0.0015083	0.00641143	0.091	16	tags=80%, list=29%, signal=92%
REACTOME_PLATELET_ACTIVATION_SIGNALING_AND_AGGREGATION	REACTOME_PLATELET_ACTIVATION_SIGNALING_AND_AGGREGATION	Details ...	9	0.621858	1.96804	0.00597015	0.0194601	0.264	15	tags=78%, list=27%, signal=89%
REACTOME_SIGNALING_BY_ERBB2	REACTOME_SIGNALING_BY_ERBB2	Details ...	7	0.676734	1.94923	0.00460123	0.0215202	0.298	16	tags=86%, list=29%, signal=105%
REACTOME_GAB1_SIGNALOSOME	REACTOME_GAB1_SIGNALOSOME		5	0.76	1.92528	0.00160514	0.0241008	0.339	16	tags=100%, list=29%, signal=128%
KEGG_ADHERENS_JUNCTION	KEGG_ADHERENS_JUNCTION		5	0.734289	1.85162	0.00666667	0.0411901	0.531	9	tags=80%, list=16%, signal=87%
REACTOME_HEMOSTASIS	REACTOME_HEMOSTASIS		15	0.500987	1.80775	0.0137552	0.0509119	0.648	15	tags=60%, list=27%, signal=60%
REACTOME_SIGNALING_BY_THE_B_CELL_RECEPTOR_BCR	REACTOME_SIGNALING_BY_THE_B_CELL_RECEPTOR_BCR		6	0.67344	1.81304	0.0107362	0.0514142	0.634	16	tags=83%, list=29%, signal=105%
REACTOME_SIGNALING_BY_EGFR_IN_CANCER	REACTOME_SIGNALING_BY_EGFR_IN_CANCER		6	0.645784	1.75281	0.0110759	0.0707899	0.769	16	tags=83%, list=29%, signal=105%
REACTOME_CELL_SURFACE_INTERACTIONS_AT_THE_VASCULAR_WALL	REACTOME_CELL_SURFACE_INTERACTIONS_AT_THE_VASCULAR_WALL		8	0.583443	1.73823	0.0207101	0.0758714	0.804	15	tags=75%, list=27%, signal=88%
KEGG_NATURAL_KILLER_CELL_MEDIATED_CYTOTOXICITY	KEGG_NATURAL_KILLER_CELL_MEDIATED_CYTOTOXICITY		6	0.620763	1.6786	0.0206795	0.0967989	0.908	15	tags=83%, list=27%, signal=102%
REACTOME_GPVI_MEDIATED_ACTIVATION_CASCADE	REACTOME_GPVI_MEDIATED_ACTIVATION_CASCADE		6	0.621832	1.68446	0.0292758	0.0972648	0.899	15	tags=83%, list=27%, signal=102%
REACTOME_REGULATION_OF_SIGNALING_BY_CBL	REACTOME_REGULATION_OF_SIGNALING_BY_CBL		6	0.621832	1.67073	0.027027	0.098489	0.919	15	tags=83%, list=27%, signal=102%
KEGG_REGULATION_OF_ACTIN_CYTOSKELETON	KEGG_REGULATION_OF_ACTIN_CYTOSKELETON		6	0.620763	1.68724	0.01849	0.0989696	0.896	15	tags=83%, list=27%, signal=102%
REACTOME_IMMUNE_SYSTEM	REACTOME_IMMUNE_SYSTEM		19	0.41734	1.60488	0.036635	0.141335	0.97	16	tags=53%, list=29%, signal=49%
REACTOME_HIV_INFECTION	REACTOME_HIV_INFECTION		8	0.532381	1.57148	0.0488166	0.16393	0.986	25	tags=88%, list=45%, signal=137%
REACTOME_NOTCH1_INTRACELLULAR_DOMAIN_REGULATES_TRANSCRIPTION	REACTOME_NOTCH1_INTRACELLULAR_DOMAIN_REGULATES_TRANSCRIPTION	Details ...	5	1	1.31071	0	0.167417	0	4	tags=100%, list=67%, signal=50%
REACTOME_SIGNALING_BY_NOTCH	REACTOME_SIGNALING_BY_NOTCH	Details ...	5	1	1.30391	0	0.179583	0.127	4	tags=100%, list=67%, signal=50%
ST_ADRENERGIC	ST_ADRENERGIC		5	0.612076	1.53649	0.0535433	0.19184	0.997	15	tags=80%, list=27%, signal=100%
BIOCARTA_CARM_ER_PATHWAY	BIOCARTA_CARM_ER_PATHWAY	Details ...	5	1	1.282	0	0.201583	0.254	4	tags=100%, list=67%, signal=50%
REACTOME_SIGNALING_BY_NOTCH1	REACTOME_SIGNALING_BY_NOTCH1	Details ...	5	1	1.28178	0	0.206125	0.392	4	tags=100%, list=67%, signal=50%
REACTOME_SYNTHESIS_OF_PIPS_AT_THE_PLASMA_MEMBRANE	REACTOME_SYNTHESIS_OF_PIPS_AT_THE_PLASMA_MEMBRANE		5	0.571241	1.45798	0.081862	0.206928	1	15	tags=80%, list=27%, signal=100%
KEGG_FC_GAMMA_R_MEDIATED_PHAGOCYTOSIS	KEGG_FC_GAMMA_R_MEDIATED_PHAGOCYTOSIS		5	0.57283	1.4499	0.0774963	0.207094	1	15	tags=80%, list=27%, signal=100%
KEGG_EPITHELIAL_CELL_SIGNALING_IN_HELICOBACTER_PYLORI_INFECTION	KEGG_EPITHELIAL_CELL_SIGNALING_IN_HELICOBACTER_PYLORI_INFECTION		7	0.515677	1.50848	0.0684713	0.207772	0.999	10	tags=57%, list=18%, signal=61%
REACTOME_PI_METABOLISM	REACTOME_PI_METABOLISM		5	0.571241	1.43086	0.0858034	0.208182	1	15	tags=80%, list=27%, signal=100%
REACTOME_LATE_PHASE_OF_HIV_LIFE_CYCLE	REACTOME_LATE_PHASE_OF_HIV_LIFE_CYCLE		5	0.58	1.43515	0.0827922	0.208414	1	25	tags=100%, list=45%, signal=167%
REACTOME_FORMATION_OF_RNA_POL_II_ELONGATION_COMPLEX_	REACTOME_FORMATION_OF_RNA_POL_II_ELONGATION_COMPLEX_		5	0.58	1.45217	0.0922098	0.208884	1	25	tags=100%, list=45%, signal=167%
PID_TCPTP_PATHWAY	PID_TCPTP_PATHWAY	Details ...	5	0.809524	1.85364	0.00147929	0.208985	0.175	8	tags=100%, list=31%, signal=117%
REACTOME_PHOSPHOLIPID_METABOLISM	REACTOME_PHOSPHOLIPID_METABOLISM		5	0.571241	1.45937	0.0731707	0.210266	1	15	tags=80%, list=27%, signal=100%
REACTOME_RNA_POL_II_TRANSCRIPTION	REACTOME_RNA_POL_II_TRANSCRIPTION		5	0.58	1.46892	0.0852713	0.210394	1	25	tags=100%, list=45%, signal=167%
KEGG_CYTOKINE_CYTOKINE_RECEPTOR_INTERACTION	KEGG_CYTOKINE_CYTOKINE_RECEPTOR_INTERACTION	Details ...	9	0.617755	1.69892	0.0193906	0.212035	0.445	7	tags=67%, list=27%, signal=60%
REACTOME_METABOLISM_OF_LIPIDS_AND_LIPOPROTEINS	REACTOME_METABOLISM_OF_LIPIDS_AND_LIPOPROTEINS		5	0.571241	1.43544	0.0823723	0.212469	1	15	tags=80%, list=27%, signal=100%
KEGG_INOSITOL_PHOSPHATE_METABOLISM	KEGG_INOSITOL_PHOSPHATE_METABOLISM		5	0.571241	1.42254	0.107843	0.212508	1	15	tags=80%, list=27%, signal=100%
SIG_BCR_SIGNALING_PATHWAY	SIG_BCR_SIGNALING_PATHWAY		5	0.574392	1.44015	0.0944625	0.21266	1	15	tags=80%, list=27%, signal=100%
KEGG_ACUTE_MYELOID_LEUKEMIA	KEGG_ACUTE_MYELOID_LEUKEMIA		7	0.525693	1.50936	0.0826952	0.213104	0.999	16	tags=71%, list=29%, signal=88%
REACTOME_TRANSCRIPTION	REACTOME_TRANSCRIPTION		5	0.58	1.47144	0.0657492	0.213347	1	25	tags=100%, list=45%, signal=167%
KEGG_PHOSPHATIDYLINOSITOL_SIGNALING_SYSTEM	KEGG_PHOSPHATIDYLINOSITOL_SIGNALING_SYSTEM		5	0.571241	1.4609	0.0820433	0.213649	1	15	tags=80%, list=27%, signal=100%
KEGG_B_CELL_RECEPTOR_SIGNALING_PATHWAY	KEGG_B_CELL_RECEPTOR_SIGNALING_PATHWAY		6	0.530612	1.41748	0.103077	0.213657	1	28	tags=100%, list=51%, signal=181%
REACTOME_HIV_LIFE_CYCLE	REACTOME_HIV_LIFE_CYCLE		5	0.58	1.47409	0.0715447	0.215475	1	25	tags=100%, list=45%, signal=167%
PID_ERBB1_DOWNSTREAM_PATHWAY	PID_ERBB1_DOWNSTREAM_PATHWAY		7	0.515385	1.49527	0.0697674	0.215716	0.999	16	tags=71%, list=29%, signal=88%
PID_ERBB1_INTERNALIZATION_PATHWAY	PID_ERBB1_INTERNALIZATION_PATHWAY		5	0.594581	1.4883	0.0543478	0.216941	0.999	15	tags=80%, list=27%, signal=100%
REACTOME_RNA_POL_II_PRE_TRANSCRIPTION_EVENTS	REACTOME_RNA_POL_II_PRE_TRANSCRIPTION_EVENTS		5	0.58	1.47577	0.0790698	0.218921	1	25	tags=100%, list=45%, signal=167%
PID_ERBB1_RECEPTOR_PROXIMAL_PATHWAY	PID_ERBB1_RECEPTOR_PROXIMAL_PATHWAY		5	0.594581	1.47804	0.0753532	0.222771	1	15	tags=80%, list=27%, signal=100%
PID_FAK_PATHWAY	PID_FAK_PATHWAY		6	0.512269	1.40032	0.117825	0.227033	1	15	tags=67%, list=27%, signal=82%
KEGG_T_CELL_RECEPTOR_SIGNALING_PATHWAY	KEGG_T_CELL_RECEPTOR_SIGNALING_PATHWAY		10	0.422222	1.37469	0.127507	0.236419	1	35	tags=100%, list=64%, signal=225%
KEGG_ENDOCYTOSIS	KEGG_ENDOCYTOSIS		6	0.517222	1.38235	0.117199	0.236597	1	8	tags=50%, list=15%, signal=52%
PID_LYSOPHOSPHOLIPID_PATHWAY	PID_LYSOPHOSPHOLIPID_PATHWAY		5	0.547541	1.37684	0.121685	0.238502	1	8	tags=60%, list=15%, signal=64%
KEGG_MTOR_SIGNALING_PATHWAY	KEGG_MTOR_SIGNALING_PATHWAY		5	0.551241	1.38326	0.123794	0.240202	1	16	tags=80%, list=29%, signal=103%

## Sheet: S
UP in hESCs/hiPSCs														UP in hAFSCs
NAME	GS<br> follow link to MSigDB	GS DETAILS	SIZE	ES	NES	NOM p-val	FDR q-val	FWER p-val	RANK AT MAX	LEADING EDGE				NAME	GS<br> follow link to MSigDB	GS DETAILS	SIZE	ES	NES	NOM p-val	FDR q-val	FWER p-val	RANK AT MAX	LEADING EDGE
KEGG_APOPTOSIS	KEGG_APOPTOSIS	Details ...	6	0.871795	2.42314	0	0.00474753	0.011	10	tags=100%, list=22%, signal=111%				REACTOME_L1CAM_INTERACTIONS	REACTOME_L1CAM_INTERACTIONS	Details ...	5	-0.875	-2.08237	0	0.0462393	0.04	11	tags=100%, list=24%, signal=118%
KEGG_SMALL_CELL_LUNG_CANCER	KEGG_SMALL_CELL_LUNG_CANCER	Details ...	6	0.871795	2.52525	0	0.00534181	0.006	10	tags=100%, list=22%, signal=111%				PID_PTP1B_PATHWAY	PID_PTP1B_PATHWAY	Details ...	11	-0.623188	-1.90875	0.00377358	0.0917774	0.306	22	tags=91%, list=49%, signal=134%
KEGG_PHOSPHATIDYLINOSITOL_SIGNALING_SYSTEM	KEGG_PHOSPHATIDYLINOSITOL_SIGNALING_SYSTEM	Details ...	5	0.85	2.1933	0	0.00618346	0.059	10	tags=100%, list=22%, signal=114%				REACTOME_AXON_GUIDANCE	REACTOME_AXON_GUIDANCE	Details ...	9	-0.696043	-1.96888	0.00382166	0.105353	0.184	14	tags=78%, list=31%, signal=90%
REACTOME_PHOSPHOLIPID_METABOLISM	REACTOME_PHOSPHOLIPID_METABOLISM	Details ...	5	0.85	2.25889	0	0.00621565	0.033	10	tags=100%, list=22%, signal=114%				PID_PDGFRB_PATHWAY	PID_PDGFRB_PATHWAY	Details ...	5	-0.642857	-1.6079	0.033419	0.106109	0.548	11	tags=100%, list=58%, signal=175%
REACTOME_METABOLISM_OF_LIPIDS_AND_LIPOPROTEINS	REACTOME_METABOLISM_OF_LIPIDS_AND_LIPOPROTEINS	Details ...	5	0.85	2.22341	0	0.00659131	0.051	10	tags=100%, list=22%, signal=114%				REACTOME_DEVELOPMENTAL_BIOLOGY	REACTOME_DEVELOPMENTAL_BIOLOGY	Details ...	10	-0.645046	-1.86055	0.0112782	0.110711	0.413	14	tags=70%, list=31%, signal=79%
KEGG_JAK_STAT_SIGNALING_PATHWAY	KEGG_JAK_STAT_SIGNALING_PATHWAY	Details ...	5	0.85	2.19855	0	0.00667921	0.058	10	tags=100%, list=22%, signal=114%				PID_TCPTP_PATHWAY	PID_TCPTP_PATHWAY	Details ...	7	-0.684333	-1.79073	0.00798935	0.111137	0.633	8	tags=57%, list=18%, signal=59%
REACTOME_SYNTHESIS_OF_PIPS_AT_THE_PLASMA_MEMBRANE	REACTOME_SYNTHESIS_OF_PIPS_AT_THE_PLASMA_MEMBRANE	Details ...	5	0.85	2.23735	0	0.00668651	0.044	10	tags=100%, list=22%, signal=114%				KEGG_GAP_JUNCTION	KEGG_GAP_JUNCTION	Details ...	6	-0.768158	-1.91747	0.00275482	0.1128	0.283	11	tags=83%, list=24%, signal=96%
KEGG_INOSITOL_PHOSPHATE_METABOLISM	KEGG_INOSITOL_PHOSPHATE_METABOLISM	Details ...	5	0.85	2.28513	0	0.00716287	0.031	10	tags=100%, list=22%, signal=114%				PID_AMB2_NEUTROPHILS_PATHWAY	PID_AMB2_NEUTROPHILS_PATHWAY	Details ...	8	-0.648649	-1.81604	0.00939597	0.113386	0.54	22	tags=100%, list=49%, signal=161%
REACTOME_PI_METABOLISM	REACTOME_PI_METABOLISM	Details ...	5	0.85	2.29308	0	0.00896909	0.029	10	tags=100%, list=22%, signal=114%				KEGG_MTOR_SIGNALING_PATHWAY	KEGG_MTOR_SIGNALING_PATHWAY	Details ...	5	-0.642857	-1.60979	0.0517241	0.122211	0.541	11	tags=100%, list=58%, signal=175%
KEGG_TYPE_II_DIABETES_MELLITUS	KEGG_TYPE_II_DIABETES_MELLITUS	Details ...	5	0.8	2.08475	0	0.0124091	0.126	12	tags=100%, list=27%, signal=121%				BIOCARTA_INTEGRIN_PATHWAY	BIOCARTA_INTEGRIN_PATHWAY	Details ...	6	-0.717949	-1.82816	0.0108401	0.122689	0.514	18	tags=100%, list=40%, signal=144%
KEGG_MTOR_SIGNALING_PATHWAY	KEGG_MTOR_SIGNALING_PATHWAY	Details ...	5	0.8	2.02909	0.00358423	0.0164843	0.178	12	tags=100%, list=27%, signal=121%				KEGG_GNRH_SIGNALING_PATHWAY	KEGG_GNRH_SIGNALING_PATHWAY	Details ...	5	-0.746026	-1.79097	0.00421941	0.124506	0.632	11	tags=80%, list=24%, signal=94%
REACTOME_IMMUNE_SYSTEM	REACTOME_IMMUNE_SYSTEM	Details ...	14	0.555646	2.28736	0.00480769	0.0166615	0.012	21	tags=93%, list=50%, signal=124%				KEGG_VEGF_SIGNALING_PATHWAY	KEGG_VEGF_SIGNALING_PATHWAY	Details ...	5	-0.571429	-1.48144	0.0548628	0.132527	0.677	12	tags=100%, list=63%, signal=200%
PID_CXCR4_PATHWAY	PID_CXCR4_PATHWAY	Details ...	5	0.783784	2.04881	0.00322581	0.0451782	0.095	12	tags=100%, list=29%, signal=123%				KEGG_INSULIN_SIGNALING_PATHWAY	KEGG_INSULIN_SIGNALING_PATHWAY	Details ...	5	-0.642857	-1.62458	0.0179028	0.138354	0.519	11	tags=100%, list=58%, signal=175%
KEGG_LEUKOCYTE_TRANSENDOTHELIAL_MIGRATION	KEGG_LEUKOCYTE_TRANSENDOTHELIAL_MIGRATION	Details ...	7	0.575857	1.80395	0.0115385	0.0488448	0.472	13	tags=86%, list=29%, signal=102%				PID_TCPTP_PATHWAY	PID_TCPTP_PATHWAY	Details ...	5	-0.571429	-1.45215	0.0911215	0.145376	0.744	12	tags=100%, list=63%, signal=200%
REACTOME_IL_3_5_AND_GM_CSF_SIGNALING	REACTOME_IL_3_5_AND_GM_CSF_SIGNALING	Details ...	5	0.783784	2.10039	0.0126984	0.0496818	0.073	12	tags=100%, list=29%, signal=123%				REACTOME_SIGNALING_BY_ERBB2	REACTOME_SIGNALING_BY_ERBB2	Details ...	9	-0.592836	-1.65309	0.0311284	0.153624	0.937	18	tags=78%, list=40%, signal=104%
REACTOME_MITOTIC_G1_G1_S_PHASES	REACTOME_MITOTIC_G1_G1_S_PHASES	Details ...	6	0.846154	2.05368	0.00331126	0.0558126	0.053	7	tags=100%, list=37%, signal=108%				REACTOME_NCAM_SIGNALING_FOR_NEURITE_OUT_GROWTH	REACTOME_NCAM_SIGNALING_FOR_NEURITE_OUT_GROWTH	Details ...	5	-0.704507	-1.6679	0.0156028	0.155041	0.917	11	tags=80%, list=24%, signal=94%
PID_P53_DOWNSTREAM_PATHWAY	PID_P53_DOWNSTREAM_PATHWAY	Details ...	7	0.55819	1.75235	0.011583	0.0584767	0.563	4	tags=71%, list=9%, signal=66%				PID_ALPHA_SYNUCLEIN_PATHWAY	PID_ALPHA_SYNUCLEIN_PATHWAY	Details ...	7	-0.631579	-1.65965	0.0329218	0.155463	0.929	22	tags=100%, list=49%, signal=165%
PID_IL6_7_PATHWAY	PID_IL6_7_PATHWAY	Details ...	6	0.611111	1.78444	0.0166667	0.0750868	0.32	19	tags=100%, list=45%, signal=157%				PID_SHP2_PATHWAY	PID_SHP2_PATHWAY	Details ...	8	-0.602169	-1.67105	0.0278884	0.161095	0.912	11	tags=63%, list=24%, signal=68%
REACTOME_SIGNALING_BY_ILS	REACTOME_SIGNALING_BY_ILS	Details ...	7	0.571429	1.7464	0.0152091	0.0776171	0.36	21	tags=100%, list=50%, signal=167%				KEGG_ERBB_SIGNALING_PATHWAY	KEGG_ERBB_SIGNALING_PATHWAY	Details ...	11	-0.549692	-1.6353	0.0282413	0.163155	0.951	13	tags=55%, list=29%, signal=58%
PID_IL2_1PATHWAY	PID_IL2_1PATHWAY	Details ...	6	0.611111	1.7871	0.0166667	0.0873732	0.319	19	tags=100%, list=45%, signal=157%				PID_PDGFRB_PATHWAY	PID_PDGFRB_PATHWAY	Details ...	16	-0.535145	-1.72603	0.0198265	0.164009	0.809	22	tags=75%, list=49%, signal=95%
REACTOME_CYTOKINE_SIGNALING_IN_IMMUNE_SYSTEM	REACTOME_CYTOKINE_SIGNALING_IN_IMMUNE_SYSTEM	Details ...	7	0.571429	1.70349	0.0387324	0.0883801	0.438	21	tags=100%, list=50%, signal=167%				REACTOME_REGULATION_OF_KIT_SIGNALING	REACTOME_REGULATION_OF_KIT_SIGNALING		6	-0.641026	-1.61843	0.0286885	0.164347	0.963	21	tags=100%, list=47%, signal=163%
PID_IL2_PI3K_PATHWAY	PID_IL2_PI3K_PATHWAY	Details ...	5	0.675676	1.79894	0.00651466	0.0983472	0.308	16	tags=100%, list=38%, signal=142%				KEGG_ERBB_SIGNALING_PATHWAY	KEGG_ERBB_SIGNALING_PATHWAY	Details ...	6	-0.692308	-1.88333	0.00753769	0.164589	0.157	11	tags=100%, list=58%, signal=163%
PID_EPO_PATHWAY	PID_EPO_PATHWAY	Details ...	5	0.621622	1.65848	0.0346021	0.0986426	0.515	18	tags=100%, list=43%, signal=154%				KEGG_CYTOKINE_CYTOKINE_RECEPTOR_INTERACTION	KEGG_CYTOKINE_CYTOKINE_RECEPTOR_INTERACTION	Details ...	10	-0.567195	-1.62388	0.032175	0.166209	0.957	9	tags=50%, list=20%, signal=49%
PID_P38_ALPHA_BETA_PATHWAY	PID_P38_ALPHA_BETA_PATHWAY	Details ...	5	0.594595	1.58812	0.0474684	0.109129	0.621	19	tags=100%, list=45%, signal=161%				KEGG_TYPE_II_DIABETES_MELLITUS	KEGG_TYPE_II_DIABETES_MELLITUS	Details ...	5	-0.642857	-1.62818	0.0437018	0.167599	0.507	11	tags=100%, list=58%, signal=175%
PID_IL4_2PATHWAY	PID_IL4_2PATHWAY	Details ...	6	0.638889	1.82147	0.020339	0.110689	0.285	18	tags=100%, list=43%, signal=150%				PID_AJDISS_2PATHWAY	PID_AJDISS_2PATHWAY	Details ...	5	-0.714751	-1.67538	0.0265487	0.167611	0.907	5	tags=60%, list=11%, signal=60%
REACTOME_INNATE_IMMUNE_SYSTEM	REACTOME_INNATE_IMMUNE_SYSTEM	Details ...	6	0.555555	1.60835	0.0436137	0.112543	0.599	21	tags=100%, list=50%, signal=171%				PID_TXA2PATHWAY	PID_TXA2PATHWAY		11	-0.532859	-1.60519	0.0329949	0.170087	0.969	22	tags=82%, list=49%, signal=121%
PID_CXCR3_PATHWAY	PID_CXCR3_PATHWAY	Details ...	5	0.594595	1.56134	0.0488599	0.11397	0.677	19	tags=100%, list=45%, signal=161%				REACTOME_SIGNALING_BY_EGFR_IN_CANCER	REACTOME_SIGNALING_BY_EGFR_IN_CANCER		8	-0.58842	-1.59017	0.0393701	0.172282	0.973	12	tags=63%, list=27%, signal=70%
PID_ATF2_PATHWAY	PID_ATF2_PATHWAY	Details ...	5	0.594595	1.49725	0.0761905	0.139299	0.769	19	tags=100%, list=45%, signal=161%				REACTOME_SIGNALING_BY_SCF_KIT	REACTOME_SIGNALING_BY_SCF_KIT	Details ...	11	-0.567938	-1.69085	0.022864	0.175488	0.878	21	tags=82%, list=47%, signal=116%
BIOCARTA_CELLCYCLE_PATHWAY	BIOCARTA_CELLCYCLE_PATHWAY	Details ...	5	0.785714	1.84482	0.0116086	0.143383	0.24	7	tags=100%, list=37%, signal=117%				PID_EPHA_FWDPATHWAY	PID_EPHA_FWDPATHWAY	Details ...	10	-0.593816	-1.70384	0.0102564	0.175727	0.854	22	tags=90%, list=49%, signal=137%
KEGG_P53_SIGNALING_PATHWAY	KEGG_P53_SIGNALING_PATHWAY	Details ...	6	0.630159	1.5944	0.0363349	0.158001	0.658	7	tags=83%, list=37%, signal=90%				PID_GLYPICAN_1PATHWAY	PID_GLYPICAN_1PATHWAY		9	-0.555358	-1.59198	0.0421456	0.177578	0.973	22	tags=89%, list=49%, signal=139%
REACTOME_NUCLEOTIDE_BINDING_DOMAIN_LEUCINE_RICH_REPEAT_CONTAINING_RECEPTOR_NLR_SIGNALING_PATHWAYS	REACTOME_NUCLEOTIDE_BINDING_DOMAIN_LEUCINE_RICH_REPEAT_CONTAINING_RECEPTOR_NLR_SIGNALING_PATHWAYS	Details ...	5	0.540541	1.4335	0.0822785	0.159685	0.856	21	tags=100%, list=50%, signal=176%				KEGG_PATHWAYS_IN_CANCER	KEGG_PATHWAYS_IN_CANCER	Details ...	20	-0.501122	-1.67687	0.0260355	0.178372	0.902	13	tags=45%, list=29%, signal=35%
PID_RB_1PATHWAY	PID_RB_1PATHWAY	Details ...	5	0.654451	1.543	0.0399334	0.167366	0.728	6	tags=80%, list=32%, signal=86%				KEGG_NEUROTROPHIN_SIGNALING_PATHWAY	KEGG_NEUROTROPHIN_SIGNALING_PATHWAY	Details ...	5	-0.642857	-1.63736	0.0231362	0.212162	0.487	11	tags=100%, list=58%, signal=175%
BIOCARTA_MAPK_PATHWAY	BIOCARTA_MAPK_PATHWAY	Details ...	5	0.54054	1.43804	0.0864198	0.167598	0.853	21	tags=100%, list=50%, signal=176%				REACTOME_IMMUNE_SYSTEM	REACTOME_IMMUNE_SYSTEM	Details ...	5	-0.5	-1.3025	0.146919	0.213348	0.906	13	tags=100%, list=68%, signal=233%
KEGG_CELL_CYCLE	KEGG_CELL_CYCLE	Details ...	8	0.627672	1.60786	0.0401929	0.173689	0.636	7	tags=75%, list=37%, signal=69%				KEGG_ADHERENS_JUNCTION	KEGG_ADHERENS_JUNCTION		6	-0.608999	-1.5413	0.0402778	0.214059	0.994	5	tags=50%, list=11%, signal=49%
PID_FOXM1_PATHWAY	PID_FOXM1_PATHWAY	Details ...	6	0.661389	1.64769	0.0307443	0.173817	0.564	7	tags=83%, list=37%, signal=90%				REACTOME_DOWNSTREAM_SIGNAL_TRANSDUCTION	REACTOME_DOWNSTREAM_SIGNAL_TRANSDUCTION		9	-0.543779	-1.53308	0.0490716	0.215266	0.995	12	tags=56%, list=27%, signal=61%
PID_P73PATHWAY	PID_P73PATHWAY	Details ...	6	0.661389	1.66605	0.0448718	0.198777	0.53	7	tags=83%, list=37%, signal=90%				BIOCARTA_ERK_PATHWAY	BIOCARTA_ERK_PATHWAY		6	-0.620008	-1.54511	0.0492264	0.21756	0.993	11	tags=67%, list=24%, signal=76%
REACTOME_CELL_CYCLE_MITOTIC	REACTOME_CELL_CYCLE_MITOTIC	Details ...	8	0.650501	1.70314	0.0229133	0.203732	0.435	7	tags=75%, list=37%, signal=69%				REACTOME_CTLA4_INHIBITORY_SIGNALING	REACTOME_CTLA4_INHIBITORY_SIGNALING		5	-0.625	-1.49573	0.0625	0.226325	0.999	21	tags=100%, list=47%, signal=167%
REACTOME_SIGNALING_BY_SCF_KIT	REACTOME_SIGNALING_BY_SCF_KIT	Details ...	7	0.417743	1.32008	0.145329	0.23344	0.953	17	tags=86%, list=40%, signal=120%				PID_NETRIN_PATHWAY	PID_NETRIN_PATHWAY		6	-0.596072	-1.49858	0.0640855	0.230078	0.999	18	tags=83%, list=40%, signal=120%
REACTOME_CELL_CYCLE	REACTOME_CELL_CYCLE	Details ...	9	0.54846	1.44528	0.0818898	0.244798	0.891	7	tags=67%, list=37%, signal=56%				REACTOME_PECAM1_INTERACTIONS	REACTOME_PECAM1_INTERACTIONS		5	-0.625	-1.49954	0.0573888	0.236142	0.998	21	tags=100%, list=47%, signal=167%
														REACTOME_SIGNALING_BY_PDGF	REACTOME_SIGNALING_BY_PDGF		9	-0.543779	-1.50183	0.0675325	0.239461	0.997	12	tags=56%, list=27%, signal=61%
enriched in hESCs, hiPSCs and hAFSCs														PID_EPHRINB_REV_PATHWAY	PID_EPHRINB_REV_PATHWAY		8	-0.542767	-1.47906	0.0694087	0.239679	0.999	22	tags=88%, list=49%, signal=141%
double hits														PID_P38_ALPHA_BETA_PATHWAY	PID_P38_ALPHA_BETA_PATHWAY		8	-0.541891	-1.50281	0.0670968	0.247046	0.996	22	tags=88%, list=49%, signal=141%

## Sheet: G2M
UP in hESCs/hiPSCs														UP in hAFSCs
NAME	GS<br> follow link to MSigDB	GS DETAILS	SIZE	ES	NES	NOM p-val	FDR q-val	FWER p-val	RANK AT MAX	LEADING EDGE				NAME	GS<br> follow link to MSigDB	GS DETAILS	SIZE	ES	NES	NOM p-val	FDR q-val	FWER p-val	RANK AT MAX	LEADING EDGE
PID_P53_DOWNSTREAM_PATHWAY	PID_P53_DOWNSTREAM_PATHWAY	Details ...	5	0.888889	2.10729	0.00243309	0.00230608	0.005	5	tags=100%, list=36%, signal=100%				KEGG_CYTOKINE_CYTOKINE_RECEPTOR_INTERACTION	KEGG_CYTOKINE_CYTOKINE_RECEPTOR_INTERACTION	Details ...	5	-0.777778	-1.7934	0.00834725	0.0679538	0.042	8	tags=100%, list=57%, signal=150%
BIOCARTA_CELLCYCLE_PATHWAY	BIOCARTA_CELLCYCLE_PATHWAY	Details ...	9	0.586207	1.90688	0	0.078261	0.202	20	tags=100%, list=53%, signal=161%				KEGG_PATHWAYS_IN_CANCER	KEGG_PATHWAYS_IN_CANCER	Details ...	8	-0.675681	-1.55967	0.0434057	0.134361	0.169	6	tags=63%, list=43%, signal=47%
KEGG_CELL_CYCLE	KEGG_CELL_CYCLE	Details ...	14	0.535695	2.06382	0.0052356	0.0935979	0.087	20	tags=93%, list=53%, signal=124%				REACTOME_SIGNALING_BY_FGFR_IN_DISEASE	REACTOME_SIGNALING_BY_FGFR_IN_DISEASE		5	-0.647781	-1.45115	0.0896552	0.161697	0.992	4	tags=40%, list=11%, signal=39%
KEGG_P53_SIGNALING_PATHWAY	KEGG_P53_SIGNALING_PATHWAY	Details ...	9	0.586207	1.91034	0	0.116803	0.201	20	tags=100%, list=53%, signal=161%				REACTOME_SIGNALING_BY_SCF_KIT	REACTOME_SIGNALING_BY_SCF_KIT		5	-0.647781	-1.47026	0.0675862	0.162757	0.986	4	tags=40%, list=11%, signal=39%
REACTOME_G1_S_TRANSITION	REACTOME_G1_S_TRANSITION	Details ...	6	0.53125	1.53425	0.0538462	0.172237	0.738	20	tags=100%, list=53%, signal=178%				REACTOME_DOWNSTREAM_SIGNALING_OF_ACTIVATED_FGFR	REACTOME_DOWNSTREAM_SIGNALING_OF_ACTIVATED_FGFR		5	-0.647781	-1.45585	0.0668524	0.163033	0.99	4	tags=40%, list=11%, signal=39%
REACTOME_MITOTIC_G2_G2_M_PHASES	REACTOME_MITOTIC_G2_G2_M_PHASES	Details ...	6	0.53125	1.54075	0.0625	0.189271	0.72	20	tags=100%, list=53%, signal=178%				REACTOME_SIGNALING_BY_FGFR	REACTOME_SIGNALING_BY_FGFR		5	-0.647781	-1.47714	0.0731707	0.163441	0.981	4	tags=40%, list=11%, signal=39%
REACTOME_G1_PHASE	REACTOME_G1_PHASE	Details ...	6	0.59375	1.66735	0.0483871	0.197142	0.534	18	tags=100%, list=47%, signal=160%				REACTOME_SIGNALING_BY_ERBB2	REACTOME_SIGNALING_BY_ERBB2		5	-0.647781	-1.46012	0.0811554	0.165551	0.989	4	tags=40%, list=11%, signal=39%
REACTOME_MITOTIC_G1_G1_S_PHASES	REACTOME_MITOTIC_G1_G1_S_PHASES	Details ...	11	0.435474	1.56264	0.062201	0.205155	0.693	20	tags=91%, list=53%, signal=136%				REACTOME_SIGNALING_BY_EGFR_IN_CANCER	REACTOME_SIGNALING_BY_EGFR_IN_CANCER		5	-0.647781	-1.47899	0.0644258	0.169125	0.979	4	tags=40%, list=11%, signal=39%
REACTOME_CELL_CYCLE_CHECKPOINTS	REACTOME_CELL_CYCLE_CHECKPOINTS	Details ...	5	0.515151	1.34388	0.128814	0.214816	0.94	20	tags=100%, list=53%, signal=183%				KEGG_ENDOMETRIAL_CANCER	KEGG_ENDOMETRIAL_CANCER		5	-0.652117	-1.47951	0.069209	0.17655	0.979	4	tags=40%, list=11%, signal=39%
KEGG_SMALL_CELL_LUNG_CANCER	KEGG_SMALL_CELL_LUNG_CANCER	Details ...	5	0.545455	1.43771	0.0853242	0.218904	0.857	19	tags=100%, list=50%, signal=174%				KEGG_T_CELL_RECEPTOR_SIGNALING_PATHWAY	KEGG_T_CELL_RECEPTOR_SIGNALING_PATHWAY	Details ...	6	-0.61202	-1.48154	0.0623306	0.183477	0.979	12	tags=67%, list=32%, signal=82%
SA_G1_AND_S_PHASES	SA_G1_AND_S_PHASES	Details ...	5	0.545454	1.38627	0.133333	0.222366	0.911	19	tags=100%, list=50%, signal=174%				REACTOME_SIGNALING_BY_NOTCH	REACTOME_SIGNALING_BY_NOTCH	Details ...	5	-0.667089	-1.48294	0.0617978	0.191717	0.979	7	tags=60%, list=18%, signal=64%
REACTOME_CYCLIN_A_B1_ASSOCIATED_EVENTS_DURING_G2_M_TRANSITION	REACTOME_CYCLIN_A_B1_ASSOCIATED_EVENTS_DURING_G2_M_TRANSITION	Details ...	5	0.515151	1.347	0.144876	0.229457	0.934	20	tags=100%, list=53%, signal=183%				REACTOME_SIGNALING_BY_PDGF	REACTOME_SIGNALING_BY_PDGF	Details ...	5	-0.647781	-1.48934	0.0609418	0.195522	0.978	4	tags=40%, list=11%, signal=39%
REACTOME_CELL_CYCLE	REACTOME_CELL_CYCLE	Details ...	15	0.322623	1.30407	0.159341	0.231185	0.963	26	tags=93%, list=68%, signal=179%				REACTOME_DOWNSTREAM_SIGNAL_TRANSDUCTION	REACTOME_DOWNSTREAM_SIGNAL_TRANSDUCTION	Details ...	5	-0.647781	-1.49313	0.0699301	0.202436	0.976	4	tags=40%, list=11%, signal=39%
BIOCARTA_P53_PATHWAY	BIOCARTA_P53_PATHWAY	Details ...	5	0.545455	1.39605	0.103571	0.234807	0.904	19	tags=100%, list=50%, signal=174%				REACTOME_SIGNALING_BY_ERBB4	REACTOME_SIGNALING_BY_ERBB4	Details ...	5	-0.647781	-1.49979	0.0516499	0.205723	0.971	4	tags=40%, list=11%, signal=39%
REACTOME_S_PHASE	REACTOME_S_PHASE	Details ...	6	0.5625	1.56518	0.0481481	0.245638	0.691	19	tags=100%, list=50%, signal=168%				REACTOME_MYD88_MAL_CASCADE_INITIATED_ON_PLASMA_MEMBRANE	REACTOME_MYD88_MAL_CASCADE_INITIATED_ON_PLASMA_MEMBRANE	Details ...	5	-0.683441	-1.52083	0.0506849	0.206787	0.95	12	tags=80%, list=32%, signal=102%
														REACTOME_SIGNALLING_BY_NGF	REACTOME_SIGNALLING_BY_NGF	Details ...	7	-0.613212	-1.52702	0.0479361	0.214086	0.942	10	tags=57%, list=26%, signal=63%
														KEGG_MAPK_SIGNALING_PATHWAY	KEGG_MAPK_SIGNALING_PATHWAY	Details ...	6	-0.621754	-1.50364	0.0493151	0.215049	0.969	12	tags=67%, list=32%, signal=82%
														KEGG_BLADDER_CANCER	KEGG_BLADDER_CANCER		6	-0.569125	-1.37659	0.118076	0.217121	0.999	4	tags=33%, list=11%, signal=31%
														REACTOME_SIGNALING_BY_GPCR	REACTOME_SIGNALING_BY_GPCR		5	-0.606819	-1.37989	0.118768	0.221097	0.999	4	tags=40%, list=11%, signal=39%
														KEGG_NON_SMALL_CELL_LUNG_CANCER	KEGG_NON_SMALL_CELL_LUNG_CANCER		6	-0.558478	-1.38099	0.112329	0.227812	0.999	4	tags=33%, list=11%, signal=31%
														REACTOME_TRIF_MEDIATED_TLR3_SIGNALING	REACTOME_TRIF_MEDIATED_TLR3_SIGNALING	Details ...	5	-0.683441	-1.52839	0.0465444	0.229438	0.939	12	tags=80%, list=32%, signal=102%
														KEGG_CHRONIC_MYELOID_LEUKEMIA	KEGG_CHRONIC_MYELOID_LEUKEMIA		9	-0.503148	-1.3511	0.151948	0.235209	0.999	6	tags=33%, list=16%, signal=30%
														REACTOME_ACTIVATED_TLR4_SIGNALLING	REACTOME_ACTIVATED_TLR4_SIGNALLING	Details ...	5	-0.683441	-1.53626	0.0373563	0.237964	0.929	12	tags=80%, list=32%, signal=102%
														KEGG_NEUROTROPHIN_SIGNALING_PATHWAY	KEGG_NEUROTROPHIN_SIGNALING_PATHWAY	Details ...	6	-0.629659	-1.54544	0.0557823	0.247119	0.917	12	tags=67%, list=32%, signal=82%

## Sheet: size all cells
UP in hESCs/hiPSCs														UP in hAFSCs
NAME	GS<br> follow link to MSigDB	GS DETAILS	SIZE	ES	NES	NOM p-val	FDR q-val	FWER p-val	RANK AT MAX	LEADING EDGE				NAME	GS<br> follow link to MSigDB	GS DETAILS	SIZE	ES	NES	NOM p-val	FDR q-val	FWER p-val	RANK AT MAX	LEADING EDGE
KEGG_CHRONIC_MYELOID_LEUKEMIA	KEGG_CHRONIC_MYELOID_LEUKEMIA	Details ...	8	0.666667	2.13432	0	0.0793727	0.061	19	tags=100%, list=43%, signal=144%				REACTOME_METABOLISM_OF_LIPIDS_AND_LIPOPROTEINS	REACTOME_METABOLISM_OF_LIPIDS_AND_LIPOPROTEINS	Details ...	7	-0.963453	-2.73811	0	0	0	7	tags=86%, list=13%, signal=86%
KEGG_PANCREATIC_CANCER	KEGG_PANCREATIC_CANCER	Details ...	7	0.648649	1.93111	0.00421941	0.0922174	0.191	19	tags=100%, list=43%, signal=148%				REACTOME_SYNTHESIS_OF_PIPS_AT_THE_PLASMA_MEMBRANE	REACTOME_SYNTHESIS_OF_PIPS_AT_THE_PLASMA_MEMBRANE	Details ...	5	-0.978723	-2.43333	0	0.000704879	0.003	7	tags=100%, list=13%, signal=104%
KEGG_MTOR_SIGNALING_PATHWAY	KEGG_MTOR_SIGNALING_PATHWAY	Details ...	7	0.594595	1.82535	0.0136986	0.0948286	0.303	21	tags=100%, list=48%, signal=161%				REACTOME_PHOSPHOLIPID_METABOLISM	REACTOME_PHOSPHOLIPID_METABOLISM	Details ...	5	-0.978723	-2.40639	0	0.000788849	0.004	7	tags=100%, list=13%, signal=104%
KEGG_NON_SMALL_CELL_LUNG_CANCER	KEGG_NON_SMALL_CELL_LUNG_CANCER	Details ...	7	0.648649	1.98628	0	0.104291	0.147	19	tags=100%, list=43%, signal=148%				KEGG_PHOSPHATIDYLINOSITOL_SIGNALING_SYSTEM	KEGG_PHOSPHATIDYLINOSITOL_SIGNALING_SYSTEM	Details ...	5	-0.978723	-2.46286	0	0.000881099	0.003	7	tags=100%, list=13%, signal=104%
REACTOME_MITOTIC_G1_G1_S_PHASES	REACTOME_MITOTIC_G1_G1_S_PHASES	Details ...	5	0.714286	1.79283	0.0209424	0.106519	0.106	8	tags=100%, list=42%, signal=127%				KEGG_INOSITOL_PHOSPHATE_METABOLISM	KEGG_INOSITOL_PHOSPHATE_METABOLISM	Details ...	5	-0.978723	-2.46439	0	0.0011748	0.003	7	tags=100%, list=13%, signal=104%
KEGG_TOLL_LIKE_RECEPTOR_SIGNALING_PATHWAY	KEGG_TOLL_LIKE_RECEPTOR_SIGNALING_PATHWAY	Details ...	6	0.631579	1.82574	0.00411523	0.118182	0.301	19	tags=100%, list=43%, signal=152%				REACTOME_PI_METABOLISM	REACTOME_PI_METABOLISM	Details ...	5	-0.978723	-2.46887	0	0.0017622	0.003	7	tags=100%, list=13%, signal=104%
KEGG_INSULIN_SIGNALING_PATHWAY	KEGG_INSULIN_SIGNALING_PATHWAY	Details ...	11	0.472153	1.6893	0.0322581	0.135136	0.503	21	tags=91%, list=48%, signal=130%				PID_PI3KCI_PATHWAY	PID_PI3KCI_PATHWAY	Details ...	5	-0.872132	-2.19583	0	0.00725039	0.048	7	tags=80%, list=13%, signal=84%
KEGG_NEUROTROPHIN_SIGNALING_PATHWAY	KEGG_NEUROTROPHIN_SIGNALING_PATHWAY	Details ...	9	0.493244	1.64642	0.0373444	0.141375	0.571	19	tags=89%, list=43%, signal=124%				KEGG_TYPE_II_DIABETES_MELLITUS	KEGG_TYPE_II_DIABETES_MELLITUS	Details ...	5	-0.87234	-2.20009	0	0.00812206	0.047	12	tags=100%, list=23%, signal=117%
KEGG_RENAL_CELL_CARCINOMA	KEGG_RENAL_CELL_CARCINOMA	Details ...	6	0.631579	1.69273	0.0150376	0.152492	0.493	19	tags=100%, list=43%, signal=152%				KEGG_FC_GAMMA_R_MEDIATED_PHAGOCYTOSIS	KEGG_FC_GAMMA_R_MEDIATED_PHAGOCYTOSIS	Details ...	7	-0.744268	-2.13221	0	0.0103453	0.076	7	tags=57%, list=13%, signal=57%
REACTOME_METABOLISM_OF_LIPIDS_AND_LIPOPROTEINS	REACTOME_METABOLISM_OF_LIPIDS_AND_LIPOPROTEINS	Details ...	5	0.615385	1.60211	0.0390071	0.157647	0.662	19	tags=100%, list=43%, signal=156%				KEGG_TOLL_LIKE_RECEPTOR_SIGNALING_PATHWAY	KEGG_TOLL_LIKE_RECEPTOR_SIGNALING_PATHWAY	Details ...	7	-0.744268	-2.10356	0.0013947	0.0129396	0.104	7	tags=57%, list=13%, signal=57%
KEGG_WNT_SIGNALING_PATHWAY	KEGG_WNT_SIGNALING_PATHWAY	Details ...	7	0.577778	1.80183	0.0175439	0.192387	0.506	25	tags=100%, list=48%, signal=167%				KEGG_RENAL_CELL_CARCINOMA	KEGG_RENAL_CELL_CARCINOMA	Details ...	8	-0.708705	-2.07821	0	0.0145329	0.128	7	tags=50%, list=13%, signal=49%
KEGG_GLIOMA	KEGG_GLIOMA	Details ...	11	0.424242	1.46907	0.0666667	0.234065	0.847	29	tags=100%, list=66%, signal=220%				KEGG_FC_EPSILON_RI_SIGNALING_PATHWAY	KEGG_FC_EPSILON_RI_SIGNALING_PATHWAY	Details ...	7	-0.744268	-2.06666	0	0.0156546	0.148	7	tags=57%, list=13%, signal=57%
														KEGG_MTOR_SIGNALING_PATHWAY	KEGG_MTOR_SIGNALING_PATHWAY	Details ...	8	-0.684863	-2.02466	0	0.0194511	0.196	12	tags=63%, list=23%, signal=69%
enriched in hESCs, hiPSCs and hAFSCs														KEGG_VEGF_SIGNALING_PATHWAY	KEGG_VEGF_SIGNALING_PATHWAY	Details ...	8	-0.689212	-1.99128	0.00134771	0.0244877	0.258	7	tags=50%, list=13%, signal=49%
														REACTOME_G2_M_CHECKPOINTS	REACTOME_G2_M_CHECKPOINTS	Details ...	5	-0.765957	-1.91094	0.00728863	0.0453818	0.445	17	tags=100%, list=33%, signal=134%
														PID_PDGFRB_PATHWAY	PID_PDGFRB_PATHWAY	Details ...	7	-0.661925	-1.87016	0.00555556	0.0534768	0.539	7	tags=57%, list=13%, signal=57%
														REACTOME_GPVI_MEDIATED_ACTIVATION_CASCADE	REACTOME_GPVI_MEDIATED_ACTIVATION_CASCADE		6	-0.69334	-1.84003	0.00990099	0.0538996	0.621	6	tags=50%, list=12%, signal=50%
														PID_ERBB1_DOWNSTREAM_PATHWAY	PID_ERBB1_DOWNSTREAM_PATHWAY	Details ...	6	-0.690868	-1.85958	0.00994318	0.0546702	0.569	12	tags=67%, list=23%, signal=77%
														PID_FAS_PATHWAY	PID_FAS_PATHWAY	Details ...	5	-0.740401	-1.852	0.00438597	0.0548968	0.591	7	tags=60%, list=13%, signal=63%
														KEGG_APOPTOSIS	KEGG_APOPTOSIS	Details ...	9	-0.611426	-1.87479	0.00675676	0.0550935	0.527	11	tags=56%, list=21%, signal=58%
														KEGG_B_CELL_RECEPTOR_SIGNALING_PATHWAY	KEGG_B_CELL_RECEPTOR_SIGNALING_PATHWAY		8	-0.622532	-1.82863	0.00407056	0.0554396	0.654	7	tags=50%, list=13%, signal=49%
														PID_CXCR3_PATHWAY	PID_CXCR3_PATHWAY	Details ...	6	-0.690868	-1.84222	0.00881057	0.0558237	0.615	12	tags=67%, list=23%, signal=77%
														KEGG_PROGESTERONE_MEDIATED_OOCYTE_MATURATION	KEGG_PROGESTERONE_MEDIATED_OOCYTE_MATURATION		11	-0.553413	-1.81395	0.0159363	0.0583176	0.686	17	tags=64%, list=33%, signal=75%
														PID_CXCR4_PATHWAY	PID_CXCR4_PATHWAY		8	-0.612945	-1.80668	0.0112994	0.0592105	0.711	12	tags=63%, list=23%, signal=69%
														REACTOME_PLATELET_ACTIVATION_SIGNALING_AND_AGGREGATION	REACTOME_PLATELET_ACTIVATION_SIGNALING_AND_AGGREGATION		7	-0.630525	-1.79712	0.013986	0.0603864	0.73	6	tags=43%, list=12%, signal=42%
														PID_TCPTP_PATHWAY	PID_TCPTP_PATHWAY		8	-0.603518	-1.78095	0.0175913	0.0642937	0.762	10	tags=50%, list=19%, signal=52%
														REACTOME_INSULIN_RECEPTOR_SIGNALLING_CASCADE	REACTOME_INSULIN_RECEPTOR_SIGNALLING_CASCADE		5	-0.680835	-1.7311	0.0148588	0.0760886	0.872	16	tags=80%, list=31%, signal=104%
														REACTOME_SIGNALING_BY_INSULIN_RECEPTOR	REACTOME_SIGNALING_BY_INSULIN_RECEPTOR		5	-0.680835	-1.74126	0.0162242	0.0765873	0.86	16	tags=80%, list=31%, signal=104%
														KEGG_LEUKOCYTE_TRANSENDOTHELIAL_MIGRATION	KEGG_LEUKOCYTE_TRANSENDOTHELIAL_MIGRATION		6	-0.649834	-1.73379	0.0262391	0.0777518	0.868	7	tags=67%, list=13%, signal=68%
														KEGG_INSULIN_SIGNALING_PATHWAY	KEGG_INSULIN_SIGNALING_PATHWAY		9	-0.572768	-1.74249	0.00797872	0.078738	0.859	12	tags=56%, list=23%, signal=60%
														KEGG_REGULATION_OF_ACTIN_CYTOSKELETON	KEGG_REGULATION_OF_ACTIN_CYTOSKELETON		6	-0.649834	-1.74372	0.0130624	0.0808264	0.855	7	tags=67%, list=13%, signal=68%
														KEGG_ACUTE_MYELOID_LEUKEMIA	KEGG_ACUTE_MYELOID_LEUKEMIA		10	-0.53296	-1.65274	0.0268097	0.120574	0.955	12	tags=50%, list=23%, signal=52%
														KEGG_T_CELL_RECEPTOR_SIGNALING_PATHWAY	KEGG_T_CELL_RECEPTOR_SIGNALING_PATHWAY		9	-0.532802	-1.633	0.0297297	0.13205	0.972	7	tags=44%, list=13%, signal=42%
														KEGG_ERBB_SIGNALING_PATHWAY	KEGG_ERBB_SIGNALING_PATHWAY		11	-0.496545	-1.62031	0.0321716	0.137215	0.981	12	tags=45%, list=23%, signal=47%
														REACTOME_NEGATIVE_REGULATION_OF_FGFR_SIGNALING	REACTOME_NEGATIVE_REGULATION_OF_FGFR_SIGNALING	Details ...	5	-0.794872	-1.89403	0.00277008	0.183205	0.335	14	tags=100%, list=32%, signal=130%
														PID_ERBB2_ERBB3_PATHWAY	PID_ERBB2_ERBB3_PATHWAY		7	-0.548739	-1.55939	0.0441177	0.186774	0.996	12	tags=57%, list=23%, signal=64%
														BIOCARTA_G2_PATHWAY	BIOCARTA_G2_PATHWAY		7	-0.527616	-1.50902	0.0515759	0.230835	0.998	16	tags=71%, list=31%, signal=89%
														REACTOME_CELL_CYCLE_MITOTIC	REACTOME_CELL_CYCLE_MITOTIC		12	-0.456652	-1.50216	0.0709505	0.232778	0.998	32	tags=92%, list=62%, signal=183%
														REACTOME_MITOTIC_G1_G1_S_PHASES	REACTOME_MITOTIC_G1_G1_S_PHASES		12	-0.456652	-1.51126	0.0607235	0.234864	0.998	32	tags=92%, list=62%, signal=183%
														REACTOME_IL_3_5_AND_GM_CSF_SIGNALING	REACTOME_IL_3_5_AND_GM_CSF_SIGNALING		6	-0.552305	-1.47346	0.0754438	0.239161	1	7	tags=50%, list=13%, signal=51%
														ST_DIFFERENTIATION_PATHWAY_IN_PC12_CELLS	ST_DIFFERENTIATION_PATHWAY_IN_PC12_CELLS		5	-0.589969	-1.47792	0.0852941	0.239751	1	7	tags=40%, list=13%, signal=42%
														REACTOME_IL_RECEPTOR_SHC_SIGNALING	REACTOME_IL_RECEPTOR_SHC_SIGNALING		6	-0.552305	-1.4611	0.07	0.242084	1	7	tags=50%, list=13%, signal=51%
														REACTOME_CELL_CYCLE_CHECKPOINTS	REACTOME_CELL_CYCLE_CHECKPOINTS		7	-0.505157	-1.45153	0.0824176	0.242615	1	17	tags=71%, list=33%, signal=92%
														KEGG_NEUROTROPHIN_SIGNALING_PATHWAY	KEGG_NEUROTROPHIN_SIGNALING_PATHWAY		11	-0.44823	-1.45572	0.100529	0.243132	1	7	tags=36%, list=13%, signal=33%
														REACTOME_ADAPTIVE_IMMUNE_SYSTEM	REACTOME_ADAPTIVE_IMMUNE_SYSTEM		9	-0.476311	-1.46455	0.0795756	0.243148	1	12	tags=44%, list=23%, signal=48%
														BIOCARTA_CELLCYCLE_PATHWAY	BIOCARTA_CELLCYCLE_PATHWAY		9	-0.488372	-1.44616	0.0899329	0.244286	1	32	tags=100%, list=62%, signal=215%
														KEGG_COLORECTAL_CANCER	KEGG_COLORECTAL_CANCER		10	-0.473551	-1.47824	0.0672043	0.245284	1	7	tags=40%, list=13%, signal=37%
														PID_ERBB4_PATHWAY	PID_ERBB4_PATHWAY		5	-0.576252	-1.43936	0.0957447	0.247479	1	7	tags=60%, list=13%, signal=63%
														BIOCARTA_IL7_PATHWAY	BIOCARTA_IL7_PATHWAY		5	-0.587586	-1.48541	0.0779412	0.248458	1	5	tags=40%, list=10%, signal=40%

## Sheet: size apoptotic cells
UP in hESCs/hiPSCs														UP in hAFSCs
NAME	GS<br> follow link to MSigDB	GS DETAILS	SIZE	ES	NES	NOM p-val	FDR q-val	FWER p-val	RANK AT MAX	LEADING EDGE				NAME	GS<br> follow link to MSigDB	GS DETAILS	SIZE	ES	NES	NOM p-val	FDR q-val	FWER p-val	RANK AT MAX
no pathways enriched														no pathways enriched

## Sheet: size G1 cells
UP in hESCs/hiPSCs														UP in hAFSCs
NAME	GS<br> follow link to MSigDB	GS DETAILS	SIZE	ES	NES	NOM p-val	FDR q-val	FWER p-val	RANK AT MAX	LEADING EDGE				NAME	GS<br> follow link to MSigDB	GS DETAILS	SIZE	ES	NES	NOM p-val	FDR q-val	FWER p-val	RANK AT MAX	LEADING EDGE
PID_PDGFRB_PATHWAY	PID_PDGFRB_PATHWAY	Details ...	7	0.864058	2.11448	0.0041841	0.0078	0.004	3	tags=57%, list=13%, signal=46%				KEGG_CELL_CYCLE	KEGG_CELL_CYCLE	Details ...	16	-0.686524	-2.13155	0	0.00418981	0.005	30	tags=94%, list=45%, signal=130%
KEGG_REGULATION_OF_ACTIN_CYTOSKELETON	KEGG_REGULATION_OF_ACTIN_CYTOSKELETON	Details ...	15	0.551403	2.30557	0	0.0166062	0.009	28	tags=93%, list=42%, signal=125%				REACTOME_MITOTIC_G1_G1_S_PHASES	REACTOME_MITOTIC_G1_G1_S_PHASES	Details ...	10	-0.75	-2.0704	0	0.00534976	0.013	25	tags=100%, list=38%, signal=137%
PID_GLYPICAN_1PATHWAY	PID_GLYPICAN_1PATHWAY	Details ...	6	0.816667	2.21695	0	0.0230163	0.025	16	tags=100%, list=24%, signal=120%				REACTOME_CELL_CYCLE	REACTOME_CELL_CYCLE	Details ...	16	-0.635368	-1.93853	0	0.0320588	0.11	29	tags=88%, list=44%, signal=118%
KEGG_CYTOKINE_CYTOKINE_RECEPTOR_INTERACTION	KEGG_CYTOKINE_CYTOKINE_RECEPTOR_INTERACTION	Details ...	11	0.581818	2.11326	0.00763359	0.0313035	0.049	33	tags=100%, list=50%, signal=167%				BIOCARTA_CELLCYCLE_PATHWAY	BIOCARTA_CELLCYCLE_PATHWAY	Details ...	8	-0.724138	-1.90444	0.00119904	0.0330134	0.151	25	tags=100%, list=38%, signal=141%
REACTOME_NEGATIVE_REGULATION_OF_FGFR_SIGNALING	REACTOME_NEGATIVE_REGULATION_OF_FGFR_SIGNALING	Details ...	5	0.819672	2.04889	0.00966184	0.0422498	0.087	15	tags=100%, list=23%, signal=120%				KEGG_P53_SIGNALING_PATHWAY	KEGG_P53_SIGNALING_PATHWAY	Details ...	10	-0.678571	-1.86358	0.004662	0.0449179	0.24	29	tags=100%, list=44%, signal=151%
REACTOME_SIGNALING_BY_FGFR_MUTANTS	REACTOME_SIGNALING_BY_FGFR_MUTANTS	Details ...	5	0.704918	1.80186	0.0146341	0.121898	0.35	22	tags=100%, list=33%, signal=139%				REACTOME_G1_PHASE	REACTOME_G1_PHASE	Details ...	7	-0.711864	-1.79093	0.00236407	0.0705477	0.456	25	tags=100%, list=38%, signal=144%
BIOCARTA_VEGF_PATHWAY	BIOCARTA_VEGF_PATHWAY	Details ...	5	0.704918	1.80973	0.0103093	0.137102	0.341	22	tags=100%, list=33%, signal=139%				REACTOME_CELL_CYCLE_MITOTIC	REACTOME_CELL_CYCLE_MITOTIC	Details ...	12	-0.628368	-1.80616	0.00565611	0.0708562	0.405	25	tags=83%, list=38%, signal=110%
BIOCARTA_ERK_PATHWAY	BIOCARTA_ERK_PATHWAY	Details ...	6	0.666667	1.82325	0.0171429	0.155742	0.324	25	tags=100%, list=38%, signal=146%				REACTOME_S_PHASE	REACTOME_S_PHASE	Details ...	7	-0.711864	-1.77183	0.00121065	0.076266	0.528	25	tags=100%, list=38%, signal=144%
ST_B_CELL_ANTIGEN_RECEPTOR	ST_B_CELL_ANTIGEN_RECEPTOR	Details ...	5	0.704918	1.70965	0.017316	0.177946	0.531	22	tags=100%, list=33%, signal=139%				KEGG_GLIOMA	KEGG_GLIOMA	Details ...	5	-0.75	-1.68967	0.019469	0.0939923	0.469	8	tags=100%, list=62%, signal=160%
REACTOME_FRS2_MEDIATED_CASCADE	REACTOME_FRS2_MEDIATED_CASCADE	Details ...	7	0.546486	1.5875	0.0368098	0.183062	0.745	10	tags=86%, list=15%, signal=90%				KEGG_PHOSPHATIDYLINOSITOL_SIGNALING_SYSTEM	KEGG_PHOSPHATIDYLINOSITOL_SIGNALING_SYSTEM	Details ...	5	-0.75	-1.69303	0.0211946	0.0978586	0.443	8	tags=100%, list=62%, signal=160%
PID_FGF_PATHWAY	PID_FGF_PATHWAY	Details ...	7	0.542373	1.66115	0.0282486	0.183806	0.623	33	tags=100%, list=50%, signal=179%				REACTOME_SYNTHESIS_OF_PIPS_AT_THE_PLASMA_MEMBRANE	REACTOME_SYNTHESIS_OF_PIPS_AT_THE_PLASMA_MEMBRANE	Details ...	5	-0.75	-1.67208	0.0222222	0.102351	0.541	8	tags=100%, list=62%, signal=160%
REACTOME_L1CAM_INTERACTIONS	REACTOME_L1CAM_INTERACTIONS	Details ...	5	0.655738	1.59683	0.0476191	0.189697	0.737	25	tags=100%, list=38%, signal=149%				KEGG_TYPE_II_DIABETES_MELLITUS	KEGG_TYPE_II_DIABETES_MELLITUS	Details ...	5	-0.75	-1.69331	0.0196078	0.107967	0.44	8	tags=100%, list=62%, signal=160%
PID_VEGFR1_2_PATHWAY	PID_VEGFR1_2_PATHWAY	Details ...	8	0.517241	1.67321	0.0301205	0.190653	0.6	35	tags=100%, list=53%, signal=187%				BIOCARTA_G1_PATHWAY	BIOCARTA_G1_PATHWAY	Details ...	10	-0.605628	-1.67979	0.0150289	0.115392	0.823	29	tags=90%, list=44%, signal=136%
BIOCARTA_ECM_PATHWAY	BIOCARTA_ECM_PATHWAY	Details ...	5	0.622951	1.60469	0.0242718	0.19991	0.725	27	tags=100%, list=41%, signal=156%				SA_G1_AND_S_PHASES	SA_G1_AND_S_PHASES	Details ...	5	-0.754098	-1.71465	0.00637755	0.116363	0.727	21	tags=100%, list=32%, signal=136%
SIG_CHEMOTAXIS	SIG_CHEMOTAXIS	Details ...	5	0.606557	1.55362	0.0412371	0.200058	0.798	28	tags=100%, list=42%, signal=161%				REACTOME_G1_S_TRANSITION	REACTOME_G1_S_TRANSITION	Details ...	6	-0.7	-1.68878	0.00846433	0.117525	0.807	25	tags=100%, list=38%, signal=146%
PID_AVB3_INTEGRIN_PATHWAY	PID_AVB3_INTEGRIN_PATHWAY	Details ...	5	0.622951	1.52344	0.0837004	0.212175	0.836	27	tags=100%, list=41%, signal=156%				REACTOME_MITOTIC_G2_G2_M_PHASES	REACTOME_MITOTIC_G2_G2_M_PHASES	Details ...	6	-0.7	-1.69788	0.00995025	0.119612	0.777	25	tags=100%, list=38%, signal=146%
KEGG_GLIOMA	KEGG_GLIOMA	Details ...	5	0.775224	1.66432	0.0501792	0.216273	0.265	3	tags=60%, list=13%, signal=54%				KEGG_MTOR_SIGNALING_PATHWAY	KEGG_MTOR_SIGNALING_PATHWAY	Details ...	5	-0.75	-1.69436	0.0149533	0.121074	0.431	8	tags=100%, list=62%, signal=160%
PID_EPHA_FWDPATHWAY	PID_EPHA_FWDPATHWAY	Details ...	5	0.622951	1.60557	0.0234742	0.216534	0.722	27	tags=100%, list=41%, signal=156%				KEGG_INOSITOL_PHOSPHATE_METABOLISM	KEGG_INOSITOL_PHOSPHATE_METABOLISM	Details ...	5	-0.75	-1.69692	0.0120275	0.135195	0.415	8	tags=100%, list=62%, signal=160%
PID_PTP1B_PATHWAY	PID_PTP1B_PATHWAY	Details ...	5	0.722222	1.57716	0.0528169	0.221431	0.342	9	tags=100%, list=39%, signal=129%				REACTOME_PHOSPHOLIPID_METABOLISM	REACTOME_PHOSPHOLIPID_METABOLISM	Details ...	5	-0.75	-1.70611	0.0180832	0.145982	0.386	8	tags=100%, list=62%, signal=160%
ST_INTERLEUKIN_4_PATHWAY	ST_INTERLEUKIN_4_PATHWAY	Details ...	5	0.75	1.73633	0.0510638	0.221622	0.375	6	tags=100%, list=46%, signal=114%				PID_REG_GR_PATHWAY	PID_REG_GR_PATHWAY	Details ...	6	-0.687177	-1.64073	0.0169082	0.150439	0.921	9	tags=67%, list=14%, signal=70%
BIOCARTA_MET_PATHWAY	BIOCARTA_MET_PATHWAY	Details ...	6	0.533333	1.48133	0.0752688	0.228388	0.901	33	tags=100%, list=50%, signal=182%				KEGG_INSULIN_SIGNALING_PATHWAY	KEGG_INSULIN_SIGNALING_PATHWAY	Details ...	5	-0.75	-1.71624	0.0210158	0.173831	0.37	8	tags=100%, list=62%, signal=160%
PID_TXA2PATHWAY	PID_TXA2PATHWAY	Details ...	7	0.508475	1.48285	0.0726257	0.239765	0.897	35	tags=100%, list=53%, signal=190%				KEGG_SMALL_CELL_LUNG_CANCER	KEGG_SMALL_CELL_LUNG_CANCER		9	-0.562142	-1.50052	0.0484429	0.202881	0.998	21	tags=67%, list=32%, signal=84%
KEGG_GNRH_SIGNALING_PATHWAY	KEGG_GNRH_SIGNALING_PATHWAY	Details ...	6	0.5	1.43916	0.0984456	0.245893	0.932	35	tags=100%, list=53%, signal=194%				REACTOME_DNA_REPAIR	REACTOME_DNA_REPAIR		6	-0.616667	-1.50473	0.0382716	0.204118	0.998	30	tags=100%, list=45%, signal=167%
KEGG_ADHERENS_JUNCTION	KEGG_ADHERENS_JUNCTION	Details ...	6	0.533333	1.45037	0.0857143	0.247334	0.924	33	tags=100%, list=50%, signal=182%				PID_ERBB4_PATHWAY	PID_ERBB4_PATHWAY	Details ...	5	-0.697499	-1.56544	0.0265487	0.204198	0.988	8	tags=60%, list=12%, signal=63%
														PID_RB_1PATHWAY	PID_RB_1PATHWAY		11	-0.530521	-1.4937	0.0494822	0.205173	1	34	tags=91%, list=52%, signal=156%
														REACTOME_CYCLIN_A_B1_ASSOCIATED_EVENTS_DURING_G2_M_TRANSITION	REACTOME_CYCLIN_A_B1_ASSOCIATED_EVENTS_DURING_G2_M_TRANSITION	Details ...	5	-0.688525	-1.5733	0.0284974	0.205822	0.985	25	tags=100%, list=38%, signal=149%
enriched in hESCs, hiPSCs and hAFSCs														REACTOME_CELL_CYCLE_CHECKPOINTS	REACTOME_CELL_CYCLE_CHECKPOINTS		6	-0.633333	-1.50856	0.0335404	0.206909	0.998	29	tags=100%, list=44%, signal=162%
														PID_AURORA_A_PATHWAY	PID_AURORA_A_PATHWAY		5	-0.638951	-1.48488	0.0409731	0.210841	1	9	tags=60%, list=14%, signal=64%
														REACTOME_HIV_INFECTION	REACTOME_HIV_INFECTION		6	-0.612119	-1.46869	0.0385572	0.211878	1	26	tags=83%, list=39%, signal=125%
														REACTOME_TRANSCRIPTION	REACTOME_TRANSCRIPTION		5	-0.672131	-1.51053	0.0372272	0.212521	0.998	26	tags=100%, list=39%, signal=153%
														BIOCARTA_P53_PATHWAY	BIOCARTA_P53_PATHWAY		6	-0.633333	-1.5157	0.0316302	0.214431	0.998	29	tags=100%, list=44%, signal=162%
														PID_P53_REGULATION_PATHWAY	PID_P53_REGULATION_PATHWAY		10	-0.531181	-1.47182	0.0479452	0.214525	1	33	tags=90%, list=50%, signal=153%
														BIOCARTA_G2_PATHWAY	BIOCARTA_G2_PATHWAY		6	-0.616667	-1.47522	0.0476191	0.216847	1	30	tags=100%, list=45%, signal=167%
														REACTOME_CYCLIN_E_ASSOCIATED_EVENTS_DURING_G1_S_TRANSITION_	REACTOME_CYCLIN_E_ASSOCIATED_EVENTS_DURING_G1_S_TRANSITION_	Details ...	5	-0.688525	-1.57427	0.0329531	0.217649	0.983	25	tags=100%, list=38%, signal=149%
														REACTOME_RNA_POL_II_TRANSCRIPTION	REACTOME_RNA_POL_II_TRANSCRIPTION		5	-0.672131	-1.51883	0.0438597	0.218829	0.997	26	tags=100%, list=39%, signal=153%
														KEGG_PROSTATE_CANCER	KEGG_PROSTATE_CANCER	Details ...	5	-0.75	-1.71849	0.0234234	0.22288	0.36	8	tags=100%, list=62%, signal=160%
														PID_FOXM1_PATHWAY	PID_FOXM1_PATHWAY		7	-0.591513	-1.45398	0.0679012	0.224912	1	21	tags=71%, list=32%, signal=94%
														PID_P73PATHWAY	PID_P73PATHWAY	Details ...	8	-0.612711	-1.57899	0.0155502	0.22497	0.981	20	tags=75%, list=30%, signal=95%
														REACTOME_RNA_POL_II_PRE_TRANSCRIPTION_EVENTS	REACTOME_RNA_POL_II_PRE_TRANSCRIPTION_EVENTS		5	-0.672131	-1.52079	0.035533	0.226189	0.997	26	tags=100%, list=39%, signal=153%
														REACTOME_LATE_PHASE_OF_HIV_LIFE_CYCLE	REACTOME_LATE_PHASE_OF_HIV_LIFE_CYCLE	Details ...	5	-0.672131	-1.54058	0.0418782	0.227733	0.99	26	tags=100%, list=39%, signal=153%
														REACTOME_FORMATION_OF_RNA_POL_II_ELONGATION_COMPLEX_	REACTOME_FORMATION_OF_RNA_POL_II_ELONGATION_COMPLEX_	Details ...	5	-0.672131	-1.53217	0.0418782	0.230149	0.992	26	tags=100%, list=39%, signal=153%
														REACTOME_HIV_LIFE_CYCLE	REACTOME_HIV_LIFE_CYCLE	Details ...	5	-0.672131	-1.52486	0.0352201	0.230827	0.994	26	tags=100%, list=39%, signal=153%

## Sheet: size S cells
UP in hESCs/hiPSCs														UP in hAFSCs
NAME	GS<br> follow link to MSigDB	GS DETAILS	SIZE	ES	NES	NOM p-val	FDR q-val	FWER p-val	RANK AT MAX	LEADING EDGE				NAME	GS<br> follow link to MSigDB	GS DETAILS	SIZE	ES	NES	NOM p-val	FDR q-val	FWER p-val	RANK AT MAX	LEADING EDGE
REACTOME_CELL_CYCLE_MITOTIC	REACTOME_CELL_CYCLE_MITOTIC	Details ...	7	0.903226	2.81624	0	0	0	9	tags=100%, list=24%, signal=107%				KEGG_CELL_CYCLE	KEGG_CELL_CYCLE	Details ...	13	-0.805366	-2.53749	0	0	0	17	tags=92%, list=45%, signal=110%
PID_CXCR4_PATHWAY	PID_CXCR4_PATHWAY	Details ...	6	0.90625	2.62451	0	0	0	8	tags=100%, list=21%, signal=107%				REACTOME_MITOTIC_G1_G1_S_PHASES	REACTOME_MITOTIC_G1_G1_S_PHASES	Details ...	10	-0.836438	-2.44463	0	0	0	13	tags=90%, list=34%, signal=101%
KEGG_MTOR_SIGNALING_PATHWAY	KEGG_MTOR_SIGNALING_PATHWAY	Details ...	5	0.969697	2.59445	0	0	0	5	tags=100%, list=13%, signal=100%				BIOCARTA_CELLCYCLE_PATHWAY	BIOCARTA_CELLCYCLE_PATHWAY	Details ...	8	-0.866667	-2.34873	0	0.000238095	0.001	13	tags=100%, list=34%, signal=120%
REACTOME_CELL_CYCLE	REACTOME_CELL_CYCLE	Details ...	8	0.751786	2.43557	0	0.00437295	0.007	9	tags=88%, list=24%, signal=91%				KEGG_ENDOCYTOSIS	KEGG_ENDOCYTOSIS	Details ...	10	-0.75	-2.32888	0	0.00614816	0.007	18	tags=100%, list=47%, signal=140%
PID_FOXM1_PATHWAY	PID_FOXM1_PATHWAY	Details ...	5	0.848485	2.23143	0.00263158	0.0135204	0.062	9	tags=100%, list=24%, signal=114%				KEGG_P53_SIGNALING_PATHWAY	KEGG_P53_SIGNALING_PATHWAY	Details ...	8	-0.733333	-2.07851	0	0.00721763	0.047	17	tags=100%, list=45%, signal=143%
KEGG_SMALL_CELL_LUNG_CANCER	KEGG_SMALL_CELL_LUNG_CANCER	Details ...	7	0.741935	2.27128	0	0.0136711	0.043	14	tags=100%, list=37%, signal=129%				REACTOME_CELL_CYCLE_MITOTIC	REACTOME_CELL_CYCLE_MITOTIC	Details ...	12	-0.690585	-2.09507	0	0.00739286	0.038	13	tags=75%, list=34%, signal=78%
REACTOME_MITOTIC_G1_G1_S_PHASES	REACTOME_MITOTIC_G1_G1_S_PHASES	Details ...	5	0.848485	2.24945	0	0.0138496	0.054	9	tags=100%, list=24%, signal=114%				REACTOME_G1_PHASE	REACTOME_G1_PHASE	Details ...	7	-0.724145	-1.9605	0.00135501	0.0160738	0.141	13	tags=86%, list=34%, signal=106%
REACTOME_REGULATION_OF_MITOTIC_CELL_CYCLE	REACTOME_REGULATION_OF_MITOTIC_CELL_CYCLE	Details ...	5	0.848485	2.285	0	0.0148792	0.035	9	tags=100%, list=24%, signal=114%				REACTOME_S_PHASE	REACTOME_S_PHASE	Details ...	7	-0.724145	-1.94497	0	0.0164672	0.162	13	tags=86%, list=34%, signal=106%
KEGG_CHRONIC_MYELOID_LEUKEMIA	KEGG_CHRONIC_MYELOID_LEUKEMIA	Details ...	6	0.71875	2.08203	0.00273224	0.0254516	0.149	14	tags=100%, list=37%, signal=133%				REACTOME_CELL_CYCLE	REACTOME_CELL_CYCLE	Details ...	14	-0.625212	-1.9655	0.00494438	0.0184959	0.139	22	tags=93%, list=58%, signal=139%
KEGG_CELL_CYCLE	KEGG_CELL_CYCLE	Details ...	6	0.6875	2.08338	0	0.0289197	0.148	15	tags=100%, list=39%, signal=139%				BIOCARTA_G1_PATHWAY	BIOCARTA_G1_PATHWAY	Details ...	7	-0.709677	-1.91299	0.00139276	0.020149	0.222	17	tags=100%, list=45%, signal=148%
KEGG_JAK_STAT_SIGNALING_PATHWAY	KEGG_JAK_STAT_SIGNALING_PATHWAY	Details ...	8	0.633333	2.0375	0.0111732	0.0293978	0.19	18	tags=100%, list=47%, signal=150%				PID_FOXM1_PATHWAY	PID_FOXM1_PATHWAY	Details ...	6	-0.734953	-1.88429	0.0069541	0.0225877	0.26	10	tags=83%, list=26%, signal=95%
KEGG_COLORECTAL_CANCER	KEGG_COLORECTAL_CANCER	Details ...	5	0.69697	1.87715	0.0132626	0.0460967	0.383	14	tags=100%, list=37%, signal=138%				BIOCARTA_RACCYCD_PATHWAY	BIOCARTA_RACCYCD_PATHWAY	Details ...	5	-0.752672	-1.82553	0.00568182	0.0317924	0.385	10	tags=80%, list=26%, signal=94%
KEGG_PROGESTERONE_MEDIATED_OOCYTE_MATURATION	KEGG_PROGESTERONE_MEDIATED_OOCYTE_MATURATION	Details ...	8	0.576747	1.85812	0.0113314	0.0472589	0.411	14	tags=88%, list=37%, signal=109%				REACTOME_G1_S_TRANSITION	REACTOME_G1_S_TRANSITION	Details ...	6	-0.684081	-1.74738	0.0150068	0.0510899	0.567	13	tags=83%, list=34%, signal=107%
KEGG_MTOR_SIGNALING_PATHWAY	KEGG_MTOR_SIGNALING_PATHWAY	Details ...	5	0.69697	1.90151	0.005	0.0479488	0.347	14	tags=100%, list=37%, signal=138%				REACTOME_MITOTIC_G2_G2_M_PHASES	REACTOME_MITOTIC_G2_G2_M_PHASES	Details ...	6	-0.684081	-1.73412	0.0112518	0.0523658	0.6	13	tags=83%, list=34%, signal=107%
KEGG_INSULIN_SIGNALING_PATHWAY	KEGG_INSULIN_SIGNALING_PATHWAY	Details ...	5	0.69697	1.87908	0.0103093	0.0496083	0.379	14	tags=100%, list=37%, signal=138%				PID_RB_1PATHWAY	PID_RB_1PATHWAY	Details ...	10	-0.55577	-1.64491	0.0258398	0.0866352	0.809	20	tags=90%, list=53%, signal=140%
KEGG_TYPE_II_DIABETES_MELLITUS	KEGG_TYPE_II_DIABETES_MELLITUS	Details ...	5	0.69697	1.90412	0.0127877	0.0520384	0.342	14	tags=100%, list=37%, signal=138%				PID_P53_REGULATION_PATHWAY	PID_P53_REGULATION_PATHWAY	Details ...	7	-0.612903	-1.61948	0.0268097	0.0948211	0.851	20	tags=100%, list=53%, signal=172%
KEGG_TYPE_II_DIABETES_MELLITUS	KEGG_TYPE_II_DIABETES_MELLITUS	Details ...	6	0.691181	2.04385	0.00701754	0.0679185	0.117	5	tags=83%, list=13%, signal=81%				KEGG_CYTOKINE_CYTOKINE_RECEPTOR_INTERACTION	KEGG_CYTOKINE_CYTOKINE_RECEPTOR_INTERACTION	Details ...	8	-0.666667	-1.95954	0.00294118	0.104238	0.219	19	tags=100%, list=50%, signal=158%
KEGG_P53_SIGNALING_PATHWAY	KEGG_P53_SIGNALING_PATHWAY	Details ...	5	0.666667	1.75918	0.0245902	0.0722075	0.578	15	tags=100%, list=39%, signal=143%				SA_G1_AND_S_PHASES	SA_G1_AND_S_PHASES	Details ...	5	-0.666667	-1.58295	0.0356125	0.106046	0.913	17	tags=100%, list=45%, signal=157%
BIOCARTA_G1_PATHWAY	BIOCARTA_G1_PATHWAY	Details ...	5	0.666667	1.7374	0.032345	0.0758637	0.621	15	tags=100%, list=39%, signal=143%				BIOCARTA_P53_PATHWAY	BIOCARTA_P53_PATHWAY	Details ...	5	-0.666667	-1.58979	0.0393013	0.107843	0.908	17	tags=100%, list=45%, signal=157%
KEGG_PANCREATIC_CANCER	KEGG_PANCREATIC_CANCER	Details ...	8	0.533333	1.71947	0.0358209	0.0807015	0.67	21	tags=100%, list=55%, signal=176%				REACTOME_CYCLIN_E_ASSOCIATED_EVENTS_DURING_G1_S_TRANSITION_	REACTOME_CYCLIN_E_ASSOCIATED_EVENTS_DURING_G1_S_TRANSITION_	Details ...	5	-0.638996	-1.55455	0.0347826	0.1121	0.942	13	tags=80%, list=34%, signal=106%
REACTOME_IL_RECEPTOR_SHC_SIGNALING	REACTOME_IL_RECEPTOR_SHC_SIGNALING	Details ...	6	0.59375	1.70646	0.0282051	0.0832827	0.705	18	tags=100%, list=47%, signal=160%				REACTOME_CYCLIN_A_B1_ASSOCIATED_EVENTS_DURING_G2_M_TRANSITION	REACTOME_CYCLIN_A_B1_ASSOCIATED_EVENTS_DURING_G2_M_TRANSITION	Details ...	5	-0.638996	-1.56223	0.0462185	0.112895	0.932	13	tags=80%, list=34%, signal=106%
KEGG_NON_SMALL_CELL_LUNG_CANCER	KEGG_NON_SMALL_CELL_LUNG_CANCER	Details ...	7	0.535718	1.65638	0.0477612	0.0936081	0.762	14	tags=86%, list=37%, signal=111%				KEGG_MAPK_SIGNALING_PATHWAY	KEGG_MAPK_SIGNALING_PATHWAY	Details ...	7	-0.677419	-1.88993	0.0105263	0.117508	0.345	18	tags=100%, list=47%, signal=155%
PID_ERBB2_ERBB3_PATHWAY	PID_ERBB2_ERBB3_PATHWAY	Details ...	6	0.607838	1.76106	0.0135135	0.113734	0.425	8	tags=83%, list=21%, signal=89%				REACTOME_RNA_POL_II_PRE_TRANSCRIPTION_EVENTS	REACTOME_RNA_POL_II_PRE_TRANSCRIPTION_EVENTS		5	-0.608692	-1.47644	0.0652482	0.121457	0.988	14	tags=80%, list=37%, signal=110%
PID_PDGFRB_PATHWAY	PID_PDGFRB_PATHWAY	Details ...	6	0.607838	1.72393	0.020979	0.115973	0.462	8	tags=83%, list=21%, signal=89%				PID_GLYPICAN_1PATHWAY	PID_GLYPICAN_1PATHWAY	Details ...	5	-0.727273	-1.7985	0.00798722	0.125656	0.519	15	tags=100%, list=39%, signal=143%
KEGG_LEUKOCYTE_TRANSENDOTHELIAL_MIGRATION	KEGG_LEUKOCYTE_TRANSENDOTHELIAL_MIGRATION	Details ...	5	0.675553	1.77578	0.0246154	0.122386	0.409	3	tags=80%, list=8%, signal=75%				REACTOME_TRANSCRIPTION	REACTOME_TRANSCRIPTION		5	-0.608692	-1.47649	0.079023	0.126072	0.988	14	tags=80%, list=37%, signal=110%
KEGG_APOPTOSIS	KEGG_APOPTOSIS	Details ...	5	0.651426	1.69074	0.0250784	0.124767	0.523	3	tags=80%, list=8%, signal=75%				REACTOME_HIV_LIFE_CYCLE	REACTOME_HIV_LIFE_CYCLE		5	-0.608692	-1.4864	0.0446043	0.12935	0.986	14	tags=80%, list=37%, signal=110%
PID_ERBB1_DOWNSTREAM_PATHWAY	PID_ERBB1_DOWNSTREAM_PATHWAY	Details ...	5	0.614947	1.62116	0.0426229	0.13356	0.646	5	tags=80%, list=13%, signal=80%				REACTOME_RNA_POL_II_TRANSCRIPTION	REACTOME_RNA_POL_II_TRANSCRIPTION		5	-0.608692	-1.47735	0.0601719	0.130619	0.988	14	tags=80%, list=37%, signal=110%
KEGG_B_CELL_RECEPTOR_SIGNALING_PATHWAY	KEGG_B_CELL_RECEPTOR_SIGNALING_PATHWAY	Details ...	5	0.629004	1.6321	0.0748299	0.134371	0.617	3	tags=80%, list=8%, signal=75%				PID_REG_GR_PATHWAY	PID_REG_GR_PATHWAY	Details ...	6	-0.59375	-1.51886	0.0520984	0.130663	0.973	20	tags=100%, list=53%, signal=178%
KEGG_RENAL_CELL_CARCINOMA	KEGG_RENAL_CELL_CARCINOMA	Details ...	5	0.675553	1.78004	0.0163399	0.136023	0.393	3	tags=80%, list=8%, signal=75%				REACTOME_FORMATION_OF_RNA_POL_II_ELONGATION_COMPLEX_	REACTOME_FORMATION_OF_RNA_POL_II_ELONGATION_COMPLEX_		5	-0.608692	-1.48653	0.0648012	0.13475	0.986	14	tags=80%, list=37%, signal=110%
KEGG_NEUROTROPHIN_SIGNALING_PATHWAY	KEGG_NEUROTROPHIN_SIGNALING_PATHWAY	Details ...	9	0.448276	1.50595	0.0488722	0.138775	0.807	24	tags=100%, list=63%, signal=207%				REACTOME_HIV_INFECTION	REACTOME_HIV_INFECTION		5	-0.608692	-1.44283	0.0718391	0.13826	0.996	14	tags=80%, list=37%, signal=110%
PID_P73PATHWAY	PID_P73PATHWAY	Details ...	5	0.575758	1.55533	0.0557029	0.139272	0.897	18	tags=100%, list=47%, signal=165%				REACTOME_LATE_PHASE_OF_HIV_LIFE_CYCLE	REACTOME_LATE_PHASE_OF_HIV_LIFE_CYCLE		5	-0.608692	-1.48959	0.0732394	0.138641	0.985	14	tags=80%, list=37%, signal=110%
KEGG_CHEMOKINE_SIGNALING_PATHWAY	KEGG_CHEMOKINE_SIGNALING_PATHWAY	Details ...	6	0.565746	1.64218	0.02	0.140742	0.602	8	tags=83%, list=21%, signal=89%				BIOCARTA_RB_PATHWAY	BIOCARTA_RB_PATHWAY		5	-0.606061	-1.49836	0.0711238	0.139809	0.981	19	tags=100%, list=50%, signal=174%
KEGG_FC_EPSILON_RI_SIGNALING_PATHWAY	KEGG_FC_EPSILON_RI_SIGNALING_PATHWAY	Details ...	6	0.53125	1.51161	0.0664452	0.141432	0.803	20	tags=100%, list=53%, signal=178%				REACTOME_NEGATIVE_REGULATION_OF_FGFR_SIGNALING	REACTOME_NEGATIVE_REGULATION_OF_FGFR_SIGNALING	Details ...	5	-0.727273	-1.80942	0.00486224	0.144378	0.492	15	tags=100%, list=39%, signal=143%
KEGG_TOLL_LIKE_RECEPTOR_SIGNALING_PATHWAY	KEGG_TOLL_LIKE_RECEPTOR_SIGNALING_PATHWAY	Details ...	6	0.53125	1.51771	0.0458015	0.143434	0.792	20	tags=100%, list=53%, signal=178%				PID_P73PATHWAY	PID_P73PATHWAY		7	-0.526934	-1.40966	0.0943134	0.150858	1	19	tags=86%, list=50%, signal=140%
REACTOME_ADAPTIVE_IMMUNE_SYSTEM	REACTOME_ADAPTIVE_IMMUNE_SYSTEM	Details ...	5	0.59082	1.54477	0.0463576	0.143455	0.75	5	tags=80%, list=13%, signal=80%				PID_ATF2_PATHWAY	PID_ATF2_PATHWAY		5	-0.575758	-1.41755	0.0864553	0.151385	1	20	tags=100%, list=53%, signal=183%
KEGG_INSULIN_SIGNALING_PATHWAY	KEGG_INSULIN_SIGNALING_PATHWAY	Details ...	7	0.506516	1.5298	0.0719178	0.145883	0.777	5	tags=71%, list=13%, signal=67%				KEGG_WNT_SIGNALING_PATHWAY	KEGG_WNT_SIGNALING_PATHWAY		5	-0.575758	-1.39235	0.107715	0.160674	1	20	tags=100%, list=53%, signal=183%
KEGG_ACUTE_MYELOID_LEUKEMIA	KEGG_ACUTE_MYELOID_LEUKEMIA	Details ...	6	0.648167	1.84233	0.0212766	0.149486	0.307	5	tags=83%, list=13%, signal=81%				REACTOME_DEVELOPMENTAL_BIOLOGY	REACTOME_DEVELOPMENTAL_BIOLOGY		6	-0.523163	-1.33174	0.145631	0.200369	1	11	tags=67%, list=29%, signal=79%
PID_CXCR3_PATHWAY	PID_CXCR3_PATHWAY	Details ...	5	0.614947	1.56903	0.0501931	0.150044	0.718	5	tags=80%, list=13%, signal=80%
KEGG_ERBB_SIGNALING_PATHWAY	KEGG_ERBB_SIGNALING_PATHWAY	Details ...	7	0.506516	1.54795	0.0711744	0.150578	0.743	5	tags=71%, list=13%, signal=67%
PID_IL4_2PATHWAY	PID_IL4_2PATHWAY		5	0.575758	1.52284	0.0556962	0.153496	0.924	18	tags=100%, list=47%, signal=165%
KEGG_VEGF_SIGNALING_PATHWAY	KEGG_VEGF_SIGNALING_PATHWAY	Details ...	5	0.675553	1.79237	0.0104167	0.154843	0.378	3	tags=80%, list=8%, signal=75%
KEGG_PATHWAYS_IN_CANCER	KEGG_PATHWAYS_IN_CANCER	Details ...	11	0.738221	1.53306	0.0539629	0.1562	0.221	4	tags=45%, list=21%, signal=24%
KEGG_ENDOMETRIAL_CANCER	KEGG_ENDOMETRIAL_CANCER		6	0.5	1.46259	0.0810056	0.170891	0.956	21	tags=100%, list=55%, signal=188%
REACTOME_IL_2_SIGNALING	REACTOME_IL_2_SIGNALING		8	0.458806	1.4779	0.0833333	0.171522	0.946	18	tags=88%, list=47%, signal=131%
KEGG_ACUTE_MYELOID_LEUKEMIA	KEGG_ACUTE_MYELOID_LEUKEMIA		8	0.466667	1.46529	0.0855457	0.17447	0.955	23	tags=100%, list=61%, signal=200%
PID_ERBB4_PATHWAY	PID_ERBB4_PATHWAY		5	0.514572	1.38215	0.135314	0.216448	0.924	8	tags=80%, list=21%, signal=88%
REACTOME_DEVELOPMENTAL_BIOLOGY	REACTOME_DEVELOPMENTAL_BIOLOGY	Details ...	5	0.857143	1.56895	0.031746	0.225445	0.162	6	tags=100%, list=32%, signal=108%
PID_FAS_PATHWAY	PID_FAS_PATHWAY		5	0.515152	1.35464	0.107143	0.231182	0.952	20	tags=100%, list=53%, signal=183%
KEGG_TYPE_II_DIABETES_MELLITUS	KEGG_TYPE_II_DIABETES_MELLITUS	Details ...	5	0.75	1.50058	0.0520362	0.247483	0.601	5	tags=100%, list=56%, signal=100%
enriched in hESCs, hiPSCs and hAFSCs
double hits

## Sheet: size G2M cells
UP in hESCs/hiPSCs														UP in hAFSCs
NAME	GS<br> follow link to MSigDB	GS DETAILS	SIZE	ES	NES	NOM p-val	FDR q-val	FWER p-val	RANK AT MAX	LEADING EDGE				NAME	GS<br> follow link to MSigDB	GS DETAILS	SIZE	ES	NES	NOM p-val	FDR q-val	FWER p-val	RANK AT MAX	LEADING EDGE
REACTOME_METABOLISM_OF_LIPIDS_AND_LIPOPROTEINS	REACTOME_METABOLISM_OF_LIPIDS_AND_LIPOPROTEINS	Details ...	5	0.942857	2.48164	0	0.00283826	0.002	6	tags=100%, list=15%, signal=103%				REACTOME_DNA_REPAIR	REACTOME_DNA_REPAIR	Details ...	6	-0.8	-2.08264	0.00154083	0.00761102	0.033	12	tags=100%, list=39%, signal=132%
KEGG_MTOR_SIGNALING_PATHWAY	KEGG_MTOR_SIGNALING_PATHWAY	Details ...	5	0.885714	2.38587	0	0.00714146	0.01	8	tags=100%, list=20%, signal=109%				KEGG_CELL_CYCLE	KEGG_CELL_CYCLE	Details ...	15	-0.645571	-2.09445	0.00126743	0.0111367	0.051	19	tags=80%, list=48%, signal=95%
PID_CXCR4_PATHWAY	PID_CXCR4_PATHWAY	Details ...	5	0.885714	2.29608	0	0.00797586	0.017	8	tags=100%, list=20%, signal=109%				BIOCARTA_CELLCYCLE_PATHWAY	BIOCARTA_CELLCYCLE_PATHWAY	Details ...	8	-0.75	-2.10091	0.00136426	0.0137268	0.047	17	tags=100%, list=43%, signal=139%
PID_TCPTP_PATHWAY	PID_TCPTP_PATHWAY	Details ...	6	0.735294	2.09246	0	0.0364488	0.099	14	tags=100%, list=35%, signal=131%				KEGG_P53_SIGNALING_PATHWAY	KEGG_P53_SIGNALING_PATHWAY	Details ...	9	-0.74059	-2.11842	0	0.0172346	0.041	15	tags=89%, list=38%, signal=110%
KEGG_RENAL_CELL_CARCINOMA	KEGG_RENAL_CELL_CARCINOMA	Details ...	5	0.714286	1.923	0.0139373	0.072916	0.231	14	tags=100%, list=35%, signal=135%				REACTOME_MITOTIC_G1_G1_S_PHASES	REACTOME_MITOTIC_G1_G1_S_PHASES	Details ...	10	-0.714065	-2.14284	0	0.0270692	0.032	17	tags=90%, list=43%, signal=117%
KEGG_ERBB_SIGNALING_PATHWAY	KEGG_ERBB_SIGNALING_PATHWAY	Details ...	8	0.53125	1.74339	0.0259259	0.0849419	0.451	22	tags=100%, list=55%, signal=178%				REACTOME_CELL_CYCLE	REACTOME_CELL_CYCLE	Details ...	15	-0.599765	-1.93009	0.00387097	0.0314137	0.198	17	tags=73%, list=43%, signal=80%
KEGG_ACUTE_MYELOID_LEUKEMIA	KEGG_ACUTE_MYELOID_LEUKEMIA	Details ...	6	0.621021	1.80725	0.00626959	0.0898886	0.365	8	tags=83%, list=20%, signal=89%				REACTOME_AXON_GUIDANCE	REACTOME_AXON_GUIDANCE	Details ...	6	-0.750929	-1.90932	0.00691563	0.0314897	0.232	7	tags=67%, list=18%, signal=69%
KEGG_TYPE_II_DIABETES_MELLITUS	KEGG_TYPE_II_DIABETES_MELLITUS	Details ...	6	0.627772	1.77891	0.02	0.0899414	0.402	8	tags=83%, list=20%, signal=89%				REACTOME_CELL_CYCLE_CHECKPOINTS	REACTOME_CELL_CYCLE_CHECKPOINTS	Details ...	5	-0.804479	-1.94728	0.00144928	0.0324299	0.171	8	tags=80%, list=20%, signal=87%
KEGG_FC_EPSILON_RI_SIGNALING_PATHWAY	KEGG_FC_EPSILON_RI_SIGNALING_PATHWAY	Details ...	6	0.588235	1.74733	0.0157233	0.0917531	0.442	19	tags=100%, list=48%, signal=162%				BIOCARTA_P53_PATHWAY	BIOCARTA_P53_PATHWAY	Details ...	5	-0.771429	-1.88926	0.00432277	0.0330427	0.271	14	tags=100%, list=35%, signal=135%
PID_ERBB1_DOWNSTREAM_PATHWAY	PID_ERBB1_DOWNSTREAM_PATHWAY	Details ...	6	0.617647	1.81008	0.0136054	0.104624	0.364	18	tags=100%, list=45%, signal=155%				SA_G1_AND_S_PHASES	SA_G1_AND_S_PHASES	Details ...	5	-0.771429	-1.86738	0.00138313	0.0346966	0.31	14	tags=100%, list=35%, signal=135%
KEGG_TOLL_LIKE_RECEPTOR_SIGNALING_PATHWAY	KEGG_TOLL_LIKE_RECEPTOR_SIGNALING_PATHWAY	Details ...	6	0.588235	1.6681	0.0141343	0.108838	0.566	19	tags=100%, list=48%, signal=162%				REACTOME_G1_PHASE	REACTOME_G1_PHASE	Details ...	6	-0.705882	-1.8252	0.0139665	0.0422703	0.397	17	tags=100%, list=43%, signal=148%
KEGG_B_CELL_RECEPTOR_SIGNALING_PATHWAY	KEGG_B_CELL_RECEPTOR_SIGNALING_PATHWAY	Details ...	5	0.607654	1.57394	0.0740741	0.125396	0.71	6	tags=80%, list=15%, signal=82%				REACTOME_S_PHASE	REACTOME_S_PHASE	Details ...	6	-0.705882	-1.80505	0.00417827	0.0443817	0.436	17	tags=100%, list=43%, signal=148%
KEGG_VEGF_SIGNALING_PATHWAY	KEGG_VEGF_SIGNALING_PATHWAY	Details ...	5	0.615101	1.58504	0.039604	0.127424	0.682	6	tags=80%, list=15%, signal=82%				KEGG_BLADDER_CANCER	KEGG_BLADDER_CANCER	Details ...	5	-0.741703	-1.78135	0.00874636	0.0485182	0.495	14	tags=80%, list=35%, signal=108%
PID_PDGFRB_PATHWAY	PID_PDGFRB_PATHWAY	Details ...	5	0.615101	1.60538	0.0288462	0.128968	0.661	6	tags=80%, list=15%, signal=82%				BIOCARTA_RB_PATHWAY	BIOCARTA_RB_PATHWAY	Details ...	5	-0.71436	-1.73958	0.00995733	0.0595424	0.61	9	tags=80%, list=23%, signal=90%
KEGG_INSULIN_SIGNALING_PATHWAY	KEGG_INSULIN_SIGNALING_PATHWAY	Details ...	7	0.515151	1.5298	0.062963	0.131778	0.783	22	tags=100%, list=55%, signal=183%				REACTOME_G1_S_TRANSITION	REACTOME_G1_S_TRANSITION	Details ...	5	-0.685714	-1.66053	0.0200861	0.0775392	0.802	17	tags=100%, list=43%, signal=152%
PID_FAS_PATHWAY	PID_FAS_PATHWAY	Details ...	5	0.571429	1.51219	0.0401338	0.132247	0.806	19	tags=100%, list=48%, signal=167%				BIOCARTA_G2_PATHWAY	BIOCARTA_G2_PATHWAY	Details ...	5	-0.694222	-1.6638	0.0236769	0.0806405	0.798	7	tags=60%, list=18%, signal=64%
PID_ERBB2_ERBB3_PATHWAY	PID_ERBB2_ERBB3_PATHWAY	Details ...	5	0.6	1.54177	0.0588235	0.135117	0.772	18	tags=100%, list=45%, signal=159%				REACTOME_SIGNALING_BY_GPCR	REACTOME_SIGNALING_BY_GPCR	Details ...	6	-0.645653	-1.66876	0.0254237	0.0834771	0.788	7	tags=50%, list=18%, signal=52%
PID_CXCR3_PATHWAY	PID_CXCR3_PATHWAY	Details ...	5	0.571429	1.48492	0.0714286	0.141011	0.836	19	tags=100%, list=48%, signal=167%				REACTOME_MITOTIC_G2_G2_M_PHASES	REACTOME_MITOTIC_G2_G2_M_PHASES	Details ...	5	-0.685714	-1.63712	0.0291545	0.0845932	0.844	17	tags=100%, list=43%, signal=152%
KEGG_REGULATION_OF_ACTIN_CYTOSKELETON	KEGG_REGULATION_OF_ACTIN_CYTOSKELETON	Details ...	7	0.454426	1.37393	0.115672	0.210388	0.948	6	tags=71%, list=15%, signal=69%				PID_P73PATHWAY	PID_P73PATHWAY	Details ...	6	-0.648594	-1.62653	0.0375522	0.0847926	0.863	13	tags=83%, list=33%, signal=105%
														REACTOME_CELL_CYCLE_MITOTIC	REACTOME_CELL_CYCLE_MITOTIC	Details ...	12	-0.537374	-1.67036	0.0251256	0.0881944	0.781	17	tags=75%, list=43%, signal=91%
														PID_FOXM1_PATHWAY	PID_FOXM1_PATHWAY	Details ...	6	-0.60288	-1.58385	0.0485714	0.104107	0.928	14	tags=83%, list=35%, signal=109%
														BIOCARTA_G1_PATHWAY	BIOCARTA_G1_PATHWAY		9	-0.529699	-1.5425	0.0365359	0.126568	0.965	14	tags=67%, list=35%, signal=79%
														KEGG_WNT_SIGNALING_PATHWAY	KEGG_WNT_SIGNALING_PATHWAY		7	-0.545455	-1.49008	0.0634082	0.148803	0.986	23	tags=100%, list=58%, signal=194%
														BIOCARTA_RACCYCD_PATHWAY	BIOCARTA_RACCYCD_PATHWAY		5	-0.61903	-1.49716	0.0560224	0.149373	0.985	14	tags=80%, list=35%, signal=108%
														BIOCARTA_CTCF_PATHWAY	BIOCARTA_CTCF_PATHWAY		6	-0.593924	-1.49859	0.0493653	0.15432	0.984	3	tags=33%, list=8%, signal=31%
														PID_E2F_PATHWAY	PID_E2F_PATHWAY		5	-0.603233	-1.43187	0.088359	0.185175	0.999	15	tags=80%, list=38%, signal=112%
														REACTOME_SIGNALING_BY_ERBB2	REACTOME_SIGNALING_BY_ERBB2		5	-0.586958	-1.43309	0.0951009	0.19142	0.999	7	tags=40%, list=18%, signal=42%
														REACTOME_SIGNALING_BY_EGFR_IN_CANCER	REACTOME_SIGNALING_BY_EGFR_IN_CANCER		5	-0.586958	-1.41066	0.0969609	0.195135	1	7	tags=40%, list=18%, signal=42%
														REACTOME_SIGNALING_BY_ERBB4	REACTOME_SIGNALING_BY_ERBB4		5	-0.586958	-1.39097	0.114286	0.204472	1	7	tags=40%, list=18%, signal=42%
														REACTOME_DEVELOPMENTAL_BIOLOGY	REACTOME_DEVELOPMENTAL_BIOLOGY		12	-0.419948	-1.32607	0.140625	0.249062	1	9	tags=42%, list=23%, signal=38%
